# Supplementary material for: Programmed cell death-driven remodeling of the melanoma microenvironment enables prognostic stratification and therapeutic prediction
Source: Front Immunol. 2025 Aug 20;16:1612217. doi: 10.3389/fimmu.2025.1612217 (PMC12406059; doi:10.3389/fimmu.2025.1612217)
Supplement: Supplementary file 1 [file Table1.xlsx]

## Sheet: Sheet1
Supplementary Table 1. Genes of 21 Programmed Cell Death
Alkaliptosis	Anoikis	Apoptosis	Autophagy	Autosis	Cuproptosis	Disulfidptosis	Entotic_cd	Excitotoxicity	Ferroptosis	Immunogenic_cd	Lysosomal_cd	Mitotic_cd	Mpt	Necroptosis	NETosis	Netotic_cd	Oxeiptosis	Parthatos	Phagocytosis	Pyroptosis
IKBKB	CYCS	ABO	ABL1	ABCA1	ABCB6	SLC7A11	AMPK	GRIN1	ACP5	ABCB1	ACP5	AAAS	ABCB6	ACOD1	SGK1	ELANE	PGAM5	ABL1	ABCA1	ABCC1
NFKB1	BRMS1	AKT1	ABL2	ABL2	ANKRD9	DPH	ATG5	GRIN2A	ACSM3	ABCC1	ARSB	ABCB1	ACADM	ADAM17	CCDC25	MMP1	KEAP1	ACKR3	ABCA7	ACE
CA9	PTK2	AMH	AGER	ADAM10	APP	INF2	ATG7	GRIN2B	ADM	ABHD6	ATP6V0C	ABCC2	APP	AGFG1	CXCL2	MPO	AIFM1	APEX1	ABL1	ADSL
CHUK	NTRK2	APP	AKT1	ADAM17	ARF1	CD2AP	BECN1	GRIN2C	AHR	ACCS	CD68	ABL1	ATF2	AKT1	HIF1A	CAMP	AIRE	ATM	ADGRB1	AHCY
IKBKG	BCL2L11	ATM	ATM	AHI1	ATOX1	PDLIM1	CDC42	GRIN2D	ARNT	ACE2	CLTA	ADAM17	B2M	ATF2	ITGB2	PADI4	NRF2	ATR	ADIPOQ	ANXA1
RELA	SRC	BCL2	ATP6V0C	AHR	ATP7A	ACTN4	CDH1	GRIN3A	BRCA2	ACP5	CTSB	AGFG1	BCL2	BCL2	MIR21	EIPA		BCL2	ADORA1	ARNT
NFKB1A	CEACAM6	BCL2L1	BCL2	AKR1C1	ATP7B	MYH9	CTN1	GRIN3B	BRD2	ACSS2	CTSC	AHI1	BID	BID	PARVB	NCX1		BCL2L1	ADORA2A	ARPC1B
	CAV1	BID	BCL2L1	ANXA1	CCDC22	MYH10	CYBB	SLC1A1	CALR	ADAM17	CTSF	AKAP13	CASP8	BRAF	SOCS3	MIA		BID	AHSG	BCL6
	AKT1	BMP2	CASP1	AP5Z1	COX19	IQGAP1	MYH14	SLC1A2	CDC42	ADGRL4	CTSK	AKT1	CCK	BTK	ACTB			BRCA1	AIF1	BTG3
	ITGB1	BMPR2	CASP3	APC	MT2A	FL	PI3KC3	SLC1A3	CDV3	ADIPOQ	CTSL	ANXA1	DECR1	CAD	CCL2			BRCA2	ALOX15	CCL28
	CEACAM5	C5	CRX	APEX2	PRND	FLNB	RHOA	SLC1A4	CKB	ADM	GALNS	AOC3	EIF2AK1	CASP3	CXCR4			BRD4	ANO6	CCN2
	BCL2	CASP1	CSNK2A2	APOL1	PRNP	TLN1	RNF146	SLC1A6	CST7	ADSL	GLA	APC	F3	CASP6	HMGB1			CD74	ANXA1	CCR2
	CASP8	CASP3	CTSK	APP	SCO1	MYL6	ROCK	SLC1A7	CTSB	AHR	GLB1	APEX1	FLVCR1	CASP8	KCNN3			CDKN2A	ANXA11	CD53
	EGFR	CASP6	DAPK3	ARIH1	SCO2	ACTB	RUBCN	GLUL	CTSK	AHSG	GUSB	APEX2	FXN	CAV1	MIR223			CENPJ	ANXA3	CD69
	PTRH2	CASP8	EEF1A2	ARPC1B	SLC31A1	DSTN	UVRAG	GAD1	CYP1A2	AICDA	HGS	APP	GCLC	CHUK	PF4			CXCL12	APOA1	CD86
	STAT3	CCL27	ERN1	ATF2	SLC31A2	CAPZB		GAD2	DDIT3	AKR1C1	IGF2R	ASIP	GZMB	CREB1	SPP1			EGFR	APOA2	CD8A
	SIK1	CDC42	GFAP	ATF4	AOC1			GRIA1	EBP	AKT1	KIT	ASXL1	HAMP	CXCL8	ACTG1			EPHA2	APPL1	CXCL2
	DAPK2	CHUK	HGF	ATP12A	AQP1			GRIA2	ELANE	AKT1S1	LAMP3	ATF2	HIF1A	CYCS	CCL3			GIGYF2	APPL2	CXCR4
	CTNNB1	COMP	HIF1A	ATP1A3	AQP2			GRIA3	ERAP1	ANGPT2	LAT	ATM	HMOX1	EGF	CYBB			GML	ARHGAP12	CYBB
	ZNF304	CYCS	HMGB1	ATP4A	BACE1			GRIA4	ERN1	ANGPTL2	MAP6	ATR	HMOX2	EGFR	HRG			HMGA2	ARHGAP25	CYCS
	MAPK1	FAS	HNRNPC	ATR	BECN1			GRIK1	GALT	ANGPTL4	MCOLN1	BCL2	KDR	EPHB2	KLF2			HMGB1	ARL8B	DUSP5
	BMF	FASLG	HSPB1	BCL2	CYP1A1			GRIK2	GLB1	ANPEP	PSA	BCL2L1	LCN2	EZR	MMP9			HMOX1	ATG3	EBI3
	ITGA5	FASN	HTRA2	BCL2L1	DAXX			GRIK3	GLP1R	ANXA1	NEU1	BID	LTF	FAIM2	PIK3CA			HNRNPK	ATG5	EGFR
	MCL1	GZMB	IF1	BCS1L	HSF1			GRIK4	HAMP	ANXA13	NPC1	BMP2	MAPK8	FAS	SRC			HTRA2	AXL	ENTPD1
	TP53	HSPB1	IF2	BDNF	MAP1LC3A			GRIK5	HK1	AOX1	NPC2	BRCA1	MT2A	FASLG	ACTN1			KAT5	AZU1	ERBB2
	BCL2L1	IFNG	IFNG	BMP2	MT1A			GRID1	HSPD1	APP	P2RX7	BRCA2	P2RX7	FASN	CCL4			KDM1A	BCR	FGF2
	CASP3	IKBKG	IL6	BRAF	MT1B			GRID2	IL10RB	ARIH1	PCSK9	BRD4	PMAIP1	FOS	DEFA3			MAPK14	BECN1	FN1
	CDH1	IL1A	INS	BRAP	MT1DP			SYT1	INSIG1	ARNTL	PIK3CD	BTG3	PRKN	HSPB1	IL12A			MAPKAPK2	BIN2	FOLH1
	BAD	IL1B	KAT8	BRD2	MT1E			SYT2	ISG15	ARPP21	PIK3CG	CADM1	S100A8	IKBKG	KRT10			MCL1	BLTP1	FOXP3
	PIK3CA	IL1R1	KDR	BRD4	MT1F			BCL2	JUN	ARSB	PLA2G15	CALD1	S100A9	IL1A	MNDA			MDM2	BTK	FRZB
	PAK1	IL3RA	LAMP3	CADM1	MT1G			CASP3	LCN2	ASL	SGSH	CASP3	SLC11A1	JUN	PKM			MGMT	C1orf43	GBP1
	ITGAV	KDR	LEP	CALD1	MT1H			CASP9	MAOA	ASPRV1	SLC11A1	CCDC88A	SLC11A2	MAP2K7	STAT3			MUC1	C2	GCLC
	MAPK3	KRAS	MAPK3	CCL2	MT1HL1				MAPKAPK2	ASPSCR1	SLC11A2	CD28	SOD1	MAPK1	ACTN4			NBN	C3	GOLPH3
	PTGS2	KRT18	MAPK8	CCN2	MT1M				MAX	ATP6AP2	SLURP1	CD2AP	SRI	MAPK14	CCL5			NPM1	C4A	HAVCR2
	BAX	MAPK1	MEFV	CCR1	MT1X				MCL1	ATP6V0C	SMPD1	CDC42	TF	MAPK3	DNAJB1			PARP1	C4B	HGF
	FN1	MAPK14	MET	CD40	MT3				MPO	B3GALNT1	VPS51	CDCA7L	TFDP1	MAPK8	IL17A			PLK3	C4BPA	HK1
	BCAR1	MAPK3	MTOR	CD47	MT4				MS4A1	BCAR3	CDX2	CDK4	TFRC	MAPKAPK2	LCP1			PMAIP1	C4BPB	HLA.DQA1
	PTEN	MAPKAPK2	NLRP6	CDC42	NFE2L2				MT2A	BCL10	CHGA	CDK7	TP53	MAX	MPO			POLD1	CALR	HLA.DRB1
	TLE1	MYD88	NPC1	CDK9	SNCA				MXD1	BCL2	HSPA8	CDK9	TP63	MDM2	PROCR			PYCARD	CAMK1D	HLA.DRB3
	PDK4	NFKB1	PIK3CB	CDKN3	COMMD1				MYLIP	BCL6	SH3GL2	CDKN2A	TSPO	MET	SUCNR1			S100A9	CCL2	HMGB1
	ERBB2	NFKBIA	PIKFYVE	CENPJ	CUTC				NOCT	BCR	HDAC6	CDKN3	YWHAE	NFKB1	AKT1			SIRT1	CCR2	HNRNPC
	ANGPTL4	NGF	PRKAA1	CHUK	XIAP				OSTF1	BCS1L	CORO1A	CENPJ	YWHAQ	NFKB2	CD177			TFAP4	CD14	HSPB8
	BRAF	NOS3	PRKAA2	CKLF	STEAP2				PDXK	BID	VAMP8	CEP250	MYC	NFKBIA	DNASE1			TFDP1	CD300A	IFNGR2
	ANXA5	NTRK1	PRKN	COL4A2	STEAP3				PLEKHM1	BLNK	ADRB2	CFD	SLC39A6	PAK1	IL1B			TFDP2	CD300LF	IGF1
	BIRC5	PARP1	RIMS2	COMT	STEAP4				PNO1	BMP2K	RAB7A	CFH	BAX	PARP1	LDLR			TNF	CD302	IGFBP3
	MTOR	PIK3CA	RUBCN	CPE	SLC11A2				PPIA	BMPER	RASGRP1	CIITA	ATP7A	PIK3CA	MTOR			TNFRSF1A	CD36	IL10RB
	TIMP1	PIK3CB	SIRT1	CREB1	COX17				PSPH	BMPR2	ARRB1	CIT	DCN	PIK3CB	PRTN3			TP53	CD47	IL16
	ITGA2	PIK3CD	SIRT2	CSF2	CP				PTCRA	BTG3	AP1S3	CSNK2A1	MMUT	PIK3CD	SYK			TP63	CD93	IL18
	BDNF	PIK3CG	SLTM	CSNK2A1	FKBP4				RSE2	BTK	ARF1	CSNK2A2	SFXN1	PRKCB	AKT2			ZBTB32	CDC42	IL18R1
	CSPG4	PLA1A	SNCA	CSNK2A2	HEPH				SKAP2	BZW1	ARSA	CTNNB1	BNIP3	PSEN1	CD274			MYC	CDC42SE1	IL1R1
	BSG	PLA2G1B	SOS1	CTNNB1	HEPHL1				SLC11A1	C1S	CTSD	CWC15	ATP7B	RAF1	ELANE			ATRX	CDC42SE2	IL23A
	AKT2	PLA2G2A	SREBF2	CTSC	MMGT1				SNRPE	C3	CTSS	DAPK3	YWHAZ	RASA1	IL1RL1			CCND1	CEACAM4	IL33
	STK11	PLA2G2D	TAB2	CTSL	PARK7				SRR	C5	IDUA	DNMT3A	E2F1	RB1	LPAR3			AURKA	CEBPE	IL4
	IGF1	PLA2G4A	TLR8	CUX1	FADD				TBC1D8	C5AR1	LAPTM4B	DR1	GCLM	RELA	MYD88			UBB	CFP	IL6
	IGF1R	PLA2G5	TP53INP2	CXCL2	FAS				TBXA2R	C8G	NEDD4	DSP	HYAL2	RIPK1	PTAFR			SOX4	CLCN2	ITGAL
	ITGA6	PLA2G6	TPCN2	CXCL3	FASLG				TFRC	CA1	PRICKLE1	DUSP4	SMAD4	RSE1	TICAM1			SI2	CLCN3	LCN2
	ILK	PRF1	TRIM21	CXCL8	MLKL				TNFRSF25	CADM1	ASAH1	EBI3	CP	RPS6KA1	ARPIN			PIK3R1	CLEC7A	LDHD
	CFLAR	PRKCB	TSPO	CYCS	RIPK1				TRIB3	CALD1	CD63	ECD	BAD	RPS6KB1	CD44			CDKN1B	CLN3	LRBA
	RHOA	PSMB5	USP13	DAAM1	RIPK3				VWF	CAPG	FUCA1	EDN1	BBC3	SHC1	ENO1			CHEK1	CNN2	LRP1
	HIF1A	PSMB7	ZBTB17	DDIT3	TLR3				CDKN1C	CASP6	SORT1	EDN3	XIAP	SLTM	IL33			FOXM1	COLEC10	LZTFL1
	DAP3	PSMD1	UVRAG	DHODH	TNF				RET	CASP8	HOOK1	EGF	ARF1	SMPD1	LTF			PLK1	COLEC11	MARK3
	MYBBP1A	PSMD2	STK11	DNMT3B	FDX1				RSE3	CAST	TSG101	EGFR	SRC	SP1	MYH9			BAX	COLEC12	MET
	TLE5	PSMD8	TSC1	DUSP5	LIAS				XRCC2	CAT	UBE2Z	EIF4EBP1	TP73	STAT1	RIPK1			CDKN1A	CORO1A	MOK
	ITGA3	PSME3	UCHL1	DYRK3	LIPT1				SMAD3	CAV1	USE1	EMP1	ABCG2	SYK	TIMP1			CHEK2	CORO1C	MSX2
	PTK2B	PTGS2	FBXW7	EBP	DLD				PLK1	CCK	NR4A3	ERCC2	ANXA6	TAB1	ATG7			PCBP4	CRP	MYD88
	CCND1	RAF1	U2AF1	EDN1	DLAT				FGFR1	CCL2	CTSE	EZH2	BCAP31	TAB2	CEBPB			BOK	CRYBA1	NGF
	CTTN	RELA	DAPK1	EIF2AK3	PDHA1				BAX	CCL21	AGA	FAP	BNIP3L	TGFB1	ENTPD4			CBX8	CSK	NLRP3
	CALR	RIPK1	IF17	EPHA2	PDHB				MYB	CCL27	CLTB	FGF2	EPAS1	TNF	IL36RN			CCAR2	CYBA	OSBP
	CDCP1	RSE1	ATG7	ERBB2	MTF1				CASP4	CCL7	CTSZ	FRZB	FTH1	TNFAIP3	LYZ			CD44	DNM2	PDE4DIP
	CHEK2	RPS6KB1	DCN	ERVW.1	GLS				CD44	CCN2	LGMN	GADD45B	NGFR	TNFRSF1A	NFE2L2			MLH1	DOCK1	PPA1
	SKP2	SERPINF2	EMP2	EZH2	CDKN2A				CYP2E1	CCRL2	GLU	GDF15	NOL3	TNFRSF25	RIPK3			MSH2	DOCK2	PRKAB1
	HGF	SP1	FGF23	EZR	GCSH				GSN	CD19	PSAP	GEN1	RACK1	TNFRSF6B	TKT			USP28	DYSF	PTH
	E2F1	STOML2	HDAC6	F2R					NME5	CD2	TXNDC5	GIGYF2	SLC22A17	TNFSF10	AZU1			MSH6	EIF2AK1	RAB9A
	EGF	TFDP1	IF13	FAS					ABCA5	CD27	CD81	GML	SLC9A1	TP53	CFTR			PC	ELANE	RARA
	PIK3CG	TGFB1	KAT2A	FASN					NQO1	CD274	GATA2	GOT1	TMPRSS6	TXN	F2RL2			CDK2	ELMO1	RBM5
	YAP1	TNF	LGALS9	FASTK					BNIP3	CD28	LYN	GPNMB	FIS1	PTPN13	IL5			MIF	ELMO2	RELB
	ITGB4	TNFRSF1A	UBQLN2	FBN1					CAPZB	CD2AP	RAB12	GRK6	ALOX12	MYC	MAPK1			PLK2	ELMO3	RHOD
	DAPK1	TNFSF10	BNIP3	FDXR					EPHB4	CD38	RAB14	GSK3B	EIF2AK2	DAXX	NFIL3			NUPR1	F2RL1	RPS6KB1
	PIK3R1	TP53	MAP1LC3B	FGF2					ERCC4	CD4	RHOB	HDAC2	GDNF	RSE3	S100A12			TPT1	FCER1G	S1PR1
	MAP2K1	VEGFA	PLK2	FN1					PIK3R3	CD40	SYT7	HGF	LRRK2	HRAS	TLR2			ANTXR1	FCGR1A	SAA1
	CXCL12	VIM	CDK5R1	FOS					RAB27A	CD40LG	VPS52	HIF1A	DYNLL1	PIK3R1	C3			MRE11	FCGR2A	SCD
	LGALS3	ZFYVE9	EEF1A1	GAK					TCF3	CD46	S100A13	HLA.DOA	TP53BP2	PTK2	CLEC4E			CCNB1	FCGR2B	SGPL1
	BAK1	LEFTY1	GAPDH	GBP1					CP	CD47	SLC17A5	HMGA2	ECHS1	CREBBP	F3			CDK1	FCGR2C	SIRT5
	ABHD4	MYC	TOP2A	GCLC					RPS6KA2	CD48	AP1G1	HMGCR	PCCA	TGFB2	IL6			E2F1	FCN1	SLC11A1
	CD44	RSE3	ADRB2	GDF15					CDC27	CD69	CTSH	HNF4A	SFN	BAX	MAPK14			FANCI	FCN2	SLC6A1
	ITGA4	RNH1	EP300	GLB1					AIMP2	CD74	HYAL1	HSP90AA1	BCL2L11	HDAC3	NFKBIA			FBXO5	FCN3	SLTM
	FADD	SMAD2	RAB7A	GS					ANXA3	CD8A	LAMP1	HSPB8	FBXL5	CEBPA	S100A8			GTSE1	FGR	SOD1
	TGFB1	HRAS	RIPK2	GOLGB1					ARR3	CDC42	VAMP7	IDO1	GDF2	DEDD	TLR4			BCL2A1	FPR2	SOS1
	HMCN1	PIK3R1	BAD	GOLPH3					ATG5	CDH1	SH3BP4	IFIT1	HFE	ELK1	C3AR1			BRCC3	FYN	SOX9
	MMP2	PPP2R1A	ATG5	GPNMB					DCTN4	CDK4	CD164	IFIT2	MELTF	GSN	CLEC6A			EP300	GAS6	STAT1
	CDKN3	INHBA	BECN1	GSK3B					DOCK1	CDK9	LIPA	IGF1	MT3	LM	FCAR			RFC3	GATA2	STAT3
	CASP9	PTK2	BNIP3L	GTF2B					ELOVL5	CEL	LAMP2	IL1A	IF1	NUMA1	IL8			RPA1	GSN	STAT5B
	MTDH	SMAD3	CAPN1	H19					H2AX	CFI	HOOK2	IL1B	NEO1	TGFBR1	MAPK3			TNFRSF1B	GULP1	SYK
	TNFRSF10B	CREBBP	DAP	HGF					HNRNPM	CGA	LAMTOR5	IL6	PRNP	MAP3K1	NLRP3			BAD	HAVCR1	TBCA
	CXCL8	NCOA3	DAPK2	HGFAC					IKBKE	CHPT1	RNF128	INS	SCO2	ACTG1	S100A9			BAK1	HCK	TFDP2
	MIR200C	TGFB2	DNM1L	HHEX					INF2	CHUK	AP4B1	IVNS1ABP	SLC25A37	CYLD	TLR7			CASP9	HMGB1	TLE1
	AR	BAX	FOXO1	HLA.C					KIF22	CISH	ATP6V0D1	JTB	TGM2	MAP3K7	C5AR1			BCL3	HSPA8	TLR4
	CDKN2A	CASP4	FZD5	HLA.DPA1					LGALS1	CMA1	GALC	KDM5B	COMMD1	RALBP1	CLEC7A			BTG2	ICAM3	UGCG
	MAPK8	CUL1	GABARAPL1	HLA.DQA1					LGALS8	CMAS	TGFBRAP1	KRAS	FTL	DFFB	FCGR2B			CDC25C	ICAM5	USP9X
	PIK3CB	DCN	HCP5	HMOX1					NOTCH2	CMIP	SRPX	LNPK	MICU1	PIK3R3	ILK			CNOT9	IFNG	VCAM1
	CLDN1	GSN	LEPR	HMOX2					PCGF2	COL11A2	ABCA2	MAX	THEM4	MAPK13	MAPK7			FOXO3	IL15	VIM
	MIR26A1	LM	LZTS1	HNF1B					PEA15	COL4A2	M6PR	MCIDAS	TMC8	TPX2	NOX4			GADD45A	IL15RA	WNT5A
	MIR204	NFATC1	MTDH	HNRNPC					PSIP1	COL4A5	CLTC	MDM2	BTBD9	EP300	S1PR2			MDM4	IL2RB	XCL1
	CDKN1B	NUMA1	MTMR3	HSP90AA1					RECQL	CPB2	CTSG	MET	HJV	ETS1	TLR8			PML	IL2RG	MMP7
	ATF4	THBS1	NEDD4	HSPB1					SENP2	CPE	AP1M2	MKI67	LCK	BIRC2	CAMP			PRMT1	IRF8	CIB2
	KLF12	TGFBR1	NOD1	HSPD1					TMPRSS6	CPOX	CLN3	MT1	ACADL	BIRC3	CSF3			SMC1A	ITGA2	DAXX
	MYC	PSMB9	PTPN22	ICAM1					TMSB15A	CPQ	ACD	MNT	SLC30A7	TNFRSF1B	FGL2			TP73	ITGAL	ATRX
	PLAU	MAP3K1	RAB1B	IGF1R					WARS2	CR2	SPNS1	MUC1	YWHAG	MAP2K1	IRAK4			WNT1	ITGAM	CHGB
	PLK1	ID3	RAB5A	IGFBP3					WEE1	CREM	AP1S2	MYCBP2	BMF	MAPK7	MCOLN3			ANKRD1	ITGAV	FGFR4
	SMAD4	TGFBR2	SQSTM1	IKBKG					WNK1	CRIP2	DNM2	NBN	BMP6	PRKCA	OPA1			BABAM1	ITGB1	SLC6A2
	CDKN1A	NRAS	TBK1	IL15					WWC1	CRISPLD2	PPT1	NBPF10	EYA2	RPS6KA2	SELP			BABAM2	ITGB2	CCND1
	MUC1	EEF1A1	TFEB	IL18					XRCC4	CRTAP	SCARB2	NCAPG2	MOAP1	RPS6KA3	TLR9			BCL2L12	ITGB3	TPM1
	PLAUR	ID4	TRIM13	IL1A					DMBT1	CRYGC	HOOK3	NFE2L2	SCARA5	BAK1	CARD11			CLU	JMJD6	HRAS
	LGALS1	LSR	ULK1	IL6					ACTR2	CSF2	VPS53	NFIA	SLC39A5	CASP9	CTSC			DDX5	LBP	BAP1
	PYCARD	PSMA4	VDAC1	IL6R					AURKB	CSNK2A1	LAT2	NINL	NMT1	DIABLO	GPBAR1			DYRK2	LDLR	CREBBP
	SESN2	PSME1	XBP1	IL6ST					ALOX12	CSNK2A2	CCL14	NLRP2	CAMK2A	XIAP	IRF1			EYA3	LEP	EIF4E
	NTRK1	RHOA	FLCN	IL9					ARG2	CTF1	RAB20	NOS1	MLLT11	SRC	MFN1			FOXO4	LEPR	DAB2
	KRAS	DFFB	TRIM65	IP6K1					BCAT2	CTLA4	SLC7A8	NPAT	RTL10	CDK11B	ORAI1			H2AX	LETMD1	MYB
	ITGB3	PSMD12	CTTN	IP6K2					BTG1	CTSC	ABCB9	NPM1	PPP1R13B	KCNH4	SELPLG			HIC1	LIMK1	ATP7A
	BID	PIK3R3	CDK5	IRF1					CCL15	CTSF	DSE2	NR3C1	SLC39A10	MAP2K5	TNF			IKBKE	LMAN2	PSG2
	THBS1	MAPK13	IFT88	IRF7					GADD45G	CUX1	LAMTOR1	NUP35	STEAP3	MAP3K11	CASP1			ING2	LRP1	RNF2
	HRAS	TOP2A	RASIP1	IRF9					HOOK1	CX3CL1	TMEM106B	NUSAP1	DYNLL2	MAP3K2	CTSG			RNF8	LYAR	RORA
	CDK11B	EP300	BMP1	ISG15					HSPA9	CXCL10	CTSV	PAFAH1B1	RHAG	MAPK8IP2	GSDMD			SFRP2	LYN	TLR6
	CDK11A	SMAD4	CDH6	ITGA5					LINC00312	CXCR6	ATG14	PAK1	STEAP1	MAPK9	ITGAM			SI1	LYST	WWOX
	XIAP	BIRC2	LRRK2	ITGAL					MICA	CYGB	VPS33B	PANK2	YWHAH	MKNK1	MFN2			UBE2B	MARCO	FUT4
	PPARG	BIRC3	PDK1	ITGB3					MMRN1	CYP11A1	TRAK1	PDGFB	SLC39A4	NR0B2	P2RX1			UIMC1	MBL2	PC
	IL6	MAP2K1	PDPK1	IVD					MR1	CYP1A2	ARSG	PHB2	HADHA	PFN1	SGK1			DDIT4	MEGF10	EGR1
	MIR145	PRKCA	SNX5	IVNS1ABP					REG3A	CYP4F3	VPS39	PIK3CD	HADHB	RAC1	TNFAIP3			POLD2	MERTK	PRLR
	CCR7	AKT3	TPCN1	JAG1					RPL29	CYTIP	HEXB	PLAU	ATOX1	RACK1	CAT			RBX1	MESD	ACTN4
	MSLN	LIMK1	VCP	JUN					TCF7L1	DBNL	CHMP5	PLK3	IMMT	SQSTM1	CXCL1			PRKDC	MET	CCNH
	RAC1	BAD	GATA4	JUND					THRA	DDC	MTM1	POC1A	IREB2	TNFRSF10B	H2AX			NDRG1	MFGE8	RBP4
	GRHL2	CASP9	SPTLC2	KDM5B					UBE2Z	DDIT3	PLA2G3	POLD1	RAP1GDS1	TNFSF12	ITGB1			PRKCD	MIR17	TIE1
	NOTCH1	DIABLO	GOLGA2	KITLG					UNC5B	DDR1	VPS41	PPP1CA	SLC30A1	TNIK	MIR146A			HIPK2	MIR181B1	FGF13
	RHOG	XIAP	KDM4A	LGALS3					USE1	DDX19A	AKTIP	PPP1R10	SLC30A4	APAF1	PADI4			RGCC	MIR183	ITGB1
	CCAR2	SRC	PSAP	MAPK14					CFLAR	DDX41	RAB39A	PRCC	SLC31A1	PSEN2	SIGLEC14			BLM	MIR20A	TAL1
	NQO1	ACVR1	USP10	MAPK8					KRIT1	DES	SP23	PRKCB	STEAP2	PRKDC	WASL			CRIP1	MSR1	KIF14
	BIRC3	AKT2	ATG12	MARCKSL1					A1CF	DHODH	SPIN	PSEN1	STEAP4	FADD				PLA2R1	MST1R	KIFC1
	MMP13	CAPN1	ATG4A	MARK3					APOLD1	DMD	DJC6	PSMB5	TTC7A	PRKCD				UBE2N	MYD88	CDCA7
	FAS	CDKN2B	ATP6V1A	MAT2A					MCM3AP	DMTN	GBA	PSMB7	SLC8B1	PRKCQ				RFWD3	MYH9	ETS1
	MTA1	IL1RAP	CISD2	MBTPS2					NNT	DPEP1	GGA2	PSMD1	ACADS	MAP3K8				CDKN2D	MYO18A	HBEGF
	MYO5A	IRAK1	FBXL2	MCAT					PAQR4	DUSP28	GGA3	PSMD2	ACO1	ARAF				CC2	MYO1G	RAB7A
	EDA2R	PCGF2	FEZ1	MCL1					KANK1	DYP	TCIRG1	PSMD8	BDH2	CASP10				DTL	MYO7A	RIPK2
	CCN6	PITX2	GALNT2	MKI67					KDM4B	DYRK3	TPP1	PSME3	SLC31A2	ETFA				RPA3	NCF2	SMAD4
	ABL1	PRKAR1A	MAPT	MLXIP					SRSF7	EAF2	EHD3	PTEN	ATP2C1	GDNF				FBXO31	NCF4	TXNRD2
	MMP9	PSMD14	MT3	MMP1					PSAP	EBI3	RAB34	PTPA	DISC1	MADD				MSX1	NCKAP1L	RPS6KA3
	MAPK11	RAC1	PGK1	MTUS1					ACYP2	EDNRA	VPS54	PTPN11	SLC46A1	MAP4K4				SYF2	NOD2	CEBPB
	PTHLH	SMAD7	PIK3R4	AA					AIF1	EEF1A2	AP1M1	PTPN6	ECI1	MAPK4				ING4	NR1H3	DHRS3
	GLI2	SMURF2	PIM2	MPT					CAMKK2	EHMT1	BECN2	RAB11A	MTCH2	PDPK1				MYO6	P2RX7	ARF1
	CXCR4	SPHK1	PRXL2C	NDUFB7					CANX	ELANE	CTSA	RAB1A	SLC39A7	CFLAR				PLAGL1	P2RY6	BCL3
	RIPK1	THBS2	RAB12	NEU1					CLEC1B	ELK3	SNX27	RASA1	ALAS2	TRAF2				SFN	PAK1	GADD45A
	HMGA1	TNFRSF10B	RAB3GAP2	NFE2L2					CPT1A	EMB	ATP6V0D2	RB1	HPX	ETS2				UBA52	PEAR1	MDM4
	TNFSF10	APAF1	REV3L	NFKB1					DCLRE1C	ENTPD1	ATP6AP1	RERE	TFR2	MEF2D				USP10	PECAM1	PRMT1
	SIK2	RBX1	SH3GLB1	NFKBIA					DESI1	EPHA2	IDS	RNPC3	ACAA2	RPS6KB2				BCL2L10	PIK3CA	ADAM12
	ETV4	SATB1	SLC17A9	NGF					HFE	EPHA3	ATP6V0A4	RPS6KB1	ISCU	BAG4				BCL2L11	PIKFYVE	BNIP3L
	S100A4	SMAD1	TIGAR	NLRP3					MFN2	EPX	GNPTAB	RRM2	MCUR1	NFKBIB				CDK5RAP3	PIP4P2	C1D
	NTF3	SKP1	TP53INP1	NPC1					MTAP	ERAP1	AP3B1	RUNX1	NDFIP1	PRKCH				CLSPN	PIP5K1A	CRYAB
	MIR21	ENDOG	UBQLN1	NR5A1					MYCT1	ERCC2	ATP6V0A1	SDC1	SLC39A14	PRKCI				CUL4A	PIP5K1C	CTNND1
	MIR124-1	FADD	UBQLN4	NXF1					NDRG3	ERG	MANBA	SDCBP	PCCB	CASP7				CUL4B	PLA2G5	CXADR
	LATS1	TNFRSF10D	USP33	OASL					NTHL1	EVA1C	SORL1	SERTAD2	CYBRD1	IKBKB				ERCC6	PLA2G6	CXCL13
	HTRA1	BMP4	WBP11	OSBP					PHF8	EZH2	VPS18	SH2B1	NUBP1	TRAF6				ERCC8	PLCG2	CYP19A1
	CEACAM3	ID1	NEK7	OSTF1					PITPNC1	F3	GM2A	SHC1	SLC39A8	PRKCZ				EYA1	PLD2	EPHA1
	EIF2AK3	BMP8A	SREBF1	PAFAH1B1					PPBP	FABP1	KIF13A	SIK1	FTHL17	ARHGDIB				FZR1	PLD4	GDF11
	LAMB3	BMPR1A	ST8SIA4	PAGR1					PPP1R12A	FAS	MYO7A	SINHCAF	HEBP2	FAF1				HIPK1	PLPP4	HCLS1
	LAMC2	CASP10	ATG4B	PDE4DIP					RDX	FASN	LAPTM5	SIRT1	HADH	MAP3K5				MAEL	PLSCR1	ITGB5
	LAMA3	ETFA	GUK1	PDGFB					RHOB	FBF1	VAMP2	SIRT2	PPP3CC	MAP4K1				POLB	PRKCD	MECOM
	CDH2	FYN	HAX1	PFKFB3					RSRC1	FCER2	ATP6V0A2	SIRT7	ABCB7	MAPK8IP1				RBBP8	PRKCE	MTA1
	CSNK2A1	MADD	IFI16	PGF					SDAD1	FCGR2B	CTSO	SLTM	SLC40A1	PPP2CA				RFC1	PRKCG	NRP2
	EDIL3	RAC2	MAPK10	PHB					SNHG20	FDXR	SUMF1	SMARCB1	PPP3R1	RFC1				RIF1	PRTN3	PCSK5
	EZH2	SMURF1	ACTL6A	PIGF					SNHG3	FGF1	MGRN1	SMC2	HEPH	ROCK1				SLC19A1	PTK2	PFN1
	ZEB2	CFLAR	SH3BP4	PIK3CA					TDG	FKBP1A	VPS11	SOS1	IFI6	SLC19A1				TAOK2	PTPRC	POLR2A
	TLN1	TRAF2	IRF4	PITX1					TMEM8B	FLT1	VPS4B	SP1	MCU	SPTAN1				TIGAR	PTPRJ	PRKD2
	EPHA2	GDF5	CYP21A2	PLA2G15					TNFRSF14	FN1	GAA	SPAG5	YWHAB	TGFB3				TRIM28	PTX3	RAB1B
	SOD2	FST	PIK3R2	PLA2G4A					UPF1	FNDC5	GCC2	SRF	REXO2	TNFRSF10A				TRIM32	PYCARD	RAB6A
	SIRT3	PSMD7	ATG4D	PLAU					YPEL1	FOS	SCYL2	STAT1	MCUB	MAP2K4				USP47	RAB11FIP2	RBM3
	OLFM3	RPS6KB2	CAPNS1	PLEKHM1					FAM30A	FOSB	AP3B2	STAT5B	CUTC	MAP2K2				XPA	RAB14	SERPINB2
	CEMIP	CASP7	DIRAS1	PLIN2					MPG	FOXP3	AP3M2	STIL	ATP2A1	MAPK10				CNOT7	RAB20	SIAH1
	FBXW7-AS1	IKBKB	LETM2	PLK3					SSBP2	FYCO1	AP3S2	STK26	MCEE	MAP3K13				CNOT8	RAB27A	TFPI2
	CLU	ARHGDIB	PINK1	PLX2					TPD52	G6PD	CLN5	TFDP1	ACADVL	PFN2				IFI16	RAB31	TNFRSF10B
	SPINK1	BMP8B	TAB3	PMAIP1					MAP7	GADD45B	CTNS	TFDP2	BLOC1S2	MAP3K4				E2F7	RAB34	IL23R
	CPEB2	CAPN2	ZC3H12A	PMP22					CLDN10	GATA3	GA	TGFB1	CCDC22	MAP3K9				RBL2	RAB39A	CLASP2
	TSG101	E2F5	ATP6V0D1	POLD1					NMU	GATM	GPRASP1	TIMP1	EPB42	PIK3R2				DDB1	RAB5A	FLOT1
	MIR200A	NODAL	EXOC4	PPARG					DST	GDF10	VPS33A	TLE3	ERFE	MAP4K3				POLD3	RAB7A	NNMT
	SERPINA1	PPP2CA	GSK3A	PPP1CA					ACACB	GDF15	ACP2	TP53	FTH1P19	NCS1				ARTN	RAB7B	PLCL1
	AKT3	PSMA1	HCAR2	PSEN1					BMP7	GJB6	AP1B1	TP63	FTMT	DFFA				FGF10	RAC1	SUOX
	RELA	PSMA7	IF8	PSME3					DCTN3	GLA	AP1S1	TXNRD1	HSH2D	MAPK6				RAD18	RAC3	HSF2
	PRKCA	PSMB8	LTBP4	PSPH					ID2	GLYAT	AP3D1	TYMS	MICU2	RPS6KA4				CNOT6	RACK1	ID1
	TNFRSF1A	PSMC3	RAB3GAP1	PTGS1					NCOR2	GPR84	AP3M1	UBXN11	MYOC	RPS6KA5				RFC4	RARA	LOX
	FASLG	PSMD4	XBP1P1	PTGS2					NFYA	GSDMD	AP3S1	UNG	PICALM	CDK2AP1				RFC2	RUBCN	NDRG1
	AFP	PXN	USP32	PYCARD					RPL14	GSK3B	AP4E1	UQCC1	PPP2R3C	HOXA7				MAD2L2	SCARB1	TPR
	CEBPB	ROCK1	CNN1	RAB40B					SRPK2	GTF2F2	AP4M1	USP13	PRND	PAK2				MOAP1	SFTPA1	CPSF2
	SATB1	ROCK2	CLN3	RAB9A					RHOBTB1	GZMA	AP4S1	USP9X	RHOT1	TRAF1				PHLDA3	SFTPD	CTDSPL
	EEF1A1	SEM1	ACAT2	RB1					LAMTOR2	HAT1	ATP6V0B	VCAM1	RHOT2	MAPKAPK5				E2F4	SH3BP1	ENDOU
	ITGA8	SPTAN1	IAPP	REL					ZNF248	HDAC2	ATP6V1H	XPO1	SCO1	CASP2				PIDD1	SIRPA	ERCC5
	PBK	SUFU	ITPR1	RELA					APOM	HDGFL2	BLOC1S1	YWHAE	SFXN2	CRADD				NKX3.1	SIRPB1	GPD2
	LTB4R2	TFAP2A	PARK7	RELB					GAS7	HK1	CLTCL1	YWHAQ	SFXN3	GRB2				SKIL	SIRPG	HNRNPD
	CD63	TGFB3	SPTLC1	RHOD					TPM4	HLA.DPA1	CTSW	ZBTB17	SFXN4	CLTC				BCL2L2	SLAMF1	HOOK1
	NOX4	THBS3	VMP1	RIPK1					MAP4	HLA.DRB1	DSE2B	KIF20B	SFXN5	MAPK12				BCLAF1	SLC11A1	IGFBP1
	MAVS	THBS4	LCOR	RIT1					ADAMTS12	HLA.DRB3	ENTPD4	KP2	SLC25A28	NRK				POLD4	SLC48A1	IQGAP1
	RHOB	TNFRSF10A	RB1CC1	RSE1					ARFRP1	HMGA2	GGA1	SPRY2	SLC30A5	TUFM				TAOK3	SNX3	LIG4
	CCN2	SREBF1	AMBRA1	RNMT					CAPN3	HMGB1	GNPTG	INTS13	SLC30A8	LMNB1				USP32	SOD1	NRCAM
	PPP1R13B	TOP1	LAMB1	RRAD					COL2A1	HMOX2	GNS	NES	SLC39A12	MAP3K3				SNW1	SPACA3	SLC1A3
	PLG	ACVR2A	LARP1	RRM2					FLII	HPD	HEXA	SLC22A3	SLC39A13	PRKCE				CASP2	SPG11	UBE2N
	RAF1	CSDE1	PLEKHF1	RSAD2					ITGA4	HSPA14	HGST	UVRAG	SLC8A3	PKN1				CRADD	SPHK1	WDR11
	PRKCQ	TNFRSF10C	QSOX1	RTN2					EEF1D	HSPB2	LAPTM4A	MYC	SMDT1	MAP3K14				CNOT2	SPON2	ZNF331
	BRCA2	B2	SNRNP70	S100A1					HEATR3	HSPD1	MAN2B1	CDKN1C		MAP4K5				GRB2	SRC	ST6GALC2
	PARP1	MAP2K2	TLK2	SAT1					RAB2A	HTRA2	MFSD8	INSR		MAP3K10				RBM38	SRPX	HOXD9
	DOCK1	RBL2	TRIM8	SDC2					ZMYM4	HYLS1	GPA	ATRX		MEF2A				RPS6KA6	STAP1	SERPINB6
	SP1	ACTA1	ULK2	SERPINE1					NUDT6	ICAM1	PPT2	DCTN6		NFAT5				FNIP2	SYK	RESF1
	HAVCR2	ACVRL1	USP9Y	SERPINH1					CUL5	IFI44L	CPLX2	IGF2		LMNB2				USP1	SYT11	ZNF638
	VTN	BMP7	ZKSCAN3	SETD2					MTHFS	IFITM1	ANKFY1	INSM1		MAP2K3				NPAS2	SYT7	CTCF
	INHBB	CHP1	CPS1	SGPL1					RRBP1	IFITM3	DENND3	MEN1		MKNK2				ARID3A	TAFA4	ELF4
	RANBP9	ID2	PGM1	SIK1					F13A1	IFNG	HMGXB4	PSMD9		MAP3K12				UBC	TGFB1	LMO2
	PDCD4	JMJD7.PLA2G4B	PROK2	SIM2					CTSG	IGF1R	IFT46	TICAM2		MAP2K6				FOXN3	TGM2	OSTM1
	PRPF4B	P2RX6	SCOC	SIRT1					MAGT1	IGHE	LAMTOR4	CCND1		TANK				RAD9A	THBS1	CC2
	SESN1	PLA2G4B	EIF2AK4	SIRT7					ST3GAL2	IGHG3	LYST	MCM2		CASP8AP2				CARM1	TICAM2	CKS2
	SESN3	SPHK2	TBC1D25	SLC25A20					TRAM1	IGHV3.23	MILR1	CDK6		CSNK1A1				CDC5L	TIMD4	DLGAP5
	PHLDA2	PIK3R2	PAFAH1B2	SLC33A1					ALOX5AP	IKBKG	MRGPRX2	LRIG1		TONSL				DGKZ	TLR2	FADS1
	ZBTB7A	ACVR1C	TFAP2C	SLC38A7					EIF1	IL10	MTCH1	MCM7		TRADD				RPS27A	TLR4	HNRNPA2B1
	CD24	AIFM1	PIP4K2B	SLC3A2					RBM25	IL10RB	T8	TGFA		MEF2C				TRIAP1	TM9SF4	PDCD5
	MIR141	BMP6	RAB20	SLC6A8					SLC39A4	IL15	PCDHGA3	AURKA		CDK11A				CRY1	TMEM175	PHLDA1
	MET	DFFA	RUVBL1	SMOX					CDC5L	IL17A	PSAPL1	BIRC5		GAS2				DDX39B	TREM2	SOX7
	ELANE	IL3	SNX6	SNRPE					DDX39B	IL18	RBSN	RACGAP1		MAPK11				DEPDC1B	TREX1	HCRT
	KDR	NFATC2	WDFY3	SOCS1					DSE1L1	IL18R1	RILP	UBB		SMPD2				KDM4D	TUB	EGR2
	MDM2	PSME2	ATG3	SOD1					EF5	IL2	SCGB1D1	SOX4		MAP3K6				NEK6	TULP1	MYO5B
	PRKCI	BMP5	ATP6V1E1	SOD2					ENDOD1	IL2RA	SNX16	POLE		B4GALNT2				NSMCE1	TUSC2	SOCS4
	NFE2L2	E2F4	DRAM2	SOS1					FBXL4	IL31RA	SPTBN5	SMAD2		MAPKAPK3				RSEH2B	TYRO3	TRAF6
	RB1	PIDD1	PIK3C3	SOX9					ICA1	IL3RA	STX8	XRCC2		ALG2				SERPI2	TYROBP	CD80
	FGF2	NFATC3	TRIM22	SPAG9					LPIN2	IL4	TMEM175	HRAS		BFAR				SPRED1	UNC13D	IL12RB1
	HK2	PLCG1	U2AF2	SRF					MID1	IL5	VIPAS39	PPP2R1A		NFKBIE				SPRED2	VAMP7	IL27
	PRDX4	RBL1	ATG14	ST3GAL4					MYO9B	IL5RA	VPS16	BARD1		NFKBIL1				THOC1	VAV1	IL4R
	BNIP3	SLK	EPM2A	SYK					NCOR1	IL6	WASH3P	INHBA		BORCS8.MEF2B				TOPORS	VAV2	PRKCZ
	BNIP3L	SMAD6	P2RY13	TANC2					NR2C1	IMPA1	ZFYVE16	HSPA8		CD7				PPP2R5C	VAV3	ACTR3
	KDM3A	PPP3CA	SNX32	TBCA					PRG2	IP6K2	ADGRE2	CDKN1B		DEDD2				CDC14B	VIPAS39	ADAMTS1
	LMO3	CASP2	EXOC7	TFDP2					PXDN	IRF7	ARL8B	RHOU		MAP4K2				PIAS4	VPS33B	ADH6
	ZNF32	CRADD	MTM1	TFPI					RNF40	ISG20	ATP10B	SMAD3		MAPK8IP3				RNF168	XKR4	AKAP12
	MIR200B	ACVR2B	RPL28	THBD					SAP30L	ITGA2B	ATP13A2	XRCC3		NSMAF				BATF	XKR5	ARNT2
	MIR363	MAPK12	EXOC1	TJP1					VGF	ITGA5	BLK	BUB1B		PRKCG				CNOT3	XKR6	ATF7
	MIR525	PRKX	ARPP19	TLE1					ZNF32	ITGAL	BLOC1S2	CDC20		RAPGEF2				BAG6	XKR7	C1QTNF6
	TUBB3	PSMB6	FRMD5	TLE4					ARHGEF10	ITK	BORCS5	CHEK1		RFFL				EEF1E1	XKR8	CAB39
	PTPN11	SMAD5	NRBP2	TLR2					PAFAH1B2	JAG1	BORCS6	FOXM1		MLKL				RPS3	XKR9	CD36
	SLC2A1	PSMA5	GBA	TLR4					BICD1	JAK2	BTK	MAD2L1		RIPK3				ST20	YES1	COPB2
	HMOX1	BMPR1B	CHMP4B	TNF					BPHL	JUN	C12orf4	MCM10		TLR3				MRPS28		COPS7A
	PRKACA	LMNB1	DPY30	TNFRSF1A					PSRC1	KC3	CBL	PLK1		GLUD1				FEM1B		DSC2
	CBL	GHRL	DRAM1	TP53					SLC7A8	KCNE1	CD300A	CCNE1		GLUD2				PNKP		EFNB1
	PAK3	NOG	FAM189B	TRIB3					USP34	KCNJ2	CD84	CREBBP		ALOX15				CNOT4		EIF4A1
	PIK3R2	RAC3	IF5	TSPO					TAX1BP1	KCNMA1	CLNK	EIF4E		FTH1				MRPS11		FBLN1
	CASP6	SIGMAR1	LRSAM1	TXNRD1					SGSM2	KDM1A	CLU	HDAC1		PYG				PRPF19		FBLN2
	PPP2CA	CFL2	RNF5	UGCG					TADA3	KIT	DEF8	HSPA2		CAPN1				TAF9		GALNT2
	CD36	ENDOD1	SOAT2	UNG					ADAM22	KLKB1	FAM98A	NCOA3		CASP1				CNOT1		HLA.DQB1
	CDH3	FGF6	SOGA1	USP13					ANK1	KLRC2	FER	SKP2		GL				PAXIP1		IFNGR1
	LRP1	GDF7	ZKSCAN4	USP18					AZI2	KRAS	FES	STAG2		PPIA				THOC5		IL17D
	PTK6	IRAK4	ATP6V1C1	UTP25					DHX29	KRT12	FGR	TGFB2		CAPN2				BRSK1		IL1RL1
	EEF2K	NT5C3A	BECN2	VCAM1					EEF1E1	KRT20	FLCN	BAX		HSP90A				SETMAR		IRF2
	GLO1	PLA2G10	PWWP3A	VEGFA					EFNB3	KRT23	FOXF1	SH3GL2		TNFSF6				RPA2		KAT6B
	PAK2	PRKACA	CTSA	VIM					FAM13A	LAT	FTH1	CDKN1A		TNFRSF6				RINT1		KLHL6
	LPAR1	PRKAR2A	HTR2B	WNT5A					MTERF1	LCN2	FTL	CHEK2		JNK				ABRAXAS1		KLHL7
	SFN	PRKAR2B	ATP6V0D2	ZC3HAV1					PPIP5K1	LDLR	GAB2	PCBP4		JAK2				PLK5		LEF1
	ADCY10	PSMB1	ATP6V0A1	SPRY2					SIVA1	LGALS3	HMOX1	ARHGEF7		CAMK2				DJA1		MITF
	TRAF2	PSMC6	WAC	MYC					NUDT2	LIX1	HPS6	BRINP1		IL1B				CNRIP1		MYDGF
	PIK3R3	PXDN	CALCOCO2	CDKN1C					DIS3	LRP1	IL13	CCAR2		IFNG				RPS27L		NDUFB6
	RBL2	SMAD9	DNPEP	DAXX					IL27RA	LRP2	IL13RA2	CCN4		STAT3				WAC		NET1
	SIRPA	USP25	IFT20	INSR					SUN1	LXN	IL4	CD24		IRF9				NEK11		PAWR
	TNFRSF12A	MAP3K14	RNF152	FGFR4					RMND1	LYVE1	IL4R	CKS1B		AIFM1				SPIDR		PBX1
	CEACAM1	PRKACG	VPS35	HSF1					FEM1B	MAG	KIF1B	CUL1		TRPM7				TAOK1		PDCD2
	BAG1	PSMD11	MRPL3	PAX8					FMO5	MALT1	KXD1	DEPDC1		IFR1				CEP63		PDHA1
	APOBEC3G	NFAT5	RAB33A	TSC1					ASF1A	MAOA	LGALS9	DUSP1		IFR2				RFC5		PGAP3
	GDF2	AMHR2	VPS13C	CCND1					CYFIP2	MAP1A	LRRK2	FOXA1		IFNGR1				CEBPG		PITPNC1
	MNX1	LMNB2	GABARAP	MCM2					EFCAB2	MAP2K7	MAP1LC3A	GEM		IFNGR2				APBB1		PON2
	VPS37A	INHBC	ATP6V0A2	RASSF1					EIF3M	MAPK1	MT3	KAT2A		TIRP				FBH1		PPME1
	COL13A1	IRAK2	ATG4C	MCM7					PLEKHA8P1	MAPK14	MYH9	KAT2B		IF				NFATC4		PPP2CA
	RAD9A	NOS3	NRBF2	RNH1					RPL28	MAPK3	NCOA4	LMLN		IFNB				UBE2V2		PRSS23
	IFI27	RHOV	PIP4K2A	PRDX2					TADA2A	MARK3	NDEL1	LM		TRIF				TNKS1BP1		PTGER4
	ITPRIP	PSMC5	PIP4K2C	FOXL2					ZNF91	MASP2	PDPK1	MALAT1		VDAC1				REXO2		PTPN14
	BCL2L15	A80	MOCS2	NCOA1					AHDC1	MBL2	PIK3C3	MSH2		SLC25A4S				LRIF1		PTPRCAP
	SNAI2	LTBP1	DJC19	AURKA					ITPKC	MC4R	PIP4K2A	NEAT1		PPID				PGAP2		RBBP6
	GLUD1	TANK	KRBA1	BIRC5					LONP2	MCF2L	PIP4K2B	NUMA1		TRAF5				TMEM109		RHOB
	MYH9	ATP2B4	MRPL20	HRAS					TENT4A	MCL1	PIP4P1	PDGFRB		TLR4				CNOT10		RUFY1
	NOTCH3	PLA2G3	ATP6V0E2	HMGA1					PGLS	MED1	PLEKHM1	PINX1		RBCK1				CNOT11		RUFY3
	PTPN1	PPP2R1B	ATP6V1B2	BARD1					CYTH2	MFGE8	PLEKHM2	PRMT5		HMGB1				CNOT6L		SEM1
	TPM1	PSMB10	MID2	INHBA					HPX	MGP	PTGDR	RING1		JAK1				SP100		SEMA3B
	FASN	PSMB4	RRAGA	MDH2					GGA3	MIA	PTGDS	RNF2		JAK3				ZNF385A		SEMA4D
	RPS6KB1	TRADD	RRAGC	CDC20					COL8A2	MIB1	RAB3A	STMN1		TYK2				AEN		SERPINE2
	SIRT1	CD244	RRAGD	CHEK1					EIF5B	MMP19	RAC2	TOMM34		STAT2				CDIP1		SGCB
	PPP2R1A	GAS2	SVIP	MCM10					FKBP11	MMP3	RUBCNL	SMARCA4		STAT4				CIDEB		SLCO2A1
	CD151	IRAK3	TBC1D5	PLK1					GIMAP5	MT1	SNX4	PSMB9		STAT5A				ELL3		SOCS6
	CTNND1	MAPK11	ATP6V0B	CCNE1					INTS3	MOK	SPAG9	PC		STAT5B				INGX		STAT6
	MMP11	PLCG2	ATP6V1H	CREBBP					MXRA8	MPV17	SPHK2	TSC22D1		STAT6				INSL6		TCF4
	COL4A2	PSMA6	ABTB2	CYP1B1					PSG9	MRAP	SQSTM1	G0S2		H2A				MRPS26		TCF7L2
	ARHGEF7	PSMB2	ATP13A2	DAPK1					RPS3A	MSX2	STXBP1	PTCH1		RNF31				MRPS35		TGFB3
	PPP2R5A	ARID3B	ATP6V0E1	EIF4E					SUMO3	MTOR	STXBP2	CDK2		CHMP2A				MRPS9		TIA1
	BST2	ATP2B2	ATP6V1B1	EIF5A2					TOR1AIP1	MUC16	SYK	PLK2		CHMP2B				CC2		TOX
	PPP2R2D	PRKACB	ATP6V1C2	FGFR1					TREX1	MVP	SYTL4	ADGRE5		VPS24				NSMCE4A		UBR2
	CCN1	INHBB	ATP6V1D	GABPA					TRIM52	MYD88	TFEB	CCNH		CHMP4A				NUDT16		VASP
	CCDC178	CHP2	ATP6V1E2	HDAC1					ATP8B1	AA	UNC13D	CYLD		CHMP4B				POLR1A		EIF3L
	MIR30C1	LEFTY2	ATP6V1G1	HDAC5					DIAPH2	NBN	VPS4A	EMD		CHMP6				POLR1B		CDC25A
	MIR30B	MAPKAPK3	ATP6V1G2	HSPA2					HTR4	NDP		ID4		VPS4				PRKCG		CYP39A1
	MIR10A	PIK3R5	CARD17	IMP3					RPL18	NDUFAF3		PDGFA		CHMP1				SHISA5		LPP
	SHC1	PSMA2	CDAN1	KDM6A					ZNF177	NECTIN1		PSMA4		CHMP5				SLF1		ST8SIA4
	BUB1	PSMA8	CHMP4A	NCOA3					AOC1	NELFE		PSME1		PYCARD				SLF2		MAST2
	CDC25C	PSMC2	CPZ	NOTCH1					TAC3	NFKB1		RAN		NLRP3				TAF9B		JAK3
	BUB3	PSMA3	CYCSP5	PPL					PURA	NFKB2		RHOA		ZBP1				TMEM161A		CCL19
	FER	SHC2	DAPL1	RSF1					GSTM4	NFKBIA		UBE2I		IL33				PARP		CSDE1
	SETD2	PSMC1	EXOC8	SKP2					NDE1	NGF		YWHAZ		FTL				AIFM1		PAFAH1B3
	CDK1	CSF2RB	FEZ2	STAG2					G11	NOCT		ANTXR1		VDAC2				HSP70		PER1
	ITGB5	PPP2CB	FUCA2	TGFB2					WDR45	NPC1		FGF13		VDAC3				PAAN		AP1G1
	TP73	CWC27	GABARAPL2	BAX					ZNF492	NPM1		C6		CHMP7				ARH3		CRABP2
	MAD2L1	PPP3CC	GAL3ST3	CDKN1A					NME3	NR1I2		CTC1		PGAM5				RNF146		KRT13
	BCL2L2	POMP	HERC1	ANXA10					GLTP	NR2E3		ITGB1		EIF2AK2				ADPRHL2		PRDX4
	SLCO1B3	PSMD3	IF10	ARHGEF7					LYRM2	NR3C1		TIMP2		PLA2G4				OGG1		PTPRK
	DLG1	PPP3R1	IF14	ATP7A					PIGN	NR4A1		MRE11		DNM1L						STAMBP
	PDCD6IP	NFATC4	IF16	CDC42EP3					POLR2F	OCA2		ATF7IP		SPATA2						COL17A1
	SCRIB	CHRD	IF21	CEBPD					RPAP1	P2RY12		DMRT1		SHARPIN						IRF4
	TDGF1	CLCN7	IF4	DDR2					RPL27A	P4HB		ERCC4		NOX2						INPP5A
	EDAR	EXOG	IF6	DUSP1					SCYL3	PAGR1		PSMD12		USP21						PRPF38B
	SH3GLB1	FLRT1	IF7	ELK1					TRAF3IP3	PAK1		RTEL1		CHMP4C						SLC6A5
	DYNLL2	GDF6	KERA	GEM					TRIOBP	PAOX		TAL1								EML4
	TSC2	GLRX2	KIF25	GPX2					ZNF232	PCSK1N		CDH13								TWF1
	BAG4	INHBE	KLHL11	GSTP1					ZNF43	PCTP		AKIRIN2								CHL1
	MAP3K7	KCNMB1	KLRF1	HSPA1B					ZHX3	PDCD1		ZBTB7A								CHR7
	F10	MYLPF	LST1	IGFBP5					PRRC2C	PDF		ANP32E								DSC3
	HSP90B1	OAZ3	MTCH1	MLH1					DTX4	PDXK		ATAD2								LCK
	F3	PCF11	MTCL1	MXI1					MRPL23	PECAM1		CCNB1								LINC.PINT
	ADAMTSL1	PLA2G12A	MTMR8	NFATC1					SPATA7	PFKFB3		CCNE2								MORF4L1
	SERPINB1	PLA2G12B	MTMR9	PSG2					ZNF318	PGF		CDK1								MYH10
	MIR181A1	PLA2G2C	T16	RORA					CIR1	PIAS2		CENPA								VDAC3
	MAP3K1	PLA2G2E	PARL	SYP					RFC5	PIGF		CENPU								ZMAT3
	CTBP1	PLA2G2F	PDZD11	TGFBI					MS4A2	PIK3CA		E2F1								ADAM11
	CEACAM4	PLA2G4E	PHF23	THBS1					SECISBP2L	PIK3CB		ERCC6L								CDK14
	PXN	PPP3CB	PLEKHG2	TIMM8A					ZNF93	PIK3CD		FANCI								DCTD
	MALAT1	PPP3R2	PLX4	TMX1					ZNF614	PIK3CG		FBXO5								DLG1
	IKBKG	PRKAR1B	PM20D1	TSC2					CEBPG	PIKFYVE		GMNN								DJB6
	TFDP1	PRKCG	POLR3A	TUG1					BTD	PITX1		GTSE1								ESD
	CRYBA1	PSMA6P4	PXK	UBQLN2					PGM3	PLA2G2D		KIF11								SLAMF1
	ANKRD13C	PSMB11	PYDC1	FUT4					RAD1	PLA2G4A		KIF14								SPTBN1
	SERPINE1	PSMB3	RAB33B	ZHX2					RASGRP2	PLAC8		KIF15								GLRX
	FOXO3	PSMC1P4	RALB	GALNT14					SLC40A1	PLAT		KIF4A								NMT1
	ACTG1	PSMC4	RELL1	PPARD					C10orf88	PLAUR		KIFC1								GALC
	ARHGDIA	PSMD13	RRAGB	PSMB9					CELSR2	PLK3		MAPK13								ANKRD11
	EZR	PSMD6	RTF2	MAP3K1					DBR1	PLX2		MELK								DLX4
	SLC39A6	PSME4	SCFD1	NQO1					ECPAS	PMAIP1		NCAPG								IRS2
	BIN1	PSMF1	SLC26A11	ACTB					EDAR	PNP		NEK2								LIMS1
	TIAM1	RSEH1P1	SOGA3	BNIP3					GRK4	PRKCB		PTTG1								MT1X
	PDPK1	SAP18	SUPT5H	CORO1A					SLC24A3	PRL		RAD51AP1								PDGFRL
	SMAD7	SH2D2A	TBC1D12	EGR1					ZFYVE26	PRSS1		TACC3								PUDP
	RHOC	ZBTB14	TBC1D14	FABP4					POLR2D	PRTN3		TOP2A								QPCT
	CASP2	ZFYVE16	TMEM59	ID3					ZNF142	PSEN1		TPX2								RAB2A
	TNC	ANKRD13C	ULK3	MAP1LC3B					MX2	PSMB7		TTK								RBL1
	IRF6	BMF	USP36	SPARC					SUPT7L	PSMG1		BHLHE40								SEMA4A
	NTRK3	BRMS1	VPS26A	TGFBR2					GPR12	PSPH		BRCC3								TNFSF4
	GNE	CAV1	VPS26B	TSC22D1					CCDC28B	PTCRA		BRIP1								MEMO1
	XAF1	CEACAM5	WDR6	NRAS					CLN5	PTEN		CCND2								AVPR1A
	SFRP1	CEACAM6	WDR75	UCP2					DCUN1D2	PTGS1		CCNG2								BCL2L2
	MAP2K2	CHEK2	ZDHHC8	CDK2					EML3	PTGS2		CDCA7								CAC1A
	CSK	CRYBA1	ZNF416	PLK2					FBXO9	PTN		EP300								GABBR1
	PIK3C2B	DAPK2	ZNF554	ATP7B					LMBR1L	PTPMT1		FANCA								PPP3CA
	FOXC2	E2F1	ZNF599	CASK					MED22	PTPN11		GCLM								RIT2
	ARHGDIB	ITGA5	ZNF831	DBI					MID2	PTPN6		GINS2								HPCA
	ENDOG	ITGB1	ARL13B	EFEMP1					GA	PTPRC		HES1								CNN1
	TAGLN	MAP3K7	ATG10	SPINT2					UGGT2	QKI		JAG2								MT1H
	FBLIM1	MCL1	ATG101	IGFBP2					ZC2HC1A	RAB18		PIM1								MAGI1
	RACK1	MTOR	ATG13	NR2C2					ZNF394	RAF1		PIMREG								ALDH9A1
	CCDC80	MYBBP1A	ATG16L1	ANTXR1					ZNF473	RAG2		PKD1								CCNC
	ANGPTL2	NOTCH1	ATG9A	ATF3					KCNN1	RARA		RFC3								CHI3L2
	HOTAIR	NTRK2	ATG9B	CCN1					RIPOR2	RBMS3		RPA1								COL3A1
	PRKD1	PDK4	CETN1	DFFB					TMEM160	RELA		RSRC2								CRHBP
	LDHA	PTRH2	CFTR	FGF13					AP4S1	RELB		SFPQ								ITGB8
	ANXA2	SIK1	CHMP2A	NF2					BLOC1S1	REM1		SMAD4								LDHC
	SPP1	SI2	CHMP2B	ATF7IP					AHCTF1	RHOH		TCF3								NELL2
	SMARCE1	STK11	CHMP3	ERCC4					AOAH	RIOX1		BIRC2								NRK
	RBFOX2	TLE1	CHMP4C	PSMD12					AP5S1	RSE1		BIRC3								PPP1R12C
	QSOX1	TLE5	CHMP6	HPGD					ARIH2	ROBO3		PRKCA								STK39
	RPS6KA3	TSC2	CHMP7	CDK1					ARL4D	RORC		BAG3								USP1
	CDC42	ZNF304	CSNK2A1	E2F1					ASMTL	RPS20		FOXC1								CALU
	MAOA	AATF	CSNK2B	FBXO5					ATPAF2	RRAD		NUP62								PCK2
	PIP5K1C	ABL1	DYNC1H1	GMNN					C1orf50	RTN2		SMARCD3								RAB11B
	JUP	ACAA2	DYNC1I1	KIF15					C1orf54	S100A4		XIAP								APPBP2
	ATF2	ACKR3	DYNC1I2	KIFC1					C6orf62	S100A6		CTSD								OAZ1
	NKX2-1	ACVR1B	DYNC1LI1	LRP8					CHST5	SAT1		CDC27								PSG1
	OCLN	ADORA1	DYNC1LI2	NEK2					CIAO1	SCN11A		BTG2								PTPRN2
	ID2	ADORA2A	DYNLL1	TOP2A					CIDEB	SCPEP1		CDC25C								SLC18A2
	CRABP2	AEN	DYNLL2	ADRB2					CLASRP	SDC2		CNOT9								AP1S2
	CEACAM8	AGT	EPAS1	AHSA1					CLCN7	SELENOP		GADD45A								ATOX1
	PITPNC1	AGTR2	FUNDC1	BCL2A1					CMAHP	SELP		MDM4								CD84
	AFAP1L1	ANXA6	HBB	BHLHE40					CPA2	SERPI1		PML								DHRS7
	HSPB1	AR	HSF1	BRCC3					DALRD3	SERPINE1		PRMT1								DOCK2
	PCNA	ARHGEF2	HSP90AA1	BRIP1					DAO	SERPING1		SMC1A								ELL2
	GSK3B	ARL6IP5	HSP90AB1	CCND2					DCAF10	SERPINH1		TP73								GSTA2
	NGF	ARMC10	HSPA8	CCNG2					DJC16	SFTPC		ACVR1								HNMT
	TP63	ARRB2	LAMP2	CDCA4					DPH5	SGCE		ACVR1B								HPRT1
	CTNNA1	ASAH2	LAMTOR1	CDCA7					DSTNP2	SHC1		ARHGEF2								IL11RA
	KRT14	ATAD5	LAMTOR2	CDK8					DTWD1	SLA2		ASPM								NCOR1
	SPHK1	ATF2	LAMTOR3	DKK1					ENPP4	SLC11A1		BABAM1								NT5C3A
	EHMT2	ATF3	LAMTOR4	EGLN2					FAM89B	SLC25A20		BABAM2								PDCD10
	RAC3	ATF4	LAMTOR5	EP300					GBF1	SLC7A9		BECN1								PPP1R14A
	SIRT6	ATP2A1	MAP1LC3A	ETS1					GID4	SLURP1		BMI1								PRG2
	OGT	ATP2A3	MAP1LC3C	F2RL1					GOSR2	SMPD1		BRD7								PRKACA
	NDRG1	ATP5IF1	MFN1	FA2H					GPR153	SNCA		BTRC								PTGFRN
	STK38	AVP	MFN2	FANCA					HEMK1	SOCS3		CBX3								PXDN
	ACP1	BAG3	MLST8	FANCF					HLA.F.AS1	SOS1		CCNG1								RBM6
	FOXA1	BAG5	MTERF3	FGFBP1					HMCES	SPAG5		CDC25B								SEC23A
	RHOQ	BAG6	MTMR14	FHOD1					HMGB3P1	SPP1		CDC7								THOC1
	ONECUT1	BAK1	MVB12A	GCLM					HPS4	SREBF2		CDK11B								TMBIM4
	S100A7	BBC3	MVB12B	GINS2					HYI	SRRM2		CDK13								USP12
	SRSF3	BCAP31	NBR1	GTF2H1					IER3IP1	SRY		CDKN2B								TMEM64
	GKN1	BCL10	PCNT	HBEGF					IFT27	ST3GAL4		CENPK								BEX3
	MIR107	BCL2A1	PEX5	HES1					IGLL1	STOML2		CHMP2B								DCT
	MIR630	BCL2L10	PGAM5	HSPA4					IQCK	STT3A		CHMP3								CYP51A1
		BCL2L11	PLIN2	HYAL2					IRGQ	SULT1E1		CIB1								SOCS5
		BCL2L12	PLIN3	ITGB4					KC4	SYK		CIP2A								AGPAT1
		BCL2L14	PRKAB1	JMJD6					KCTD15	TAPBP		CRK								CNKSR1
		BCL2L2	PRKAB2	KDM2A					KIZ	TFDP2		CTNND1								IL18BP
		BCL3	PRKAG1	KIN					KLHL20	TFRC		DEK								PRELP
		BCLAF1	PRKAG2	KLF5					KLHL5	TGFB1		DIAPH3								SEMA7A
		BDKRB2	PRKAG3	MYCBP					MAGOH2P	THBD		E2F2								TCEA2
		BDNF	RHEB	PDCD4					MED14	TLE1		E2F6								TMEM158
		BECN1	RSE1	PIM1					MFSD11	TLR4		ECT2								TOPBP1
		BEX3	RPS27A	PIMREG					MTCH1	TLR5		EREG								SKAP1
		BIK	RPTOR	PKD1					MTERF4	TLR8		FANCD2								BDH2
		BIRC6	SLC38A9	POR					MTMR12	TNF		FL								PAPPA
		BLOC1S2	SRC	RAB27A					MXD4	TNFSF13B		FOXO4								SLC31A2
		BMI1	TOMM20	RAB7A					MYO15B	TNNT1		GAS1								RNF168
		BNIP3	TOMM22	RFC3					NT5M	TPI1		GAS6								RYBP
		BNIP3L	TOMM40	RIPK2					NUDT3	TRIB3		GLI1								IL12B
		BOK	TOMM5	RPA1					OBSL1	TRIM21		GORASP1								EFNB3
		BRCA1	TOMM6	RSRC2					OR1F1	TRPV4		H2AX								INSL4
		BRCA2	TOMM7	SFPQ					ORAI2	TSPAN33		KDM8								LIPC
		BRSK2	TOMM70	SLC2A3					OSGIN2	TSPO		KHDRBS1								NCKAP1
		BTK	TSC2	SLC7A11					PAM16	UBE3A		KIF22								PHACTR2
		C8orf44.SGK3	TSG101	SLFN12					PCIF1	USF2		LATS1								ROPN1L
		CAAP1	TUBA1A	SMAD4					PEX1	VCAM1		LIN9								PPP2R2B
		CASP12	TUBA1B	TARDBP					PHKA2	VPS51		LINC00339								DBT
		CASP5	TUBA1C	TCF3					PICALM	WNT11		LONP1								POFUT1
		CASP8AP2	TUBA3C	TNFRSF11B					PLPPR3	WNT5A		LPIN1								DIS3
		CCAR2	TUBA3D	TUSC2					PNPLA4	XCL1		LRP5								CDC37L1
		CD24	TUBA3E	TXNRD2					PTH2R	XPO1		MAP3K2								HLA.DRB4
		CD27	TUBA4A	ZEB2					RAB4A	SPRY2		MTBP								IL27RA
		CD28	TUBA4B	MAPK7					RANBP17	GDF3		MZF1								SP140
		CD38	TUBA8	BAG3					RAPGEF2	INTS13		NCAPD2								CCNL2
		CD3E	TUBAL3	CEBPB					RBMS1	RUNX3		NEDD9								FEM1B
		CD44	TUBB1	DHRS3					RC3H2	SLC22A3		NFIB								HEXB
		CD5	TUBB2A	ERO1A					REX1BD	SOX17		NUP98								AMPD3
		CD70	TUBB2B	SMARCD3					RMND5B	TNFSF8		PAK4								CSNK1A1
		CD74	TUBB3	BAD					RSE6	UVRAG		PARD3								CYB5A
		CDIP1	TUBB4A	BAK1					RPL10L	LPAR3		PDPN								PPOX
		CDKN1A	TUBB4B	XIAP					RPL18A	CHGA		PIN1								RAB43
		CDKN2D	TUBB6	SRC					RPL23AP32	SST		PKD2								SLC22A5
		CEBPB	TUBB8	CDC25C					RPL23AP7	SSTR2		PKN2								EVI2A
		CHAC1	TUBB8B	GADD45A					RPL7	ATRX		PRKD2								RPL7A
		CHCHD10	UBA52	ACVR1					RPS28	HSF1		PSMD14								HELZ
		CIB1	UBAP1	ACVR1B					SCMH1	MEG3		PTPN3								MEF2C
		CIDEB	UBB	ADAM12					SDHAF1	PDCD1LG2		PTTG3P								GGA3
		CLU	UBC	AKR1C3					SEL1L3	PPY		RAD51								HLX
		COA8	UBE2N	ARHGEF2					SFI1	STK11		RAD51B								DLI1
		COL2A1	UBE2V1	BNIP3L					SGF29	TMED7		RECQL5								MOGAT2
		CREB3	USP30	CDC7					SH3BGR	MCM2		RGS3								POU2AF1
		CREB3L1	VIM	CDH11					SH3D19	RASSF1		RNF8								PTPN18
		CRIP1	VPS28	CDH2					SLC35A3	RSE3		RPS27								PWAR5
		CSF2	VPS37A	CDK19					SLC49A3	LRIG1		RRM1								RIN2
		CSNK2A1	VPS37B	CDKN2B					SMG7	MCM7		SENP2								SP3
		CSNK2A2	VPS37C	CLK1					SUPT6H	NOTCH4		SIN3A								SSR3
		CTH	VPS37D	CLU					SYNE3	TGFA		SKA1								SVIL
		CTN1	WDR45	CTNND1					TAF12	RNH1		SLC9A3R1								TP53I11
		CTNNB1	WDR45B	CYP24A1					TAF1A	KLK5		SPDYA								ADAMTS3
		CTSC	WIPI1	DCTN4					TAF9B	TPM1		SPHK1								CNKSR2
		CTSH	WIPI2	DOK1					TBC1D9B	UBB		SPRY1								PRKACB
		CTTN	AKT1S1	EF4					THAP4	ARID1A		SRD5A1								ATP5ME
		CUL2	DEPTOR	ERBB4					TMCO6	GSTT1		SRSF3								LRRFIP2
		CUL3	ARHGAP4	EREG					TMEM120B	HRAS		TIPIN								SNX8
		CUL4A	ARNTL	F11R					TMEM134	PIK3R1		TNKS								MINK1
		CUL5	BHLHE40	FKBP4					TMEM254	INHBA		TRA2A								AKAP6
		CX3CL1	BHLHE41	FTH1					TMPRSS15	CLDN3		TRIM59								ZFP36L1
		CX3CR1	BMP2	FZD1					TOGARAM1	FOXA2		UBR7								ERMP1
		CXCL12	BMP3	FZD7					TSPAN5	PTK2		USP2								DJA1
		CYLD	BMP4	GABARAPL1					TSR1	SPA17		WEE1								ATP6V0A1
		CYP1B1	BMP5	GFPT1					TUBAL3	APOBEC3B		WNT10B								CYBRD1
		DAB2IP	BMP6	GGCX					TWF2	CCNE1		WWC1								DDX11
		DAP	BMPR2	GPR161					UBE2D4	CREBBP		XPC								DUSP8
		DAP3	CALCA	H2AX					UBFD1	CYP1B1		ZFX								ERICH1
		DAPK1	CHRD	IGF2BP3					UTP20	DAPK1		BUB1								HIBCH
		DAPK3	CLOCK	ILRUN					WIZ	HDAC1		CEP55								INPP1
		DAPL1	CRY1	ITCH					ZCCHC24	IMP3		PBK								MPP3
		DAXX	CSF1	ITGA6					ZDHHC18	KDM6A		UBE2C								NFYB
		DBH	CTF1	ITGB5					ZNF117	NCOA3		CCND3								PHIP
		DDIAS	CTHRC1	JPT2					ZNF133	NOTCH1		MCM5								POLR2F
		DDIT3	DKK1	KCNH4					ZNF137P	STAG2		ANLN								SLC26A10
		DDIT4	EFNB2	KHDRBS1					ZNF16	CTHRC1		CEP72								SLC6A12
		DDX3X	FYCO1	KLF4					ZNF250	DAB2		CLASP2								SPIDR
		DDX47	IGF1	LONP1					ZNF33B	ELAVL3		CYP1A1								TAF1C
		DDX5	IL3	LOXL2					ZNF451	FGF19		NNMT								CSF2RB
		DEDD	JAK2	LRP6					ZNF571	GSTM2		PLAG1								MAN1A1
		DEDD2	LRP5	MAP2K5					ZNF589	ISY1		POLD2								N4BP1
		DELE1	MEPE	MAP3K2					ZNF669	PAG1		PPM1D								GM2A
		DEPTOR	NFATC1	MMAB					ZNF74	TNC		RBX1								CIR1
		DIDO1	NOTCH1	MMP11					RPL8	SH3GL2		RHEB								GYPB
		DJA1	NPAS2	MTMR3					IREB2	CHEK2		UHRF1								CCL13
		DJC10	NR1D2	MYLK					ATP5MC3	ARHGEF7		PRKDC								ITPKB
		DNM1L	PER1	NEDD4L					CS	ATG7		SKP1								PPP2CB
		DPF2	PLEKHM1	NRF1					EMC2	BRINP1		MAU2								LCP2
		DYRK2	PTH	PLCD1					ACSF2	CCAR2		FADD								POMP
		E2F2	RORB	PLX1					NOX1	CCN4		CENPH								TNFSF18
		EDA2R	RUNX2	PRKD2					CYBB	CD44		SLC44A2								APBA3
		EEF1E1	SEMA3A	RAB5A					NOX3	CSTF2		CDKN2C								CAC1I
		EIF2AK3	SEMA4D	RAB6A					NOX4	DLL1		CHFR								CASD1
		EIF5A	SERPINF1	RAC1					NOX5	DUSP1		AURKB								DOCK4
		ELL3	SMAD1	RARB					DUOX1	EMP2		TRIP13								HLA.DRB5
		ENO1	SMAD4	RASAL2					DUOX2	ERCC1		BMP4								ITIH2
		EPHA2	SMAD5	ROR1					G6PD	FGF7		HSF2								KCNK1
		EPO	SMAD9	SERPINB2					PGD	FOXA1		RCAN1								LRMDA
		ERBB3	SOST	SLC4A7					VDAC2	GDE1		RRS1								SH2D1A
		ERCC6	SP7	SMURF2					PIK3CA	GEM		TPR								TEFM
		ERN1	TGFB1	SQSTM1					FLT3	GRIK2		PRKCQ								POLR2D
		ERN2	TNFRSF11A	SRGN					SCP2	GSTO2		HIPK2								HSD17B10
		ERO1A	TNFRSF11B	ST3GAL6					TP53	HDAC9		BUB3								GNPT1
		ERP29	TNFSF11	TACSTD2					ACSL4	HLA.DMA		CDC23								KSR2
		EYA1	TRAF6	TFPI2					LPCAT3	HNF1A.AS1		RGCC								SLC9A6
		EYA2	TRAP1	TMSB15B					NRAS	HSPA1A		AFAP1L2								ALDH3B2
		EYA3	WNT10B	TNS3					KRAS	HSPA1B		AKAP9								AP3B2
		EYA4	WNT16	TRIM13					HRAS	KAT2A		BLM								RHOBTB3
		FAF1	WNT5A	TXNIP					TF	KAT2B		CBX5								TAF10
		FAIM	ACER2	UBE2B					TFR2	MALAT1		CDC73								ZNF507
		FAIM2	ADRA1A	UBR7					SLC38A1	MLH1		CETN1								DSCAM
		FAM162A	ATF6	ULK1					SLC1A5	MSH2		CTDSPL								ATP6V0B
		FASTK	ATG2A	UTRN					GLS2	MYOG		FSD1								C3AR1
		FBH1	ATG2B	WWC1					GOT1	NEAT1		FYN								RC3H1
		FBXW7	AUP1	XBP1					CARS1	NFATC1		GADD45G								ACSM2A
		FEM1B	BAG3	ZFX					ALOX5	NID2		GDNF								ALDH8A1
		FGA	BCL2L11	BUB1					KEAP1	NOTCH3		LTBP2								ARPC3
		FGB	BMF	UBE2C					HMOX1	PIAS1		MASTL								ASMTL
		FGF10	BOK	CCND3					ATG7	PINX1		NCOA5								CEPT1
		FGFR1	C9orf72	DDIT4					NCOA4	RORA		PPP6C								CHRNE
		FGFR3	CAMKK2	MCM5					ALOX12B	SGSM3		PTMS								COG6
		FGG	CDC37	ZNF165					ALOX15	SULT1A1		RAP1GAP								CREBL2
		FHIT	CLEC16A	MMP13					ALOX15B	SYP		RBBP4								DDX18
		FIGNL1	CLU	FLOT1					ALOXE3	TARBP2		RCC1								DIPK1A
		FIS1	CPTP	NNMT					PHKG2	TGFBI		SEC62								ENPP5
		FLCN	DDIT3	NR2F1					ACO1	TLR6		SPC24								EPS8L1
		FNIP2	DDRGK1	PLAGL2					ULK1	TMSB4X		STK17B								FMO4
		FOXO3	DEPDC5	SMAD1					ATG3	TNFRSF12A		TCF7L1								GIMAP4
		FXN	DEPP1	BLCAP					ATG4D	TOMM34		TFF3								GOLGA4
		FZD9	DHRSX	ENDOG					BECN1	TSC2		TSG101								GTF2H2C
		G0S2	EIF4G1	MAU2					MAP1LC3A	WWOX		TTF2								GTF3C4
		GABARAP	EIF4G2	IER3					GABARAPL2	XRCC1		YY1								HIBADH
		GATA1	ELAPOR1	CTTN					GABARAPL1	ATIC		ZFAS1								KC4
		GATA4	ERCC4	DAG1					ATG16L1	MSH6		ZNF367								LINS1
		GCLC	FBXO7	TSPAN31					WIPI1	AMACR		CFLAR								LRRTM3
		GCLM	FOXK1	CDKN2C					WIPI2	GALNT14		LNPEP								MED17
		GDNF	FOXK2	LOXL1					SNX4	MAP3K1		PBRM1								MFSD6
		GFRAL	FOXO3	AURKB					ATG13	NQO1		TUBB3								MGAT2
		GGCT	FTH1	BMP4					ULK2	SCGB3A1		PAK3								MTMR10
		GHITM	FTL	CDK5					SAT1	ACTB		CENPE								NDEL1
		GI2	GI3	HSF2					EGFR	EPHX1		HMMR								NLRP10
		GI3	GPR137	ID1					MAPK3	MAP1LC3B		RAD51C								PCDH1
		GPER1	GPR137B	LOX					MAPK1	SPARC		RFWD3								PCYT2
		GPX1	GPSM1	NDRG1					BID	TGFBR2		ADGRG6								PHF3
		GRI	GSK3B	NRG1					ZEB1	NRAS		CALM1								PLD6
		GSDME	HMOX1	PJA2					DPP4	FOSL1		CALM2								PLPPR3
		GSK3A	HSPB8	RCAN1					CDKN2A	G0S2		CALM3								PPIEL
		GSK3B	HTT	RRS1					PEBP1	PRLR		ENTPD5								PPP1CC
		GSKIP	HUWE1	SCG5					SOCS1	PTCH1		GSPT1								PPP3CB
		GSTP1	IKBKG	SLC7A5					CDO1	UCP2		MAD1L1								PRKAB2
		HDAC1	IL10	STK3					MAPK8	ACTG1		PSMD10								RABGGTB
		HELLS	IL10RA	TPR					MAPK9	AKR1B10		TEX14								RAP1GAP2
		HERPUD1	IL4	ZNF395					CHAC1	CCDC6		ZWILCH								RPL23AP7
		HGF	IRGM	PRKCD					MAPK14	CCNH		CTCF								SEC22A
		HIC1	KAT5	HOPX					LINC00472	COL5A1		CDKN2D								SH3D19
		HIF1A	KEAP1	FUCA1					PRKAA2	DUSP6		FGF8								SLC25A46
		HINT1	KLHL22	AKAP9					PRKAA1	EMSY		PKNOX1								SLC30A5
		HIP1	KLHL3	ATF1					ELAVL1	GAPDH		PSMD7								SLC35B1
		HIP1R	LACRT	BMP1					BAP1	GSS		ASCL1								SLC35F5
		HIPK1	LAMP1	BTG1					ABCC1	KRT71		DYNLL1								SLC7A6OS
		HIPK2	LGALS8	CITED2					MIR6852	NSMF		ASNS								SPC3
		HMGB2	MAP3K7	CTDSPL					ACVR1B	PSMA4		CC2								SNX17
		HMOX1	MAPK15	ERCC5					TGFBR1	RBP4		CCNB2								STAU2
		HNRNPK	MCL1	FYN					EPAS1	RCN1		CDC6								SYNC
		HRK	MFSD8	GDNF					HILPDA	RHOA		CDCA3								TBC1D4
		HSPA1A	MIR199A1	GOLGA5					HIF1A	SERPINB5		CENPF								UBTD2
		HSPA1B	MIRLET7B	IGFBP1					IFNG	SLC12A2		CKS2								UTP3
		HTRA2	MTMR4	IL13RA2					ANO6	SLC12A9		DLGAP5								VDAC1P5
		HTT	NCOA4	INSL3					LPIN1	SNRPD3		DTL								ZNF518A
		HYAL2	NOD2	IRS1					HMGB1	TFF1		FEN1								BAK1
		HYOU1	NPRL2	MLF1					TNFAIP3	VTN		GINS4								BAX
		ICAM1	NUPR1	MREG					TLR4	XDH		HELLS								CASP1
		IFI16	OPTN	NFIL3					ATF3	MAP3K7		HMGB2								CASP3
		IFI27	ORMDL3	PLA2R1					ATM	AIMP1		KIF20A								CASP4
		IFI27L1	OSBPL7	PPP1R15A					YY1AP1	ANTXR1		KIF23								CASP5
		IFI27L2	PHB2	RAC2					EGLN2	ARC		KIF2C								CHMP2A
		IFI6	PIK3C2A	RGS4					MIOX	ATF3		MYBL2								CHMP2B
		IFNB1	PIK3CA	RXRB					TAFAZZIN	CD248		NDC80								CHMP3
		IGF1	PJVK	SMURF1					MTDH	CRISP2		OIP5								CHMP4A
		IKBKE	PLK3	STK17B					IDH1	DFFB		PRC1								CHMP4B
		IL12A	POLDIP2	TCF7L1					SIRT1	VAV3		RPA3								CHMP4C
		IL19	PRKACA	TMSB10					FBXW7	ALPL		SHCBP1								CHMP6
		IL2	PRKD1	TSG101					PANX1	C6		TMPO								CHMP7
		IL20RA	PYCARD	UPP1					DJB6	COL1A1		AMD1								ELANE
		IL33	RAB39B	VCAN					BACH1	SLC20A2		CDK10								GSDMD
		IL4	RAB8A	WRN					LONP1	TIMP2		CTN1								GSDME
		IL6R	RETREG1	TICAM1					CD82	ETV5		DCP1A								GZMB
		IL7	RETREG3	GTF2IRD1					IL1B	MRE11		FBXO31								IL1A
		IL9	RMC1	CFLAR					POR	CHM		GOLGA2								IL1B
		ING2	RNF41	SORBS1					CYB5R1	PSMD12		GSE1								IRF1
		ING5	ROCK1	RAD51C					FADS1	PIK3R3		HOXA10								TP53
		INS	RUFY4	TRAF2					PTEN	AKIRIN2		KANK2								TP63
		ITGA6	SEC22B	ARF3					NR1D1	VSIR		KDM4A								CASP6
		ITGAM	SESN1	HSPA4L					NR1D2	CCNE2		KLF9								CASP8
		ITGAV	SESN2	RESF1					TBK1	CDK1		SP								CASP9
		ITM2C	SESN3	STK10					IL6	CENPU		PHLDA1								GPX4
		ITPR1	SMCR8	CTCF					USP7	E2F1		SRSF7								GSDMB
		ITPRIP	SMG1	HOXA1					ATF4	FBXO5		SYF2								GSDMC
		IVNS1ABP	STAT3	LANCL1					AQP3	GMNN		TERF1								NLRC4
		JAK2	STBD1	SPTLC2					AQP5	KIF15		VANGL1								NLRP1
		JMY	STING1	CDKN2D					AQP8	MAPK13		MAPRE1								NLRP2
		KDM1A	STUB1	PKNOX1					LINC00618	PTTG1		NEDD1								NLRP6
		KITLG	SYNPO2	PTHLH					MT1DP	ADRB2		FGA								NLRP7
		LCK	TEX264	DYNLL1					PEX10	BCL2A1		RPRM								NOD1
		LGALS12	TICAM1	CC2					AGPAT3	BHLHE40		APC1								PLCG1
		LGALS3	TMEM150A	CDC6					PEX12	BRCC3		EPGN								PJVK
		LRRK2	TMEM150B	CDCA3					CHP1	CCND2		PLAGL1								PYCARD
		LTBR	TMEM150C	GINS4					GPAT4	DKK1		SFN								SCAF11
		MAEL	TMEM39A	HELLS					BRPF1	EP300		UBA52								TIP
		MAGEA3	TMEM39B	KIF20A					OSBPL9	ETS1		ADAMTS1								TNF
		MAGED1	TP53	MYBL2					INTS2	FANCA		ADH4								AIM2
		MAL	TREM2	PAQR4					MMD	GCLM		AFAP1								GSDMA
		MAP2K5	TRIB3	RPA3					CYP4F8	HBEGF		AIF1								NOD2
		MAP3K5	TRIM14	SLC38A1					MLLT1	HES1		ALKBH1								TIRAP
		MAPK7	TRIM27	TRIM25					TTPA	HYAL2		ANP32B								TIRAP
		MAPK8	TRIM34	ADCY3					GRIA3	ITGB4		ARHGDIB
		MAPK8IP1	TRIM38	AMD1					POM121L12	JAG2		ARHGEF39
		MAPK8IP2	TRIM5	APBA2					LIG3	KIN		AURKC
		MAPK9	TRIM6	CARD10					AEBP2	PDCD4		BANF1
		MARCHF7	TRIM68	CD55					AGPS	PKD1		BCAT1
		MAZ	TRIML1	CDK10					CDCA3	POR		BIRC7
		MDM2	TRIML2	CTN1					PEX2	RAB27A		BRINP3
		MEIS3	UBA5	DCP1A					PEX6	RFC3		BTC
		MELK	UFC1	DLGAP4					TIMM9	RPA1		BTG4
		METTL21C	UFL1	EBAG9					DCAF7	TARDBP		CACUL1
		MFF	UFM1	EHMT2					LCE2C	TNFRSF11B		CCDC8
		MIF	VPS13D	ETS2					FAR1	ZEB2		CCNY
		MIR132	WASHC1	FBXO31					PHF21A	LTB4R2		CDCA5
		MIR15A	WDR24	GOLGA2					SMAD7	MAP2K1		CDK5RAP3
		MIR16.1	WDR41	GPAA1					LYRM1	NTSR1		CENPO
		MIR17	WDR81	GSE1					AMN	PRKCA		CENPX
		MIR186	ZMPSTE24	HNRNPA2B1					PEX3	RASGRP1		CERS6
		MIR198		HOXA10					ACADSB	ADORA2B		CHAF1A
		MIR21		HOXA9					PVT1	AKT3		CLSPN
		MIR210		HSPH1					SLC39A14	ARRB1		CNN2
		MIR221		IL11					MAP3K11	BAG3		COASY
		MIR222		IL24					GSK3B	CEBPB		COP1
		MIR26B		KANK1					BRD7	CEMIP		CREBRF
		MIR27B		KANK2					SLC25A28	DHRS3		CREBZF
		MIR449A		KDM4A					SLC11A2	ENPP1		CTR9
		MKNK2		KDM4B					ZFAS1	ERO1A		CUL4A
		MLH1		KDM6B					TSC1	FOXC1		CUL4B
		MLLT11		KLF12					TGFB1	GREM1		CXCL14
		MMP9		KLF9					SNCA	ITGA9		DACT1
		MNT		MECP2					SIRT3	LIMK1		DONSON
		MOAP1		MEF2D					CGAS	LIPG		E2F3
		MPV17L		MSX1					STING1	NUP62		E2F5
		MSH2		SP					HDDC3	PRRX2		ENOSF1
		MSH6		NUDT1					MIR761	SMARCD3		ERCC3
		MSX1		PDCD5					MDM2	TEAD1		ESCO2
		MUC1		PDYN					MDM4	TLR1		EXO1
		MUL1		PER2					MIR214	WIF1		EYA1
		CC2		PHLDA1					DLD	WNT3		FAM83D
		NBN		POU2F1					WWTR1	C1QBP		FBXL7
		NCK1		PTBP3					PRKCA	DIABLO		FBXW5
		NCK2		RHBDF1					LGMN	LAPTM4B		FHL1
		NDUFA13		RPS6KB2					SMPD1	BCL3		FLAD1
		NDUFS3		SIX1					MYCN	BTG2		FOXK2
		NF1		SLC26A2					IF1	SLPI		FZD3
		NFE2L2		SOX7					IF2	ABCG1		FZD9
		NGFR		SRSF7					IF4	ACSL4		FZR1
		NKX3.1		SUB1					IF5	ACVR1		G3BP1
		NLE1		SYF2					IF6	AHK		GATA2
		NME5		TAGLN					IF7	AKT2		HMGB3
		NMT1		TCEA1					IF8	ANKRD1		HORMAD1
		NOC2L		TERF1					IF10	ANXA3		HSPA13
		NOL3		TGIF2					IF13	ANXA6		IFR1
		NONO		TM7SF2					IF14	BMI1		ILF2
		NOX1		TOB1					IF16	BTN3A2		INCENP
		NR4A2		TP53BP2					IF17	C1D		INPP5K
		NRP1		TRIM16					IF21	CAPN1		IQGAP3
		NUPR1		TTC33					SMG9	CENPK		KIF2A
		OPA1		VANGL1					PPARG	CHMP3		KLF11
		P2RX4		ZFP36					MIR335	CLU		KLF6
		P2RX7		ADORA1					SNX5	CPA4		KMT5A
		P4HB		HCRT					PAQR3	CRABP1		KNL1
		PAK2		RGS2					MICU1	CRMP1		KNTC1
		PAK5		CLDN11					TOR2A	CXADR		LARP7
		PARK7		HMBOX1					MIR375	CXCL13		LATS2
		PARL		ITGB6					MAP3K14	DHX40		LMO4
		PARP2		RNF6					MIR324	DKK2		MDC1
		PAWR		SOCS4					QSOX1	DLL4		MIIP
		PDCD10		COL4A1					MIB2	DNM1L		MITF
		PDCD5		CLTB					CLTRN	DVL1		MTSS1
		PDCD6		IKBKB					KLF2	DYRK2		B1
		PDE3A		TRAF6					HOTAIR	E2F6		NEK3
		PDIA3		ABI1					H19	ECT2		NR5A2
		PDK1		ADAMTS5					FOXO4	ELOVL1		NUCKS1
		PDK2		ADH7					YTHDC2	ELOVL5		NUP37
		PDPK1		AKAP12					DDR2	EPHA1		OGT
		PDX1		AREG					SLC39A7	EREG		PAK5
		PEA15		ARHGDIB					TRIM46	FABP5		PAX6
		PELI3		ASS1					ACSL1	GGCX		PBX1
		PERP		ATP4B					KDM5A	GHR		PCDH7
		PF4		AXIN1					TRIM21	GRAP2		PDXP
		PHIP		CAPN2					DPEP1	H2AX		PHF8
		PHLDA3		CCN3					CYGB	HIC1		PIBF1
		PIAS4		CCNJ					IDO1	HOXD13		PIM2
		PIH1D1		CDH3					GSTZ1	IGF2BP3		PIM3
		PINK1		CELF1					GJA1	IGKV1.5		PKMYT1
		PLAGL2		CLCN3					SLC7A11	IKBKE		PLK4
		PLAUR		CNN2					PGRMC1	IMMP2L		PLS3
		PLEKHF1		CPT1A					CIRBP	INF2		PMEPA1
		PLSCR3		CREBZF					USP11	IRAK1		PPAT
		PMAIP1		CXXC1					YAP1	KCNH8		PPP1R12A
		PML		DCTPP1					MIR135B	LAMA4		PPP2CA
		POLB		DHRS11					TRIM26	LATS1		PPP2R5E
		POU4F1		DLEU1					NDRG1	LGALS8		PRR11
		POU4F2		EFNB1					MIR302A	LGR5		PSMA1
		PPARD		EIF3A					ASMTL.AS1	LOXL2		PSMA7
		PPIA		EIF6					FADS2	LPIN1		PSMB8
		PPIF		ELK4					PIEZO1	MAFK		PSMC3
		PPM1F		EXO1					LIFR	MAPK9		PSMD4
		PPP1CA		FKTN					PTPN6	MAT2B		PTGER3
		PPP1R13B		GALNT2					MIR15A	MECOM		PTPN9
		PPP1R15A		GALNT6					EGR1	MMAB		RAB23
		PRDX2		GAREM1					ADAM23	MMP14		RANGAP1
		PRELID1		GPI					ARHGEF26.AS1	MTTP		RBBP8
		PRKCD		GPRC5A					CPEB1	NCAPD2		RDX
		PRKDC		HINT1					COX4I2	NEDD4		RPS6
		PRKN		HK2					TIMP1	NOL3		SEM1
		PRKRA		HOXB7					KDM6B	NOTCH2		SGO1
		PRODH		HSP90AB1					METTL14	NTF3		SNX9
		PSEN1		HSPA13					MIB1	OC90		STK24
		PSMD10		ITGA2					KDM5C	P4HA1		SUGT1
		PTEN		JRK					MEG3	PAK4		TDG
		PTGIS		KDM3A					CCDC6	PARVA		TFAP2A
		PTH		KIF2A					CFL1	PAX5		TGFB3
		PTPMT1		KLF11					MIR539	PDGFRA		TMEM8B
		PTPN1		KLF6					KMT2D	PDPN		TNFAIP8L1
		PTPN2		KMT2B					PTGS2	PEX14		TRIM32
		PTPRC		KMT2D					FTH1	PHGDH		TROAP
		PTTG1IP		LAMTOR3					GPX4	PIWIL1		TUBGCP5
		PYCARD		LEF1					HSPB1	PLIN4		UBE2T
		QARS1		LIF					NFE2L2	PLX1		UNC5CL
		QRICH1		LTA					ACSL3	PRKAR1A		USP22
		RACK1		LYN					ACSL5	PSAT1		USP3
		RAD9A		MAP3K5					ACSL6	PSMD14		USP44
		RB1		MELTF					AIFM2	PTK7		USP47
		RB1CC1		MMP10					AKR1C1	PTPN12		VCL
		RBCK1		MPC1					AKR1C2	PTPN22		VTA1
		RET		NCF2					AKR1C3	PTPRZ1		WDR62
		RFFL		NME2					CBS	RAB25		WNT9A
		RHOT1		NTHL1					CHMP5	RAC1		YEATS4
		RHOT2		PAIP1					CHMP6	RAD51		ZMYM1
		RIPK3		PCDH7					CISD1	RASA4		ZNF217
		RNF183		PDLIM5					COQ2	RBM3		ZNFX1
		RNF186		PGAP3					CTH	REST		NEK7
		RNF34		PON2					FDFT1	RNF8		CDC25A
		RNF41		PRSS23					FTL	SARNP		LPP
		RPL11		PTX3					FTMT	SEMA3A		MBD1
		RPL26		RAB22A					GCH1	SERPINB2		NSUN2
		RPS27L		RABEP1					GCLC	SFRP1		TOP1
		RPS3		RABGEF1					GCLM	SIN3B		CHAF1B
		RPS7		RELN					GSS	SLC22A23		CNOT7
		RRM2B		RHOB					HMGCR	SLC25A16		CNOT8
		RRN3		RPL10					MAP1LC3B	SLC4A7		CDC42EP4
		RRP8		SGCB					MAP1LC3C	SLN		CDC45
		RTKN2		SLC16A7					PCBP1	SMAD7		CDT1
		RTL10		SLC6A6					PCBP2	SMURF2		CEP135
		S100A8		SOCS6					PRNP	SPOP		TOP2B
		S100A9		SPPL2A					SAT2	SQSTM1		CC1
		SCG2		STAT6					SLC39A8	SSBP1		FXR1
		SCN2A		STC2					SLC3A2	ST3GAL6		NIPBL
		SCRT2		STK24					STEAP3	ST6GAL1		RAD17
		SELENOK		STX1A					TXNRD1	TBK1		PWP1
		SELENOS		TBL1X					VDAC3	TEX9		E2F7
		SENP1		TCF7L2					ACACA	TFCP2L1		RBL2
		SEPTIN4		TGM2					CARS	TFPI2		ABCC5
		SERINC3		TRIM14					CRYAB	TGFBR3		AJUBA
		SERPINE1		TRIM23					FANCD2	THBS2		BMP7
		SFN		TRIM36					HSBP1	THY1		CUL3
		SFPQ		TSPAN1					MT1G	TIGL1		DCTN3
		SFRP1		UBR2					NFS1	TIPIN		DDB1
		SFRP2		UFM1					NRF2	TLN1		DDX3X
		SGK3		VCL					OTUB1	TMEM88		DYNC1H1
		SGMS1		XPA					PROM2	TNFRSF10B		DYRK1A
		SGPL1		YBX3					SQLE	TNFSF12		ID2
		SGPP1		ZBTB4						TRIM13		NFYA
		SH3RF1		ZFP36L2						TRIM59		POLD3
		SHH		ZNF143						TRIP10		RAD21
		SHISA5		TUBA1B						TUFT1		RHPN1
		SIAH1		ARAP2						TXNIP		SDCCAG8
		SIAH2		EIF3L						UBAP2		SERPINB3
		SIRT1		CHKA						UBE2B		SH3BP4
		SIVA1		ELP5						UCHL3		SLC38A2
		SKIL		MAP2K4						UIMC1		SLFN11
		SLC25A31		CDC25A						ULK1		SMARCD1
		SLC25A4		HIPK3						UTRN		STAMBP
		SLC25A5		NLK						VDAC1		TUBB4B
		SLC25A6		PGRMC2						WARS2		POLQ
		SLC35F6		BRF2						WWTR1		ARTN
		SLC9A3R1		ACVR2A						ZNF326		COL7A1
		SLFN12		MFHAS1						MCM5		FGF10
		SI1		FOSL2						CYP4B1		KNSTRN
		SNW1		LSS						MMP13		OVOL1
		SOD1		SNIP1						APAF1		TAF15
		SOD2		ITGA7						AAGAB		USP8
		SORT1		CDC45						CD99		AATF
		SP100		CSDE1						COMMD10		RAD18
		SPI1		PGPEP1						FOXQ1		EML4
		SRPX		ING1						HTATIP2		SPC25
		SST		ATP2A2						NNMT		KIF5B
		SSTR3		CC1						PPM1D		TTN
		ST20		CCNL1						PSEN2		APC11
		STK24		FANCL						RBX1		CNOT6
		STK25		FXR1						RIN1		BIRC6
		STK3		GCC1						TRPM2		CENPP
		STK4		HCFC1R1						IER3		MYH10
		STRADB		HEY1						MYBPH		NCS1
		STX4		IFI16						FRMD4A		PDS5B
		STYXL1		B2						MFAP5		PRDM5
		SYVN1		NIPBL						MTA3		RFC4
		TAF9		PER1						NS		E2F8
		TAF9B		PER3						RBPJ		MCM4
		TCF7L2		RAD17						SLC44A1		UBE2S
		TERT		SLC17A5						LOXL1		RFC2
		TFPT		TRIM33						LOX		MAP4
		TICAM1		NMU						NDRG1		MISP
		TIMM50		DST						TPR		PTP4A1
		TIMP3		SELENBP1						GRK2		YWHAG
		TLR3		RBL2						PRKCD		MAD2L2
		TM2D1		ABCC5						PRKCQ		ABRAXAS2
		TMBIM1		AFF4						CNTN1		ARL6IP1
		TMBIM6		ATP2A3						DKK3		CAPS
		TMC8		ATP5MC1						HIPK2		CAV2
		TMEM102		CHAC1						HOPX		CDC34
		TMEM109		CUL3						IFT88		CDK14
		TMEM117		FJX1						MAP3K8		CDR2
		TMEM14A		FTL						MIEF1		CEP126
		TMEM161A		G13						PDZK1IP1		DLG1
		TNFAIP3		LDOC1						PRDM2		DJB6
		TNFRSF12A		NCOR2						RASIP1		ESD
		TNFRSF1B		NFYA						SDF4		LTBP3
		TNFRSF25		PRDX4						SOX11		LTO1
		TNFSF12		SHMT1						ASAH1		MAGI2
		TOPORS		SLC38A2						FUCA1		MBD4
		TP53BP2		COL17A1						BUB3		BP1
		TP63		GEMIN4						AGK		NRDC
		TP73		RMDN3						ARAF		PDCD6IP
		TPD52L1		IRF4						ARG2		PDS5A
		TPT1		MAP3K9						ATG9B		PLRG1
		TRAF1		PCSK6						BMP1		PSME2
		TRAF7		ZMIZ1						BTG1		PTTG2
		TRAP1		NID1						C14orf93		RNF113A
		TREM2		P4HA2						CARD11		SPTBN1
		TRIAP1		PGRMC1						CCDC80		TOM1L1
		TRIB3		EML4						CD3D		VRK1
		TRIM32		MIA2						CITED1		WASL
		TRIM39		PIK3R2						CITED2		MCM3
		TXNDC12		SPC25						CTDSPL		NOLC1
		TYROBP		LIPA						EIF1AX		HRH1
		UACA		BTN3A3						ERCC5		KIF3B
		UBB		LCK						EXOSC6		SLC6A4
		UBE4B		MAP4K3						FAM107B		AP4B1
		UBQLN1		MRTFA						FYN		APC10
		UMOD		NFIX						GADD45G		E2F4
		UNC5B		RFC4						GAP43		PIDD1
		URI1		MCM4						GATAD2A		BRD8
		USP28		IST1						GGCT		CAMK2A
		USP47		KLF10						GJB3		CDCA2
		VDAC2		RFC2						GPX3		CETN3
		VNN1		SPSB3						GRB14		CUL2
		WFS1		TPM4						HEMGN		DKC1
		WNT4		PTP4A1						HOOK1		EPS8
		WWOX		RND3						IL13RA2		KCNH5
		XBP1		AADAC						LAMB3		LBR
		YAP1		ACP6						LIG4		MAPRE2
		YBX3		ATP1A1						LTBP2		MCPH1
		ZC3HC1		ATP1B2						MICA		MPLKIP
		ZDHHC3		BTF3P11						MVD		NKX3.1
		ZMYND11		CAPNS1						NFIL3		PAK2
		ZNF205		CAV2						NOVA1		PAK6
		ZNF385A		CDKL3						NRARP		PMS1
		ZNF385B		CDR2						PA2G4		POM121
		ZNF622		CNPY2						PDPK1		RAB8A
		ZSWIM2		DEPTOR						PTPN2		RBL1
		APPL1		DJB6						RAC2		RECQL4
		CCK		HOOK2						RASSF5		SOCS2
		CD14		IL3						SDC4		SRSF5
		CRH		MYL9						SEC62		STAG1
		DCC		NUMB						SHC3		UBE2D3
		INCA1		POLM						SLC16A2		UBE2D1
		JUN		PTRH2						SLIT2		SMTN
		KRT8		RHOF						SLIT3		PNN
		LY96		RRAS2						SMURF1		NMB
		TFDP2		SYNJ2BP						SNX5		BCLAF1
		TICAM2		THUMPD2						STK4		BRSK2
		TLR4		TSPAN4						TAF1		CUL5
		UBE2K		TTC17						TBX15		DCLRE1A
		WDR35		ZC3H12A						TEK		FBXW11
		YWHAB		ZFHX4						TIAM1		FER
		YWHAE		ANP32A						TIMM44		GFI1
		YWHAG		GLRX						TIMP4		MACF1
		YWHAH		HSPE1						TOMM20		OPN3
		YWHAQ		LYPD3						TSG101		POLD4
		YWHAZ		MCM3						TSPAN13		PPP3CA
				N4BP2L1						UBE2Z		SKA2
				SENP5						USE1		TAOK3
				SZRD1						VASN		TIMELESS
				TNFSF9						VEGFC		ITGB3BP
				WDR77						YES1		CASP2
				HRH1						ZCCHC12		CUL7
				RPS6KA5						SPINT1		CRADD
				SLC6A4						EVPL		FAM111B
				ARHGDIA						GTF2IRD1		CNOT2
				ATRN						MAML2		JADE1
				FERMT1						CFLAR		CLTC
				GRB10						SALL3		RBM38
				ICAM3						CAP1		ACD
				IRS2						HACD1		APC16
				LRIG2						SORBS1		BBS2
				MLLT11						PAK3		CHMP1A
				MT1X						UCK2		CHMP1B
				PGP						TRAF2		CSNK1E
				PMS1						GPR160		DJB1
				PUDP						KRIT1		GABPB1
				RALGDS						MYOZ2		GPSM2
				RGL1						AGO2		HAUS8
				SBNO1						ALOX5		HOXB4
				SKIL						APOBEC1		ITPR1
				SLK						CALM2		LIG1
				SOS2						CALM3		MCM6
				SP2						CAMKMT		NEK1
				TRIB1						CDA		NFIC
				VOPP1						JUP		NUF2
				XBP1P1						MSH5		OPTN
				UBE2D1						PSMD10		PLIN3
				SMTN						RAP2B		PSMB6
				CDYL						RLN1		SETDB2
				EZH1						STK10		SLC39A10
				NUDT6						TEX14		USP1
				PNN						ZFP64		PSMA5
				RLF						ZFPM1		USH1C
				TTBK2						SPTLC2		ARID3A
				NMB						CTSE		UBC
				RAB38						PBX2		RCC2
				ATP1A2						WNT10A		SELENON
				BTN3A1						CDKN2D		FOXN3
				GABBR1						CLEC10A		ASF1B
				PPP3CA						EB1BP2		CDCA8
				RALGAPB						REXO1		DTYMK
				SLCO4A1						RPSA		GINS1
				TCEAL9						ASCL1		HJURP
				TMEM14A						DJC15		JPT1
				CASP2						DLGAP5		LMNB1
				CUL7						GINS4		NCAPH
				V3						OIP5		SMC4
				M6PR						SLC38A1		ZWINT
				CRADD						APBA2		ATRIP
				FPGT						CD55		CCNK
				LARP6						EBAG9		PPP2R2A
				CBFA2T2						FADS1		RAD9A
				COPS7B						HSPH1		YWHAH
				JADE1						IL11		TTC28
				MAP1S						KDM4B		DNM2
				MT1H						KLF12		CARM1
				MTHFD2						KLF9		CDC5L
				NCOA6						KRT8		DGKZ
				RTL10						SP		RPS27A
				SLC25A11						POU2F1		TRIAP1
				WTAP						RHBDF1		BACH1
				RBM38						TOB1		CDK20
				ACD						TRIM16		CEP57
				ATP1B1						NFKBIB		CEP70
				CDH15						ITPR3		CHMP4C
				COL3A1						RGS18		CYB5R2
				DJB1						ANGPTL6		DEPDC1B
				GI1						APPL1		DLG5
				HILPDA						ASIC2		DUSP3
				ITGB8						CA8		EIF2S1
				MBNL2						CD247		EIF4EBP2
				MCM6						CLDN11		FRS2
				OPTN						CLIC4		GADD45GIP1
				PDE10A						DOCK6		HAUS6
				PDZD2						EGFL8		HCFC1
				USP1						EGR2		HSD17B11
				NR1D2						FEZF1		HSPA1L
				OSGIN1						FLNC		INTS7
				CALU						FRAT1		JMJD1C
				PARP2						GIPC2		KC5
				EIF1						GLDC		KIF18A
				EIF5						GPR155		KIF2B
				LYPD1						HAS1		KPNB1
				FAM8A1						HMBOX1		LARP1
				DTYMK						HOXD3		LZTS2
				HJURP						HSD11B2		MAEA
				LMNB1						HSD17B7		MAP9
				ALDH1B1						ICAM2		MCM8
				APPBP2						ITGB6		MID1
				ARFGAP3						KMT2C		MNX1
				ARL8B						LMAN2		MRI1
				ATRIP						MAPRE1		NCAPD3
				BAG5						MED15		NEK6
				BAZ2A						MLKL		NUP153
				CCNK						MYO5B		NUP43
				CD302						MZB1		OLR1
				CRIM1						NEDD1		PCNT
				CTH						NOC3L		PIF1
				ELL						NTRK2		PKN1
				HBP1						PAX3		POLA1
				HIVEP1						PLXND1		PPP1CB
				IKZF5						PRDM16		PPP1R2
				LBH						PRKCI		PPP5C
				LCOR						RAB31		PRKACA
				MCCC2						RASSF8		PRKAR2B
				OAZ1						RNF180		PSMB1
				PPP1R8						RNF6		PSMC6
				PPP2R2A						SEMA5A		RCBTB2
				PSG1						SOCS4		RCCD1
				PTPRN2						TCAP		RIDA
				RAD9A						TRAF5		RMI1
				RB1CC1						TSPAN9		RSEH2B
				RBM25						VSX1		RNF20
				SCAND1						WNT6		RNF40
				TTLL12						ZBTB20		RNPS1
				WDR19						COL4A1		SCRIB
				YWHAH						RPRM		SERPI2
				ZBTB18						AGA		SKA3
				ZYX						CLTB		SMC3
				GNB2						IKBKB		SUCLG2
				B3GNT2						TRAF6		SUN2
				GGPS1						MYO6		SV2B
				SLC18A2						IL4R		TFDP3
				TRIAP1						ADAM23		TXNDC9
				ABHD5						ADAMTS8		ZPR1
				ARID4B						ADAMTS9		SLC25A15
				ATP10A						ADH5		WSB1
				BACH1						AEBP1		NEIL3
				BAZ2B						AHRR		NEUROG1
				DEPDC1B						AKIP1		THRAP3
				DUSP10						ANO1		HUS1
				EFEMP2						ANP32B		PPP2R5C
				ELF1						AREG		CDC14B
				ENDOD1						ASPN		LIPH
				ETV3						AZIN1		NUP93
				FECH						BANF1		PCM1
				FOXD1						BCL9		THAP1
				FRS2						C4BPA		ARHGEF10
				GCHFR						CAB39		PSMD11
				GLIPR1						CACUL1		TGIF1
				GOLPH3L						CBS		FANCG
				HAUS6						CCDC125		D2
				HERPUD1						CCDC134		SLC25A36
				HEXIM1						CCN3		CTDSP1
				HSPA6						CD81		HASPIN
				HSPBAP1						CD8B		INSIG2
				IFIT5						CHAF1A		ME3
				JMJD1C						CLDN2		E1
				KC5						CMTM3		OIT3
				KPNB1						CMTM6		PNPT1
				LCP1						COASY		PSRC1
				MCM8						COL10A1		RAD54L
				MEIS2						COL11A1		RUVBL1
				MLPH						COL12A1		TOPBP1
				NCOR1						COL1A2		TRIM69
				NT5C3A						COL5A2		USP21
				PLEKHF1						COL6A3		ZNF281
				POP5						CPEB1		CDKL5
				PRG2						CPXM2		PRPSAP1
				PSG7						CREBZF		WEE2
				PXMP4						CST6		KCNC4
				QSOX1						CSTB		CDK3
				RGS17						CTBP1		CENPI
				RIDA						CTBP2		ANKLE2
				SENP6						CXCL14		PRMT2
				SERPI2						CXCR5		TADA3
				SETD5						CXXC1		ZNF365
				SLC1A4						DCBLD2		DHFR
				SLC30A1						DDAH1		ESPL1
				STXBP3						DDX21		PHTF2
				SWAP70						DDX6		POLA2
				TMF1						DESI2		LMNB2
				TOPORS						DIXDC1		RBM8A
				TSPYL2						DLL3		RPL13A
				WDR48						DMAP1		TUBB
				SLC25A15						DONSON		TUBB2A
				FOXJ3						DTX1		ADAM22
				CBLL1						E2F3		CAMK2D
				WSB1						EBF3		DJB4
				NEIL3						EF2		TPD52L1
				CBLB						EFS		CNOT3
				OGA						EIF3A		AZI2
				AHK2						EIF3D		C4BPB
				CLIP2						EIF6		CHAMP1
				CSNK1G2						EPHB3		CKAP5
				HMBS						ETV4		CRLS1
				HUS1						EXO1		DDIAS
				MTF1						FADS2		ELP3
				BEX3						FAM83D		FBXO7
				CTNNBIP1						FBXO32		HLA.DRA
				MAP3K14						FBXO8		INO80
				SERP1						FES		A50
				CCDC68						FGF18		NDC1
				MAP4K5						FOXK2		NEK4
				TTLL4						FSTL1		NKTR
				PALLD						FTO		POLK
				D2						FUBP1		RPS3
				CTPS1						FZR1		SHTN1
				ICMT						GALNT2		TDP1
				PIAS4						GEMIN2		TRIM45
				SLC25A36						GJB4		TRIM71
				TNFAIP1						GKN1		TSN
				RABIF						GT1		TUBA4A
				AGPAT1						GPC4		USP17L2
				CNKSR1						GSDME		PSMC5
				ISOC1						GSTZ1		PHOX2B
				MEF2A						GTF2A1		DIS3
				MTPAP						GTPBP4		DIS3L2
				NFAT5						HFE		ARHGAP42
				PIP4K2B						HIKESHI		LUC7L3
				PPIF						HLA.DQB1		MAP2K6
				PSRC1						HNRNPDL		NIN
				RCBTB1						ICOS		SAPCD2
				SNX6						IFRD1		TICRR
				RPS6KC1						IL17RA		UBE2E2
				BDH2						IL1RL1		TUBGCP3
				SLC31A2						IPO4		RDH11
				PHF1						IRGM		TNPO1
				PPAN						KCNH2		UBE2J2
				WDFY3						KDM5D		GPR132
				ADO						KDM7A		MRPL19
				CENPI						KIF26B		PPP1R12B
				ERLIN2						KLF16		RANBP2
				WDR7						KLF6		PLCB1
				TADA3						KLHL6		AFDN
				ZNF365						KLHL7		CASP8AP2
				CCNT1						KRT1		CEP131
				DHFR						LEF1		CHMP5
				POLA2						LIF		CNIH4
				CCDC85B						LYN		CSGALCT1
				DOK4						LYPD5		CSNK1A1
				LMNB2						MAML3		DBF4B
				LSM2						MAP3K20		DSCC1
				PUM1						MAPK8IP1		FAN1
				RBM39						MARVELD2		GINS3
				RBM8A						MFSD2A		KATNB1
				RPL13A						MICB		MRPL36
				RYBP						MMP10		MYO16
				SIK3						MOS		NME6
				TUBB						MRPL33		ORC6
				TUBB2A						MSI2		PPP2R1B
				DJB4						MTAP		SAC3D1
				AMPH						MUC13		CENPM
				ARMCX3						MUS81		SMC5
				ATP2C1						MYCL		PID1
				ATP8A1						MYT1L		PSMB10
				AZI2						B1		PSMB4
				DMTF1						NBAS		SRSF10
				DUT						NDRG4		TENT4A
				FAM13A						NEIL1		ZNF268
				GMEB1						NMI		SS18
				GSTT2						NPTX1		CCNF
				HERC4						NQO2		KIF18B
				LZTS3						NTHL1		ARPP19
				MAP2K3						NUAK2		CNOT4
				MKNK2						NUP37		CYTH2
				NR2F6						OLFML2B		PPP2R2D
				PARD6A						OSMR		TAF9
				PKP4						PAIP1		WDR76
				POGLUT1						PAK5		ZNF24
				PRMT7						PCDH8		RAB3A
				RNF38						PDRG1		DJC6
				SERINC1						PGAP3		CDC16
				SHTN1						PHF10		CDC26
				TRMO						PIK3AP1		CNOT1
				YPEL5						PITPNC1		ACTR1A
				ATP1A4						PLS3		B4GALT1
				ALDH5A1						PMEPA1		BTBD3
				LARP4						PNMT		CDC123
				SSX2IP						POU2F2		CDK11A
				ATG14						PPAT		CENPW
				ELOF1						PPBP		CHMP4B
				MAP2K6						PPFIA3		CKAP2L
				MORC3						PPP1R12A		CLIP1
				TXN2						PRNP		CYTH3
				UBAP1						PRSS23		DJC3
				GALNT10						PSMA1		DSN1
				PRDM4						PSMA7		ERN2
				ZNF22						PSMD4		FAM189B
				PMPCA						PTGR1		FAM72B
				B4GAT1						PTPRG		HAUS3
				ITSN2						PTX3		HECA
				TANK						RAB22A		INTS3
				AMOTL2						RAB23		INTS8
				ATXN3						RAB3IP		KIF4B
				CAMTA2						RABEP1		KLHL21
				CCNL2						RAI14		LIN52
				CNNM4						RASSF7		LIX1L
				FEM1B						RBM47		MAD2L1BP
				IPP						RHOB		MAN1A2
				MED13L						RNF138		MARK4
				A40						RNF31		MATN2
				SRSF11						ROCK2		MOGAT2
				AMPD3						RPL10		MRPS18B
				ATP2B4						RPS12		BP2
				CYB5A						RSRC1		NLRC4
				MALL						RTKN		NUP155
				MBP						RUFY1		NUP88
				MRPL36						RUFY3		ORC1
				MTM1						S100A14		PCP1
				V2						SEMA3E		PPP1R9B
				NHLRC2						SERPINE2		PSMA6
				NME7						SETD7		PSMB2
				ORC6						SEZ6L2		PSMG2
				PCNX1						SGCB		RAE1
				PPOX						SHMT2		SLBP
				RAD54B						SLC17A9		SNHG10
				SAC3D1						SLC1A2		SOGA1
				THAP11						SLC22A16		SSR3
				ZNF277						SLC23A2		TMOD3
				ZNF91						SLC52A2		TOB2
				GATC						SLC8A1		TRAIP
				SMC5						SND1		TREX1
				ATP8A2						SNHG20		TRIM35
				CHTOP						SNX1		UACA
				LRRC8E						SNX9		UBA3
				NDUFS6						SOCS6		USP16
				PSMB10						SOX1		VPS4A
				SP23						SPPL2A		WIPF2
				TIPARP						SRCIN1		XPO4
				ZNF84						STAMBPL1		ZMYND19
				CCNF						STAT6		ENSA
				KIF18B						STK33		RSE7
				ARPP19						SUGT1		DEPDC7
				BRD1						TCF21		ANKRD17
				CNOT4						TCF4		CENPN
				CYTH2						TCF7L2		PPP2R5A
				DARS2						TEAD4		CNTROB
				FBXL18						TES		RNF126
				MRPL24						THEG		SETMAR
				MRPS11						TINF2		DCTN1
				NFE2L1						TMEM41A		ZNF521
				PI4K2A						TNFRSF4		RPA2
				PIGK						TNIP1		CPNE8
				PLX3						TRIM3		RINT1
				PPP2R2D						TWIST2		ZNF593
				PSG4						TWSG1		DHX8
				RPL7A						UBA2		TK2
				RSL1D1						UBE2T		KANSL1
				SLC25A12						UBQLN1		WDR43
				TAF9						UFM1		AKAP8
				TASP1						ULBP1		CSNK1D
				TMED5						UNC5CL		NDE1
				TRADD						USP14		PHF13
				WDR76						USP47		DYNC1I2
				ZNF24						VAV1		ZC3H12D
				SH2D4A						VAV2		RRP1B
				TPP1						VPS37A		APC7
				CLDN14						VPS50		CEP78
				DEAF1						VTA1		CCNB3
				DSE						WDR5		ORC2
				EHD3						ZBTB4		PLK5
				ELOVL6						ZC3H13		DJA1
				ENC1						ZFPL1		SEPHS1
				GLRX5						ZNF3		ZSCAN5A
				GI3						ZNRD1ASP		APC4
				GON4L						ANKRD22		RPS27L
				HECA						DCXR		B9D2
				LCAT						ZIC4		CADPS
				MAFF						PLEK2		CDC14A
				MAFG						ABCG8		CDH24
				N4BP2L2						RNF125		CKAP2
				ORC1						TENM4		L3MBTL1
				PNRC1						CR1		NEK11
				PPM1F						SSBP2		NUP210
				PPP1R3C						TPD52		PHIP
				PSG9						NCR1		PRR5
				PTPN18						UCHL5		PSMA2
				SLC37A4						MMP23B		PSMA8
				SLC39A14						MACROD2		PSMC2
				SOAT2						ASPH		SNRPB2
				STAM						JAK3		SORL1
				TOB2						PLXDC2		SPIN3
				TP53I11						CHAF1B		TAOK1
				TREX1						ITGA7		TMEM140
				UAP1L1						ASAP1		TRIOBP
				UBE2A						ATG4B		TSKU
				UBE2H						CDC45		USP6NL
				WIPF2						CDT1		FBXL20
				GPR107						CXCL6		STOX1
				AKAP17A						PGPEP1		ZNHIT2
				B3GAT3						INPP5D		PSMA3
				ENSA						CC1		PPP1R1C
				ATP8B1						FXR1		PSMC1
				GJC1						GCC1		RMI2
				ATP6V1C1						B2		WAPL
				TRAM2						NIPBL		NUP107
				ADAMTS3						PER1		TMCC1
				CBY1						MAP2K2		CEP63
				PWWP3A						NMU		CRLF3
				ATP2B1						ATG2B		ZRANB2
				IL13RA1						BCL11B		ABCA7
				ARID3B						CSTA		DYNLT3
				ATP2B2						DOCK5		KAT1
				UGDH						DSPP		ADM5
				SETMAR						DST		PMF1
				ATP5ME						KRT16		RFC5
				RPA2						MAPK10		ANKRD18A
				DDAH2						MYO1B		CCP110
				N6AMT1						P2RX1		CTDP1
				SLC5A6						PLEC		GOLT1A
				GMPR2						PWP1		HMG20B
				PLPP1						SELENBP1		MTURN
				POLR3K						SH3KBP1		NUP205
				DHX8						WNT5B		NUP58
				COA1						CTSH		VCPIP1
				PORCN						VAMP7		ZCCHC10
				ZNF354A						RBL2		ZW10
				FAM102A						ACTA1		PPP2CB
				INHBB						AJUBA		AOC2
				ACSL5						CBL		PARP3
				RSET2						CHP1		CETN2
				VAT1						CKMT1B		HTT
				ZFP36L1						CYP26A1		PSMD3
				ERMP1						DDX3X		RAD1
				CGRRF1						DYNC1H1		GNB1
				TOX4						DYRK1A		ANK3
				ZKSCAN5						EXT1		ARGLU1
				ZNF202						FBXO4		BIRC8
				ANKRD12						FTL		BOD1
				ELOA						GZMM		CUL9
				ORC2						IVL		DMXL2
				ARL5A						KRT13		DRD3
				COPS2						MAML1		EIF2A
				DJA1						NCOR2		KLHL22
				EXOSC4						P2RX3		KMT5B
				HOXD1						P2RX4		MTPN
				KLF3						P2RX6		NOS1
				PTBP2						PBXIP1		NSMCE2
				SEPHS1						PTPRK		NUP214
				ZSCAN5A						TALDO1		PRIM1
				NME3						TBP		PRIM2
				WAC						TENM2		RHNO1
				ADCY8						TRAF4		SLC25A27
				ATP11A						TUBB4B		TTYH1
				ATP11C						POLQ		TUBG1
				B4GALT6						COL17A1		USP37
				CA6						KYNU		VPS4B
				CCDC93						MAP3K4		STAG3L1
				CHPF2						PTPRD		POLE2
				FOCAD						RMDN3		YWHAB
				GJD3						CFDP1		TNKS1BP1
				NUBPL						IRF4		MORF4L2
				PDSS1						ARTN		NSUN3
				PIGN						CDK16		REXO2
				PIGO						COL7A1		LIN54
				RHOQ						FAM114A2		DBF4
				SLC18A1						KP4		SPDL1
				SLC39A8						PPP1R11		ANKRD10
				SPIDR						RMDN1		BIN3
				TAF1C						RSPO1		CDKN2AIP
				TSC22D2						SERPINB9		DCTN2
				TTPAL						SPRR1A		DYNC1LI1
				ZNF442						TP53RK		HINFP
				MPPE1						UBA5		LRIF1
				EPS8L2						AATF		OSER1
				ZHX3						RAD18		PHTF1
				PPP1R7						NID1		PPP2R5B
				WAPL						CD164		PRR16
				TMCC1						DEFB1		RHOBTB3
				ATP11B						PGRMC1		TUBA1A
				N4BP1						CITED4		USB1
				SPSB1						STK32B		DYNLT1
				GM2A						PIK3R2		KCTD9
				CBR3						APOM		PATJ
				CIR1						COBL		SVIP
				PRRG4						KIF5B		TUBB4A
				RFC5						NEB		AP3D1
				SNU13						POU3F2		CLTCL1
				AK2						TTN		POMZP3
				BTN2A1						TWF1		APC2
				ITSN1						BTN3A3		APC5
				MKLN1						LCK		FBXO43
				MPZL2						LRRC8D		UBE2E1
				NUP58						MORN5		CNOT10
				RETREG2						MS4A3		CNOT11
				SECISBP2L						MYH10		CNOT6L
				UBTF						NFYC		ZNF385A
				ZNF93						NPAS3		IGHA1
				ZSCAN31						PARN		ABHD10
				HADH						PDIA6		ACTR8
				LAPTM5						PRDM5		ACYP1
				PPP2CB						RFC4		ADCK2
				HIC2						SH2B3		ADCY6
				SLC38A6						TRIM15		ADGB
				CEBPG						TRIM26		AGPAT3
				ARFGEF2						MCM4		AHCTF1
				ATP6V0A2						KLF10		AKAP8L
				BDH1						DGKA		ALMS1
				BTD						CSRP1		APC13
				CHORDC1						GPRC5C		APC15
				DERA						GRHL1		ANGEL2
				HTT						LMOD1		ANKRD36
				MRPL40						MAP4		ANKRD40
				NREP						MISP		ARHGAP11B
				PGM3						PTP4A1		ARHGAP19
				POMP						PYGO2		ARL4A
				PSMD3						RND3		ARL8A
				RAD1						SLC30A7		ARMC1
				SYNPO						WDR1		ASPHD2
				GNB1						YWHAG		ATL2
				RAB11FIP1						MAD2L2		ATXN1L
				ACBD3						ACP6		AURKAIP1
				AGO3						AIFM1		BAIAP2
				AP2A2						AMDHD1		BBS4
				ATP2B3						ATP1B2		BIVM
				ATP2C2						BTF3P11		BOD1L2
				CISD1						CAC1C		BORA
				CSTF1						CAV2		BRINP2
				EIF2B1						CCDC34		BTNL9
				HIVEP2						CD3E		C2orf69
				IVA						CHR6		C3orf62
				IQCC						CRCT1		C4A
				KCNK1						CTNND2		C5orf49
				KIF3C						DCK		CAMK2G
				MEGF9						DFFA		CAPN7
				NRBF2						DHRS2		CCDC107
				PRIM1						DLG1		CCDC14
				RCAN3						DRG1		CCDC150
				SLC12A7						DVL2		CCDC180
				STX3						DVL3		CCDC90B
				TCF20						ESD		CCSAP
				THAP10						EYA4		CDC42EP1
				TRMT12						FBXW4		CDK5RAP2
				USPL1						FGFRL1		CENPC
				VPS4B						GCH1		CENPL
				ZDHHC3						HECTD3		CENPQ
				SF1						HOOK2		CENPS
				EN1						IL15RA		CENPT
				RIOK3						KRT4		CENPV
				EFHD2						LTBP3		CEP152
				ACOT13						MBD4		CEP164
				HSD17B10						MYL9		CEP192
				POLE2						BP1		CEP290
				WDCP						NECTIN2		CEP350
				CLCF1						NFATC2		CEP41
				GNPT1						NKX2.8		CEP57L1
				AK1						NUMB		CEP76
				GABBR2						OPRPN		CEP85
				TIMM10						PDS5A		CHML
				ADAT1						POLM		CHMP2A
				DBF4						RAB10		CHMP4A
				DJB14						RAB3D		CHMP6
				GPR3						RABGAP1L		CHMP7
				PRRC1						RASGRP3		CLASP1
				TM7SF3						RNF128		CNEP1R1
				ADNP2						RRAS2		CNTRL
				ALDH3B2						RTRAF		COQ9
				ALG6						SLAMF1		CPLANE1
				ALG8						TCEAL1		CRYBA1
				ANKRD10						TGFB1I1		CTDNEP1
				AP3B2						THUMPD2		CTDSP2
				AP3M2						TMEM176A		DCAF16
				AP3S2						TOM1L1		DCAF7
				ARSJ						TPM2		DCUN1D3
				ATP6V0E2						TTC17		DDX12P
				ATP6V1B2						TUSC3		DET1
				ATP9A						UBE2K		DEXI
				ATXN10						ZAP70		DHFR2
				BAHD1						CELSR3		DHFRP1
				BIN3						LYPD3		DJB9
				BRWD1						MCM3		DUSP12
				BSCL2						TNFSF9		DYNC1LI2
				BSDC1						ADAM15		DZIP3
				C11orf71						BMP5		E4F1
				C1orf112						CMTM5		EFHC1
				C3orf52						COX7A2L		EML1
				C6orf120						EGFL6		EXTL2
				CCDC15						FETUB		FAM110A
				CCDC28B						HGD		FBXL15
				CCNT2						KIF3B		FIGN
				CDK17						LIN7C		G2E3
				CDKN2AIP						MAPK6		GABPAP
				CHIC2						MYO5A		GAS2L1
				CLCN6						NT		GAS2L3
				CLK4						RPS6KA4		GBF1
				CLN5						RPS6KA5		GOLGA6L5P
				COX16						SLC6A4		GOLGA8A
				CSNK1G1						NMT1		GOLGA8B
				CTNS						ATP6V0D1		GOLT1B
				DCUN1D2						PIDD1		GON7
				DENND4C						ADAM28		GRPEL1
				DHRS1						ANKRD11		GTF3C4
				DOLK						ART1		GTPBP8
				DPM2						AUNIP		HAUS1
				DPM3						DCAF4		HAUS2
				DPY19L1						EPS8		HAUS4
				DYNC1LI1						FILIP1L		HAUS5
				EEF1AKMT3						GJB5		HAUS7
				EMC9						GRB10		HEPACAM2
				EML3						GSTA4		HERPUD2
				ERG28						GTF2E2		HINT3
				ERLIN1						HAS2		HP1BP3
				FAM189A2						ICAM5		HPS4
				FAM86B1						LTBP4		HS2ST1
				FBXL12						LYNX1		HUS1B
				FBXO38						MAP2		IDI2
				FBXO9						MCPH1		JADE2
				FEM1C						METAP2		KAT14
				GEMIN6						MGST1		KATNBL1
				HINFP						MPLKIP		KBTBD2
				IBTK						NCK1		KCTD2
				INTS5						NFATC3		KIAA0586
				INTS9						NPRL2		KIAA1586
				IQCB1						ONECUT1		KIF25
				ISOC2						OTUD4		KIFC2
				KCTD14						PAK2		KLHDC9
				KHNYN						PAK6		KLHL13
				KLHL24						PDE3A		KLHL42
				LAGE3						PGP		KLHL9
				LHFPL2						PKP2		LCMT1
				LIPT1						PLCG1		LENG8
				LMBR1L						PSENEN		LIN37
				LRIF1						PSTPIP1		LNP1
				LUC7L						RAB2A		LRRC17
				MED22						RALA		LRRCC1
				MID2						SEMA4A		LSM10
				MKRN1						SLK		LSM11
				MRPS34						SMAD6		LTN1
				MSRB2						SOCS2		LYAR
				MYO9A						SOS2		LYRM7
				NRGN						SPAM1		MAP10
				OSER1						TBX20		MAPRE3
				PEX11B						TCF19		MBOAT1
				PGAP2						TGFBRAP1		MCMBP
				PHTF1						TMC5		MDM1
				PIGC						UBA1		MED31
				POLR2I						UCN3		MEPCE
				POLR2L						MEMO1		MGAT2
				PPP2R5B						CDYL		MIS12
				PRR16						COL22A1		MIS18A
				PSG6						DAD1		MIS18BP1
				PTCD2						RAB38		MITD1
				PTDSS1						SRPX		MLLT6
				R3HCC1L						ADGRV1		MND1
				RAB29						BRSK2		MRPS2
				RABGAP1						CAC1A		MSL1
				RBM48						FBXW11		MTCL1
				RHOBTB3						FER		MZT1
				RIPOR1						FMOD		CC2
				RPL38						GFI1		NDEL1
				RRAGA						PIK3IP1		NDUFAF6
				RRAGC						POLD4		NEK9
				RRAGD						PPP3CA		NLE1
				SEC24B						SETDB1		NPM2
				SFSWAP						SKA2		NSL1
				SLC25A38						SLC44A4		NSUN5P2
				SNRNP25						SRRM4		NT5DC1
				SPTSSA						TAOK3		NUDC
				SRSF8						TAP2		NUDT4
				STBD1						USP32		NUFIP2
				TAF10						CYP27A1		NUP133
				TBC1D2						SNW1		NUP160
				TBC1D2B						SPHKAP		NUP188
				TCTA						ITGB3BP		NUP50
				TCTN3						ARX		NUP54
				TGDS						QRSL1		NUP85
				THYN1						HSD17B3		OBSL1
				TJAP1						HPCA		ODF2
				TMEM109						CASP2		OFD1
				TMEM223						PDXDC1		ORC3
				TMEM80						RYR1		ORC4
				TOR3A						SYNE2		ORC5
				TSEN2						CSMD3		OSBPL6
				TUBA1A						ELOC		OSGIN2
				TXNL4B						MLLT10		OTULIN
				UBXN7						PNKD		PAK1IP1
				UGGT2						UNC5C		PASK
				UPF2						ZNF536		PCDHGA5
				UPF3B						GRB2		PCED1A
				UQCR10						LRRC4		PCF11
				USB1						CNN1		PCID2
				VCPKMT						PGBD5		PET117
				WBP4						RHD		PHOSPHO2
				WDR47						JADE1		PILRB
				WDR5B						MTHFD2		PKIA
				WIPI1						NCOA6		PLCXD1
				ZBED8						WTAP		POGLUT2
				ZBTB25						ITPR2		POGZ
				ZBTB43						ACVR2B		POLR1A
				ZC2HC1A						ALDOB		POLR1B
				ZC3H7A						ANKRD2		POM121C
				ZMYM5						CLTC		PPP1CC
				ZNF140						CTSG		PPP2R3B
				ZNF174						DPF3		PPP2R5D
				ZNF212						ELF5		PPP6R3
				ZNF239						GO1		PRPF38A
				ZNF282						MAGI1		PSMB11
				ZNF394						PDGFC		PSMB3
				ZNF473						CLN3		PSMC4
				ZNF507						RBM38		PSMD13
				ZNF83						ACTA2		PSMD5
				ARHGEF3						AGMAT		PSMD6
				ATP2A1						ALDH3B1		PSME4
				FXYD2						APH1A		PSMF1
				PLCL2						APLP2		PSMG3
				TMEM160						C19orf48		PTAR1
				AP1S1						CDH8		PYM1
				BLOC1S1						CDHR5		QRICH1
				GMFB						CHMP1A		RAD9B
				ABHD14A						CHMP1B		RANBP1
				ABHD3						CISD3		RASGEF1A
				ABTB2						CORO6		RBBP4P1
				ADCY7						DAAM2		REEP1
				AGBL5						DEF6		REEP3
				AKAP8L						DJB1		REEP4
				APC13						ENPP3		RGS14
				APC15						HAUS8		RHEBP1
				ANKFY1						HILPDA		RSE6
				AP1AR						HIVEP3		RNF141
				ARHGAP12						HOXB3		RNF32
				ARHGAP45						HSPB7		RPA4
				ARMCX2						LRRFIP1		RPS27AP11
				ARMCX6						MAPK12		RRP1
				ART4						MBNL2		RSRP1
				ASTE1						P3H4		SAE1
				ATP10B						PDZK1		SAP30
				ATP10D						PLIN3		SAP30BP
				ATP1B3						POGLUT3		SBDS
				ATP8B3						PPP1R13B		SEC13
				ATP8B4						PYCR1		SEH1L
				ATP9B						RSEH2A		SFI1
				BCL7C						RNF121		SGCD
				BET1						RPAIN		SGO2
				BOLA1						SAG		SKA2P1
				BPGM						SARS2		SLC17A2
				BTN2A2						SCUBE1		SLC34A1
				C1orf216						SFMBT1		SLF1
				C6orf89						SLC4A4		SLF2
				C9orf40						SLC50A1		SMC1B
				CCDC28A						SPAG4		SNUPN
				CCSER2						SPEN		SNX18
				CDR2L						SPTLC1		SNX33
				CENPS						SRXN1		SPAST
				CEP112						ST3GAL2		SPICE1
				CEPT1						STEAP3		SPIN4
				CHST2						TEC		SRGAP2C
				CLN6						TMEM127		SS1
				CMC4						TMIGD1		SYNCRIP
				CNIH3						TRAM1		SYNE4
				COA4						UBE2QL1		TAF2
				COQ10B						NR1D2		TCERG1
				CSGALCT2						ATG16L2		TEDC1
				CSTF2T						CREB3L4		TENT4B
				CSTF3						PSMA5		TMCO4
				DCAF8						CALU		TMEM138
				DET1						OSBPL5		TMEM243
				DHX34						RUNDC3A		TNPO2
				DAF2						BMPR1B		TOM1L2
				DJB2						CERS4		TPRA1
				DJB9						EIF1		TRIM73
				DNPH1						EPHA4		TRMT2A
				DUSP12						MSRB1		TSPEAR.AS2
				EEF2KMT						RENBP		TTC14
				EID1						SPNS1		TTC31
				ETFB						TMBIM6		TTC38
				EXOG						TXNRD3		TTLL7
				EXTL2						RHAG		TUBBP2
				FAM169A						ASF1B		TUBD1
				FAM53C						LMNB1		TUBG2
				FARSA						ZWINT		TUBGCP2
				FGD6						ALDH1B1		TUBGCP4
				FICD						ARL8B		TUBGCP6
				FMO1						CCNK		TULP4
				FNBP4						CD302		TXNL4A
				FNTA						GATA1		TYSND1
				FNTB						PPP2R2A		UBL3
				GK						RBM25		USP53
				GMEB2						STEAP1		VPS25
				GNPDA1						TTLL12		VPS37C
				GOLGA4						ALOXE3		VPS72
				GPATCH3						APOA5		WDR81
				GPATCH8						ASB2		WDR90
				GPBP1L1						B3GNT2		ZBED5
				GPR137B						BNIP2		ZC3HC1
				GPR176						CAC1D		ZNF141
				GPRC5B						CAC2D2		ZNF207
				GTF3C2						CLGN		ZNF414
				GTPBP2						FGD4		ZNF587
				HDDC2						GGPS1		ZNF655
				HS1BP3						GPC5		ZNF830
				IFRD2						GPR31		ZNF852
				INPP5E						MYO1C		ZNF98
				KIAA1549L						MYO1E		ZPBP
				KIZ						NOG
				KP5						NPL
				LCMT2						OR51E2
				LIN37						OSBPL10
				LINC01963						RAC3
				LYST						RASA2
				MANSC1						SIGMAR1
				MAP4K2						SLC39A4
				MDFIC						STK38
				MDM1						XRN1
				MEAK7						SCARB2
				MED17						ABHD5
				METTL18						ADGRA2
				MGST2						AMOTL1
				MPHOSPH9						ARHGEF1
				MRPL18						ARMC2
				MRPL34						ARVCF
				MRPL57						ATOX1
				MRPS14						BCAS2
				MTMR1						C17orf49
				MXD4						C17orf80
				MYT1						CCDC181
				NDEL1						CD84
				NDUFA3						CFL2
				NDUFA7						CHMP4C
				NDUFAF7						COL6A1
				NFRKB						COPB1
				NHP2						DEPDC1B
				NPIPA1						DGAT1
				NSMAF						DOCK2
				NUDT19						DOHH
				NUDT4						DUSP10
				NUP50						DUSP16
				ORC3						EAF1
				ORC4						EFEMP2
				ORC5						ELOVL7
				OSBPL2						ENDOD1
				OSBPL3						EPS8L3
				PCYOX1L						EXO5
				PELO						FBRS
				PEX12						FKBP7
				PHF3						FOXB2
				PLCXD1						FRG1
				PLEKHB2						GALNT4
				PLEKHO2						GPS2
				PLGRKT						HES5
				PNISR						HPRT1
				PNPLA4						HSD17B11
				POGLUT2						HSPBAP1
				POLR1A						IGHG1
				POLR1B						IREB2
				PPIC						IRX4
				PRDM10						KC5
				PRRC2B						KCNK2
				PWP2						KIF3A
				PXMP2						KLF13
				PYCR3						LIMK2
				RAB8B						LMTK2
				RABGGTB						LPCAT1
				RANBP6						LPXN
				RGS7						LRIG3
				RMND5A						LRRC58
				RSE6						LSM1
				RSEH1P1						MAN2C1
				RNF103						MEAF6
				RNF19B						MLH3
				RNF44						MYH11
				RNFT2						MYH6
				RP2						NR2C1
				RSAD1						NR6A1
				RTL6						NSMCE1
				RWDD2A						NUMBL
				SCGB1D1						NUP43
				SDHAF3						OLR1
				SEC24A						PARM1
				SEC24D						PCNT
				SH3D19						PDCD10
				SLC30A5						PDK4
				SLC35B3						PICK1
				SLC43A3						PKN1
				SLF2						POLA1
				SMARCD2						POLR3G
				SMCO4						PPP1CB
				SMIM29						PRG2
				SNN						PRKAR2A
				SNX16						PRUNE2
				SREK1						PSMC6
				STK19B						PTP4A2
				STX10						PTPRS
				STX5						PXDN
				STX8						QSOX1
				SURF2						RBM6
				SYNC						RGS17
				SYNGR3						RNF41
				TBC1D15						RNF7
				TBC1D17						ROM1
				TCEA1P2						RPL22L1
				TEX261						SAP30L
				THTPA						SLC30A1
				TIMM8B						SLC30A6
				TMCO6						SLC31A1
				TMEM177						SLC35A2
				TMEM251						SMC3
				TMEM39A						SNORD7
				TMX4						SRCAP
				TNPO2						SRD5A3
				TRMT2B						STEAP2
				TVP23B						SWAP70
				UBL3						TBATA
				UBXN8						TMEM41B
				UROS						TRIM11
				USP36						TRIP4
				UTP3						TTC7A
				VPS37B						USP12
				VSIG2						VPS36
				WFS1						YIPF6
				YLPM1						ZMYND8
				YRDC						RGS8
				ZBTB14						CNTP4
				ZBTB40						BPIFA1
				ZCCHC14						CHPF
				ZDHHC4						CBLB
				ZMYM3						BCAS3
				ZNF112						DJC5
				ZNF16						APOA4
				ZNF254						CRLF1
				ZNF274						AGRN
				ZNF322P1						DCSTAMP
				ZNF426						ADAT2
				ZNF512B						BEX3
				ZNF557						CDC14B
										GABRB2
										HSDL2
										MAP3K14
										MYO1G
										NUP93
										PGM1
										UBAC2
										ACOT9
										SLC6A14
										TULP3
										TGIF1
										UBL4A
										CTPS1
										ICMT
										LTB4R
										ARPC4
										CYP51A1
										ENTPD2
										ENTPD8
										ERO1B
										KCNJ11
										LAT2
										MSTO1
										PIP5K1B
										RABIF
										SOCS5
										ANO9
										ANXA8L1
										B3GALT5
										BICD1
										C16orf74
										C1GALT1C1
										C9
										CEP85L
										CTRC
										GCNT3
										GRIA3
										HASPIN
										IL18BP
										INSIG2
										KCMF1
										KIFAP3
										LFNG
										MACROD1
										MOB4
										NCSTN
										NECTIN3
										NFAT5
										NKD1
										PAPOLA
										PRPF40A
										RAB20
										RAD54L
										RGS16
										RUVBL1
										SEMA3D
										SEMA7A
										SH3D21
										SLC32A1
										SLC7A8
										SLCO3A1
										SNHG9
										TCEA3
										ZNF281
										CBR4
										MYO3A
										WNK4
										AATK
										MRPS22
										DPH1
										BDH2
										DPP8
										PAPPA
										PDZRN3
										PHF19
										PSD3
										SLC31A2
										EPC1
										FBXL22
										CPA1
										FKBPL
										RNF168
										SLC20A1
										TADA3
										CCNT1
										ALDH3A2
										DOK4
										PUM1
										SIK3
										ADAM22
										CAMK2D
										CD93
										CHODL
										CMYA5
										DJB4
										KIF16B
										LECT2
										PDIA2
										PNOC
										RNF187
										YKT6
										TPD52L1
										BATF
										IL12B
										ASPA
										ATG3
										ATP6V1E1
										ATP8A1
										ATXN7
										C4BPB
										CBLC
										CNKSR3
										COMMD9
										DISP1
										DLG3
										DNTTIP1
										DTX3
										DUT
										EPG5
										FBLN5
										FBXL3
										FBXO17
										FBXO6
										FBXO7
										FDX1
										IGKC
										KCTD20
										MAP2K3
										MSRA
										MT4
										NCALD
										NIT1
										NKTR
										NME4
										OGN
										PCDHB13
										POLK
										RALGPS2
										RHOV
										RNF111
										RNF38
										RPLP0
										SERINC1
										SHQ1
										SIVA1
										SLC46A1
										SI3
										STXBP5
										TBC1D7
										TIAM2
										TM4SF4
										TMEM106B
										TRMO
										TRMT11
										USP17L2
										USP27X
										YAF2
										ZNF264
										UQCRC2
										NPDC1
										SYN2
										ALDH5A1
										CELSR1
										PPP2R2B
										OLIG2
										NOSIP
										UBE2L6
										CA13
										CD79A
										COX7B2
										HLA.DRB4
										MLYCD
[truncated: 1,451 more rows]
