# Supplementary material for: Programmed cell death-driven remodeling of the melanoma microenvironment enables prognostic stratification and therapeutic prediction
Source: Front Immunol. 2025 Aug 20;16:1612217. doi: 10.3389/fimmu.2025.1612217 (PMC12406059; doi:10.3389/fimmu.2025.1612217)
Supplement: Supplementary file 2 [file Table2.xlsx]

## Sheet: CAF_Subpopulation_Markers
Supplementary Table 2. Marker Genes for Distinct Cell Subtypes
NK_FCGR3A	GNLY	NKG7	TYOBP	FCGR3A	FGFBP2	PRF1	CST7	CCL5	CTSW	KLRD1	GZMB	GZMA	GZMH	KLRF1
NK_NCAM1	GNLY	NKG7	TYOBP	NCAM1	GZMK	PRF1	CTSW	KLRC1	IL2RB	KLRF1
NK_MKI67	GNLY	NKG7	TYOBP	MKI67	STMN1	GZMA	CTSW	PRF1	H2AFZ
CD4_EM	ANXA1	CXCR4	IL2
CD4_FH	BCL6	CXCR5	ICA1
TH17	IL23R	CCR6	CAPG	RORC	IL17A
CD4_REG	FOXP3	IL2RA	IL1R2
CD8_EM	CD8A	GZMK
CD8_CM	GZMA	CCL5
CD8_Exhausted	HAVCR2	PDCD1	LAG3
General_T	EPCAM	CD19	CD3E
PanCAF	ACTA2	COL1A1	COL1A2	COL3A1	CIR	CIS	DEC	FSP-1	FAP	PDPN	PDGFR-β	SERPINF1
iCAF	ADAMTS4	AGT	APOE	ARHGDIB	CCL19	CCL21	COLEC11	CPE	GEM	GJA4	GPX3	HIGD1B	IL6	ISYNA1	LHFP	MAP1B	MT1A	NDUFA4L2	PDK4	RGS5
myCAF	APOD	CCL11	COL1A1	COL1A2	COL3A1	COL5A1	COL6A3	CTGF	CTHRC1	CYP1B1	FNI	INHBA	ISLR	LUM	MMP14	POSTN	PTGDS	SERPINF1	SFRP2	SPON2	VCAN
mesCAF	ANXA1	ANXA2	BDKRB1	C19orf33	C3	CALB2	CCDC80	CFB	CRABP2	CXCL1	CXCL6	EFEMP1	EGFL6	EMP3	EZR	HMOX1	HP	HSPA6	IFI27	IGFBP6	ITLN1	KRT18	KRT19	KRT8	LINC01133	LOX	MT1E	MT1G	MT1X	MXRA5	PDPN	PLA2G2A	PRG4	PRSS23	PTGIS	RP11-572C15.6	S100A10	S100A16	S100A6	SAA1	SAA2	SERPINE2	SH3BGRL3	SLC12A8	SLPI	TM4SF1
vCAF	CCL8	GJA4	MHY11	MCAM	RGS5	IL6
mCAF	COL5A1	COL5A2	COL6A3	DCN	FNI	LUM	POSTN	VCAN
apCAF	CD74	HLA-DRA	HLA-DRB1	CCL21	CXCL12
eCAF	KRT19	KRT8	SAA1	SLPI
lCAF	APOA2	FABP1	FABP4	FRZB	GPX3
imCAF	CCDC80	C3	SERPINF1	PTGDS	FBLN1	IGF1	CRABP2	MMP2	CTGF
