# Supplementary material for: Programmed cell death-driven remodeling of the melanoma microenvironment enables prognostic stratification and therapeutic prediction
Source: Front Immunol. 2025 Aug 20;16:1612217. doi: 10.3389/fimmu.2025.1612217 (PMC12406059; doi:10.3389/fimmu.2025.1612217)
Supplement: Supplementary file 3 [file Table3.xlsx]

## Sheet: Supplementary Table 2
Supplementary Table 3：Melanoma_High enriched GO terms
	category	id	Description	GeneRatio	BgRatio	pvalue	p.adjust	qvalue	geneID	Count
GO:0016050	BP	GO:0016050	vesicle organization	16/190	386/18986	1.80525634938834e-06	0.00144278271192887	0.00119382820001043	LAPTM4B/BACE2/CAV1/ATP6V0D1/PAFAH1B1/STAM/BLOC1S6/CAV2/STXBP6/GPR143/ARFGAP3/ATP6V1H/CUL3/ARL8B/RNASEK/ATP6V0C	16
GO:1903034	BP	GO:1903034	regulation of response to wounding	11/190	181/18986	2.16332534511346e-06	0.00144278271192887	0.00119382820001043	GRN/CAV1/CD9/VEGFB/XBP1/CERS2/PLAT/TNFAIP3/TNFRSF12A/CD109/PTK2	11
GO:0046718	BP	GO:0046718	symbiont entry into host cell	10/190	159/18986	4.66852966929068e-06	0.00144278271192887	0.00119382820001043	CAV1/SLC3A2/BSG/CAV2/CTSL/CD81/DAG1/RNASEK/KPNA3/ICAM1	10
GO:0044403	BP	GO:0044403	biological process involved in symbiotic interaction	14/190	322/18986	4.72451564784911e-06	0.00144278271192887	0.00119382820001043	CAV1/SLC3A2/BSG/BRD4/CAV2/CTSL/CD81/ARL8B/EIF2AK4/DAG1/RNASEK/KPNA3/ICAM1/ZDHHC8	14
GO:0022612	BP	GO:0022612	gland morphogenesis	9/190	127/18986	5.34619002042721e-06	0.00144278271192887	0.00119382820001043	CAV1/MSN/XBP1/FEM1B/SEMA3C/TNFAIP3/CUL3/DAG1/SNAI2	9
GO:2001236	BP	GO:2001236	regulation of extrinsic apoptotic signaling pathway	10/190	164/18986	6.14942961461519e-06	0.00144278271192887	0.00119382820001043	GRINA/CAV1/PAK2/FEM1B/TNFAIP3/TNFRSF12A/SNAI2/DEDD2/ITGA6/ICAM1	10
GO:0061795	BP	GO:0061795	Golgi lumen acidification	4/190	13/18986	6.47439259054545e-06	0.00144278271192887	0.00119382820001043	UBE3A/ATP6V1H/RNASEK/ATP6V0C	4
GO:0075509	BP	GO:0075509	endocytosis involved in viral entry into host cell	4/190	13/18986	6.47439259054545e-06	0.00144278271192887	0.00119382820001043	CAV1/CAV2/CTSL/RNASEK	4
GO:0051701	BP	GO:0051701	biological process involved in interaction with host	11/190	204/18986	6.84865211358642e-06	0.00144278271192887	0.00119382820001043	CAV1/SLC3A2/BSG/CAV2/CTSL/CD81/ARL8B/DAG1/RNASEK/KPNA3/ICAM1	11
GO:0061041	BP	GO:0061041	regulation of wound healing	9/190	140/18986	1.18174670063173e-05	0.00233394973374766	0.00193122289761132	CAV1/CD9/VEGFB/XBP1/PLAT/TNFAIP3/TNFRSF12A/CD109/PTK2	9
GO:0050678	BP	GO:0050678	regulation of epithelial cell proliferation	15/190	406/18986	1.51626698056098e-05	0.00281847274033688	0.00233214066855323	MYC/GRN/CAV1/VEGFB/XBP1/EMC10/PRKDC/CAV2/TNFAIP3/CD109/SNAI2/CDK6/EGR3/SERPINF1/NME2	15
GO:0051452	BP	GO:0051452	intracellular pH reduction	6/190	57/18986	2.20400176207927e-05	0.0038692475378725	0.003201602559652	GRN/ATP6V0D1/UBE3A/ATP6V1H/RNASEK/ATP6V0C	6
GO:0007035	BP	GO:0007035	vacuolar acidification	5/190	36/18986	2.79025901398845e-05	0.00460086919690115	0.00380698170722933	GRN/ATP6V0D1/ATP6V1H/RNASEK/ATP6V0C	5
GO:0050673	BP	GO:0050673	epithelial cell proliferation	16/190	482/18986	2.91194252968427e-05	0.00460086919690115	0.00380698170722933	MYC/GRN/CAV1/VEGFB/XBP1/EMC10/PRKDC/MAPK1/CAV2/TNFAIP3/CD109/SNAI2/CDK6/EGR3/SERPINF1/NME2	16
GO:0070661	BP	GO:0070661	leukocyte proliferation	13/190	341/18986	4.12715193781705e-05	0.00607335545745644	0.00502538806006722	NDFIP1/CD151/MSN/PRNP/CDKN2A/MAPK1/CD276/CD81/TNFAIP3/PTK2/PELI1/NFATC2/TNFSF9	13
GO:0042060	BP	GO:0042060	wound healing	15/190	444/18986	4.26339827386029e-05	0.00607335545745644	0.00502538806006722	CAV1/CD151/CD9/VEGFB/XBP1/PLAT/BLOC1S6/TLN1/TNFAIP3/TNFRSF12A/ARL8B/CD109/PTK2/DAG1/FCER1G	15
GO:0030641	BP	GO:0030641	regulation of cellular pH	7/190	94/18986	4.42048023802209e-05	0.00607335545745644	0.00502538806006722	GRN/ATP6V0D1/MAPK1/UBE3A/ATP6V1H/RNASEK/ATP6V0C	7
GO:0048732	BP	GO:0048732	gland development	15/190	450/18986	4.96489757897527e-05	0.00653711514565077	0.00540912525709411	CAV1/MSN/TAF10/XBP1/MAPK1/FKBP4/USF2/UBE3A/FEM1B/SEMA3C/TNFAIP3/CUL3/DAG1/SNAI2/SERPINF1	15
GO:2001233	BP	GO:2001233	regulation of apoptotic signaling pathway	14/190	403/18986	5.72674150331924e-05	0.00709073207880333	0.00586721468479263	MYC/GRINA/CAV1/XBP1/PAK2/FEM1B/CTSL/TNFAIP3/TNFRSF12A/PYCR1/SNAI2/DEDD2/ITGA6/ICAM1	14
GO:0050900	BP	GO:0050900	leukocyte migration	14/190	404/18986	5.88095224595371e-05	0.00709073207880333	0.00586721468479263	SBDS/CD99/CD9/VEGFB/MSN/APOD/BSG/MAPK1/PAFAH1B1/CD81/PTK2/ITGA6/ICAM1/FCER1G	14
GO:0043122	BP	GO:0043122	regulation of canonical NF-kappaB signal transduction	12/190	305/18986	6.058536902775e-05	0.00709073207880333	0.00586721468479263	NDFIP1/CAV1/MTDH/PLK2/BRD4/REL/SHISA5/TRAF4/TNFAIP3/PELI1/CASP1/CARD16	12
GO:1990778	BP	GO:1990778	protein localization to cell periphery	13/190	362/18986	7.58194374168841e-05	0.00855676507990549	0.00708028129862933	TMEM59/CAV1/RDX/ATP1B3/SCP2/PGRMC1/BSG/PRNP/NSG1/CD81/DAG1/MYADM/ZDHHC8	13
GO:0010810	BP	GO:0010810	regulation of cell-substrate adhesion	10/190	223/18986	8.62119176026472e-05	0.00893452135405409	0.00739285511108273	ACTN4/APOD/CDKN2A/TLN1/HACD1/PTK2/DAG1/ITGA6/CDK6/MYADM	10
GO:0043123	BP	GO:0043123	positive regulation of canonical NF-kappaB signal transduction	10/190	223/18986	8.62119176026472e-05	0.00893452135405409	0.00739285511108273	NDFIP1/CAV1/MTDH/PLK2/BRD4/REL/SHISA5/PELI1/CASP1/CARD16	10
GO:0007042	BP	GO:0007042	lysosomal lumen acidification	4/190	24/18986	8.82713015215154e-05	0.00893452135405409	0.00739285511108273	GRN/ATP6V1H/RNASEK/ATP6V0C	4
GO:0070663	BP	GO:0070663	regulation of leukocyte proliferation	11/190	270/18986	9.04761656106744e-05	0.00893452135405409	0.00739285511108273	NDFIP1/PRNP/CDKN2A/MAPK1/CD276/CD81/TNFAIP3/PTK2/PELI1/NFATC2/TNFSF9	11
GO:0006885	BP	GO:0006885	regulation of pH	7/190	106/18986	9.51595800229566e-05	0.00911225069310736	0.00753991696258451	GRN/ATP6V0D1/MAPK1/UBE3A/ATP6V1H/RNASEK/ATP6V0C	7
GO:0007249	BP	GO:0007249	canonical NF-kappaB signal transduction	12/190	327/18986	0.000117246148109695	0.0108969949419599	0.00901670067815738	NDFIP1/CAV1/MTDH/PLK2/BRD4/REL/SHISA5/TRAF4/TNFAIP3/PELI1/CASP1/CARD16	12
GO:0007040	BP	GO:0007040	lysosome organization	7/190	112/18986	0.000134519938779968	0.0118078612929083	0.00977039555349239	LAPTM4B/GRN/TPP1/ATP6V1H/ARL8B/RNASEK/ATP6V0C	7
GO:0080171	BP	GO:0080171	lytic vacuole organization	7/190	112/18986	0.000134519938779968	0.0118078612929083	0.00977039555349239	LAPTM4B/GRN/TPP1/ATP6V1H/ARL8B/RNASEK/ATP6V0C	7
GO:0031648	BP	GO:0031648	protein destabilization	5/190	53/18986	0.000185097817894134	0.0158083541769044	0.0130805968605698	XBP1/PRNP/CDKN2A/PRKDC/CUL3	5
GO:0034139	BP	GO:0034139	regulation of toll-like receptor 3 signaling pathway	3/190	12/18986	0.000203063645449521	0.0168863452531707	0.0139725788170806	CAV1/TNFAIP3/PELI1	3
GO:0035966	BP	GO:0035966	response to topologically incorrect protein	8/190	160/18986	0.000212026719768601	0.0171606951063924	0.0141995891553227	CAV1/SERP1/XBP1/DNAJC3/HSPA4/BAG3/MANF/CUL3	8
GO:0010955	BP	GO:0010955	negative regulation of protein processing	4/190	30/18986	0.000217223988688512	0.0171606951063924	0.0141995891553227	CTSZ/PRNP/PLAT/CARD16	4
GO:0008625	BP	GO:0008625	extrinsic apoptotic signaling pathway via death domain receptors	6/190	87/18986	0.000239331702466727	0.0184460531657283	0.0152631565835007	GRINA/BAG3/FEM1B/TNFAIP3/DEDD2/ICAM1	6
GO:0036010	BP	GO:0036010	protein localization to endosome	4/190	31/18986	0.000247465139716739	0.0186188057501165	0.0154061004274782	RDX/MSN/ABHD17A/ARL8B	4
GO:1905668	BP	GO:1905668	positive regulation of protein localization to endosome	3/190	13/18986	0.000262040421307213	0.0192569239844371	0.0159341103189013	RDX/MSN/ABHD17A	3
GO:0035751	BP	GO:0035751	regulation of lysosomal lumen pH	4/190	32/18986	0.000280617871889012	0.019354798806106	0.0160150966803355	GRN/ATP6V1H/RNASEK/ATP6V0C	4
GO:1903318	BP	GO:1903318	negative regulation of protein maturation	4/190	32/18986	0.000280617871889012	0.019354798806106	0.0160150966803355	CTSZ/PRNP/PLAT/CARD16	4
GO:0031663	BP	GO:0031663	lipopolysaccharide-mediated signaling pathway	5/190	58/18986	0.000283858375937406	0.019354798806106	0.0160150966803355	MTDH/TRIB1/MAPK1/TNFAIP3/CARD16	5
GO:0051453	BP	GO:0051453	regulation of intracellular pH	6/190	90/18986	0.000287872007559171	0.019354798806106	0.0160150966803355	GRN/ATP6V0D1/UBE3A/ATP6V1H/RNASEK/ATP6V0C	6
GO:0045732	BP	GO:0045732	positive regulation of protein catabolic process	9/190	213/18986	0.000303005544594021	0.019649542108427	0.0162589815447477	NDFIP1/CAV1/RDX/MSN/XBP1/TRIB1/PLK2/CD81/TNFAIP3	9
GO:0042098	BP	GO:0042098	T cell proliferation	9/190	215/18986	0.000324546884117928	0.019649542108427	0.0162589815447477	NDFIP1/CD151/MSN/PRNP/CDKN2A/CD276/CD81/PELI1/TNFSF9	9
GO:0031665	BP	GO:0031665	negative regulation of lipopolysaccharide-mediated signaling pathway	3/190	14/18986	0.000331053278076949	0.019649542108427	0.0162589815447477	TRIB1/TNFAIP3/CARD16	3
GO:0048388	BP	GO:0048388	endosomal lumen acidification	3/190	14/18986	0.000331053278076949	0.019649542108427	0.0162589815447477	ATP6V1H/RNASEK/ATP6V0C	3
GO:1905666	BP	GO:1905666	regulation of protein localization to endosome	3/190	14/18986	0.000331053278076949	0.019649542108427	0.0162589815447477	RDX/MSN/ABHD17A	3
GO:0007162	BP	GO:0007162	negative regulation of cell adhesion	11/190	314/18986	0.000335508904698301	0.019649542108427	0.0162589815447477	ACTN4/NDFIP1/RDX/CD9/APOD/PRNP/CDKN2A/PTK2/SNAI2/PELI1/MYADM	11
GO:0050679	BP	GO:0050679	positive regulation of epithelial cell proliferation	9/190	216/18986	0.000335783314511094	0.019649542108427	0.0162589815447477	MYC/GRN/VEGFB/XBP1/EMC10/CAV2/TNFAIP3/EGR3/NME2	9
GO:0060055	BP	GO:0060055	angiogenesis involved in wound healing	4/190	34/18986	0.00035629583852707	0.0204708154499189	0.0169385428306458	VEGFB/XBP1/TNFAIP3/DAG1	4
GO:0048167	BP	GO:0048167	regulation of synaptic plasticity	9/190	220/18986	0.000383995840640084	0.0207888598900909	0.0172017081835396	SYNGR1/PRNP/PLK2/MAPK1/NPTN/NSG1/UBE3A/EIF2AK4/DAG1	9
GO:0050864	BP	GO:0050864	regulation of B cell activation	7/190	133/18986	0.00038743162233375	0.0207888598900909	0.0172017081835396	NDFIP1/XBP1/CDKN2A/CD81/TNFAIP3/PELI1/NFATC2	7
GO:0000768	BP	GO:0000768	syncytium formation by plasma membrane fusion	5/190	62/18986	0.000388146434656761	0.0207888598900909	0.0172017081835396	CD9/CD81/CD109/NFATC2/PLEKHO1	5
GO:0140253	BP	GO:0140253	cell-cell fusion	5/190	62/18986	0.000388146434656761	0.0207888598900909	0.0172017081835396	CD9/CD81/CD109/NFATC2/PLEKHO1	5
GO:0007159	BP	GO:0007159	leukocyte cell-cell adhesion	13/190	430/18986	0.000407983559202011	0.0214871341179726	0.0177794940536455	NDFIP1/CAV1/MSN/XBP1/PRNP/BRD4/CDKN2A/CD276/CD81/PELI1/EGR3/TNFSF9/ICAM1	13
GO:0002504	BP	GO:0002504	antigen processing and presentation of peptide or polysaccharide antigen via MHC class II	4/190	37/18986	0.000495676078833761	0.0251723679726239	0.0208288347914716	CTSF/CTSL/ARL8B/FCER1G	4
GO:0061043	BP	GO:0061043	regulation of vascular wound healing	3/190	16/18986	0.00050185417160611	0.0251723679726239	0.0208288347914716	VEGFB/XBP1/TNFAIP3	3
GO:1902946	BP	GO:1902946	protein localization to early endosome	3/190	16/18986	0.00050185417160611	0.0251723679726239	0.0208288347914716	RDX/MSN/ARL8B	3
GO:0006949	BP	GO:0006949	syncytium formation	5/190	66/18986	0.000519054486067191	0.0256283152495676	0.0212061076215609	CD9/CD81/CD109/NFATC2/PLEKHO1	5
GO:0031647	BP	GO:0031647	regulation of protein stability	12/190	387/18986	0.000544033765105967	0.0264484107343824	0.0218846942918741	GRN/ATP1B3/XBP1/PRNP/CAMLG/CDKN2A/PRKDC/MAPK1/BAG3/CD81/CMTM6/CUL3	12
GO:0007611	BP	GO:0007611	learning or memory	10/190	282/18986	0.000567521654641418	0.0271722489191952	0.022483633016416	COMT/PRNP/PLK2/MAPK1/PAFAH1B1/BLOC1S6/UBE3A/EIF2AK4/SERPINF1/FOSL1	10
GO:0002429	BP	GO:0002429	immune response-activating cell surface receptor signaling pathway	11/190	336/18986	0.000591616207604849	0.0274359829162731	0.0227018592818196	SLC39A6/PRNP/MAPK1/PAK2/CD276/CD81/TNFAIP3/PTK2/PELI1/NFATC2/FCER1G	11
GO:0051251	BP	GO:0051251	positive regulation of lymphocyte activation	11/190	336/18986	0.000591616207604849	0.0274359829162731	0.0227018592818196	CAV1/XBP1/BRD4/PRKDC/BLOC1S6/CD276/CD81/PELI1/NFATC2/EGR3/TNFSF9	11
GO:0071816	BP	GO:0071816	tail-anchored membrane protein insertion into ER membrane	3/190	17/18986	0.000604918936097461	0.0274359829162731	0.0227018592818196	EMC7/CAMLG/EMC10	3
GO:0140448	BP	GO:0140448	signaling receptor ligand precursor processing	4/190	39/18986	0.000607759115233898	0.0274359829162731	0.0227018592818196	CTSZ/BACE2/CTSL/CASP1	4
GO:0001933	BP	GO:0001933	negative regulation of protein phosphorylation	9/190	236/18986	0.000637527564712693	0.0279803764512793	0.0231523168237768	CAV1/TRIB1/PRNP/DNAJC3/CDKN2A/PRKDC/PAK2/TNFAIP3/SPRED1	9
GO:0002685	BP	GO:0002685	regulation of leukocyte migration	9/190	236/18986	0.000637527564712693	0.0279803764512793	0.0231523168237768	CD99/CD9/VEGFB/MSN/APOD/MAPK1/CD81/PTK2/ICAM1	9
GO:0007033	BP	GO:0007033	vacuole organization	9/190	240/18986	0.000718689517906547	0.0307704643969292	0.0254609705402972	LAPTM4B/GRN/BAG3/TPP1/RAB1B/ATP6V1H/ARL8B/RNASEK/ATP6V0C	9
GO:0097401	BP	GO:0097401	synaptic vesicle lumen acidification	3/190	18/18986	0.000720574166257202	0.0307704643969292	0.0254609705402972	ATP6V0D1/ATP6V1H/ATP6V0C	3
GO:0042770	BP	GO:0042770	signal transduction in response to DNA damage	8/190	194/18986	0.000766951929185094	0.0323142412829986	0.026738366204853	PLK2/BRD4/CDKN2A/PRKDC/FEM1B/EIF2AK4/SPRED1/SNAI2	8
GO:0097529	BP	GO:0097529	myeloid leukocyte migration	9/190	243/18986	0.000784940566920318	0.0326370025193185	0.0270054344630203	CD99/CD9/VEGFB/BSG/MAPK1/PAFAH1B1/CD81/PTK2/FCER1G	9
GO:0072659	BP	GO:0072659	protein localization to plasma membrane	10/190	295/18986	0.000802591942063623	0.0329375394405331	0.0272541132479294	TMEM59/RDX/ATP1B3/SCP2/PGRMC1/BSG/PRNP/NSG1/CD81/ZDHHC8	10
GO:0060291	BP	GO:0060291	long-term synaptic potentiation	6/190	110/18986	0.000839982272936361	0.0329907326745895	0.027298127902625	PRNP/PLK2/MAPK1/NPTN/NSG1/EIF2AK4	6
GO:0046651	BP	GO:0046651	lymphocyte proliferation	10/190	297/18986	0.000845009559895027	0.0329907326745895	0.027298127902625	NDFIP1/CD151/MSN/PRNP/CDKN2A/CD276/CD81/PELI1/NFATC2/TNFSF9	10
GO:2000641	BP	GO:2000641	regulation of early endosome to late endosome transport	3/190	19/18986	0.000849403562468391	0.0329907326745895	0.027298127902625	RDX/MSN/MAPK1	3
GO:2000811	BP	GO:2000811	negative regulation of anoikis	3/190	19/18986	0.000849403562468391	0.0329907326745895	0.027298127902625	CAV1/PTK2/SNAI2	3
GO:0016485	BP	GO:0016485	protein processing	9/190	246/18986	0.000856088632695043	0.0329907326745895	0.027298127902625	CTSZ/BACE2/TMEM208/PRNP/PLAT/CTSL/PSEN2/CASP1/CARD16	9
GO:0007229	BP	GO:0007229	integrin-mediated signaling pathway	6/190	111/18986	0.000880714164450963	0.0335308043333138	0.0277450093151071	TLN1/ADAMTS1/CUL3/PTK2/ITGA6/NME2	6
GO:0032943	BP	GO:0032943	mononuclear cell proliferation	10/190	305/18986	0.00103355701349391	0.0388814305076279	0.0321723762095096	NDFIP1/CD151/MSN/PRNP/CDKN2A/CD276/CD81/PELI1/NFATC2/TNFSF9	10
GO:0031589	BP	GO:0031589	cell-substrate adhesion	11/190	361/18986	0.00106301284625074	0.0395190658135571	0.0326999865026235	ACTN4/APOD/ACTN1/CDKN2A/TLN1/HACD1/PTK2/DAG1/ITGA6/CDK6/MYADM	11
GO:0031396	BP	GO:0031396	regulation of protein ubiquitination	8/190	205/18986	0.00109534460093962	0.0402475458019673	0.0333027660799756	NDFIP1/CAV1/CAMLG/CDKN2A/UBE3A/TNFAIP3/CUL3/PELI1	8
GO:0000082	BP	GO:0000082	G1/S transition of mitotic cell cycle	9/190	256/18986	0.00113210186253917	0.040542814251832	0.0335470854768657	MYC/RDX/TAF10/PLK2/CDKN2A/PRKDC/ADAMTS1/CUL3/CDK6	9
GO:0042326	BP	GO:0042326	negative regulation of phosphorylation	9/190	256/18986	0.00113210186253917	0.040542814251832	0.0335470854768657	CAV1/TRIB1/PRNP/DNAJC3/CDKN2A/PRKDC/PAK2/TNFAIP3/SPRED1	9
GO:1905521	BP	GO:1905521	regulation of macrophage migration	4/190	46/18986	0.00114187040139654	0.040542814251832	0.0335470854768657	CD9/MAPK1/CD81/PTK2	4
GO:0022408	BP	GO:0022408	negative regulation of cell-cell adhesion	8/190	207/18986	0.00116560231144478	0.0409255922685056	0.0338638145219747	NDFIP1/RDX/CD9/PRNP/CDKN2A/PTK2/PELI1/MYADM	8
GO:0002768	BP	GO:0002768	immune response-regulating cell surface receptor signaling pathway	11/190	369/18986	0.00126723577201247	0.0440051103248287	0.0364119567111507	SLC39A6/PRNP/MAPK1/PAK2/CD276/CD81/TNFAIP3/PTK2/PELI1/NFATC2/FCER1G	11
GO:1903036	BP	GO:1903036	positive regulation of response to wounding	5/190	81/18986	0.0013189964070868	0.0441267574826014	0.0365126134532918	GRN/VEGFB/XBP1/PLAT/PTK2	5
GO:0060445	BP	GO:0060445	branching involved in salivary gland morphogenesis	3/190	22/18986	0.00132046053494229	0.0441267574826014	0.0365126134532918	SEMA3C/DAG1/SNAI2	3
GO:0002696	BP	GO:0002696	positive regulation of leukocyte activation	11/190	371/18986	0.00132304441775037	0.0441267574826014	0.0365126134532918	CAV1/XBP1/BRD4/PRKDC/BLOC1S6/CD276/CD81/PELI1/NFATC2/EGR3/TNFSF9	11
GO:0051017	BP	GO:0051017	actin filament bundle assembly	7/190	164/18986	0.00133700652975733	0.0441267574826014	0.0365126134532918	HSP90B1/RDX/ACTN1/PAK2/BLOC1S6/LIMD2/CUL3	7
GO:0007520	BP	GO:0007520	myoblast fusion	4/190	48/18986	0.00134055972099042	0.0441267574826014	0.0365126134532918	CD9/CD81/NFATC2/PLEKHO1	4
GO:0042176	BP	GO:0042176	regulation of protein catabolic process	11/190	374/18986	0.00141053658490042	0.044872880295268	0.0371299915567774	LAPTM4B/NDFIP1/CAV1/RDX/MSN/XBP1/TRIB1/CAMLG/PLK2/CD81/TNFAIP3	11
GO:0070665	BP	GO:0070665	positive regulation of leukocyte proliferation	7/190	166/18986	0.00143363101956856	0.044872880295268	0.0371299915567774	MAPK1/CD276/CD81/PTK2/PELI1/NFATC2/TNFSF9	7
GO:0006509	BP	GO:0006509	membrane protein ectodomain proteolysis	4/190	49/18986	0.00144842841459409	0.044872880295268	0.0371299915567774	BACE2/SPPL2A/DAG1/PSEN2	4
GO:0030850	BP	GO:0030850	prostate gland development	4/190	49/18986	0.00144842841459409	0.044872880295268	0.0371299915567774	FKBP4/UBE3A/FEM1B/SERPINF1	4
GO:0061028	BP	GO:0061028	establishment of endothelial barrier	4/190	49/18986	0.00144842841459409	0.044872880295268	0.0371299915567774	RDX/MSN/MYADM/ICAM1	4
GO:1902041	BP	GO:1902041	regulation of extrinsic apoptotic signaling pathway via death domain receptors	4/190	49/18986	0.00144842841459409	0.044872880295268	0.0371299915567774	GRINA/FEM1B/TNFAIP3/ICAM1	4
GO:0030217	BP	GO:0030217	T cell differentiation	10/190	320/18986	0.00147982401443143	0.0454004260738186	0.0375665084501551	KDELR1/XBP1/BRD4/CDKN2A/PRKDC/CTSL/CDK6/EGR3/TNFSF9/FCER1G	10
GO:0061572	BP	GO:0061572	actin filament bundle organization	7/190	168/18986	0.00153562521801348	0.0466593816242558	0.0386082291654402	HSP90B1/RDX/ACTN1/PAK2/BLOC1S6/LIMD2/CUL3	7
GO:0001952	BP	GO:0001952	regulation of cell-matrix adhesion	6/190	125/18986	0.00162645604079156	0.0489485817990603	0.0405024241135462	APOD/CDKN2A/TLN1/PTK2/DAG1/CDK6	6
GO:0005925	CC	GO:0005925	focal adhesion	23/195	424/19960	3.0477352957989e-11	8.86663277750553e-09	6.44381098754548e-09	ACTN4/HSP90B1/CAV1/CD151/CD99/RDX/CD9/MSN/BSG/ACTN1/MAPK1/BLOC1S6/CAV2/CPNE3/TLN1/CD81/PTK2/DAG1/ITGA6/SSH2/ALCAM/ICAM1/ATP6V0C	23
GO:0030055	CC	GO:0030055	cell-substrate junction	23/195	434/19960	4.85842891918111e-11	8.86663277750553e-09	6.44381098754548e-09	ACTN4/HSP90B1/CAV1/CD151/CD99/RDX/CD9/MSN/BSG/ACTN1/MAPK1/BLOC1S6/CAV2/CPNE3/TLN1/CD81/PTK2/DAG1/ITGA6/SSH2/ALCAM/ICAM1/ATP6V0C	23
GO:0042470	CC	GO:0042470	melanosome	12/195	112/19960	1.01357858546884e-09	9.24890459240319e-08	6.72162640889864e-08	HSP90B1/PDIA6/BACE2/SYNGR1/MFSD12/SLC3A2/RAB2A/ATP1B3/BSG/GPR143/TPP1/SERPINF1	12
GO:0048770	CC	GO:0048770	pigment granule	12/195	112/19960	1.01357858546884e-09	9.24890459240319e-08	6.72162640889864e-08	HSP90B1/PDIA6/BACE2/SYNGR1/MFSD12/SLC3A2/RAB2A/ATP1B3/BSG/GPR143/TPP1/SERPINF1	12
GO:0005793	CC	GO:0005793	endoplasmic reticulum-Golgi intermediate compartment	10/195	135/19960	8.59738760215542e-07	6.27609294957346e-05	4.56114036998561e-05	LRPAP1/LMAN2/KDELR1/CTSZ/PDIA6/TMED3/RAB2A/CNIH1/CNIH4/RAB1B	10
GO:0005774	CC	GO:0005774	vacuolar membrane	17/195	491/19960	7.00026726601596e-06	0.000397368413168313	0.000288786849656568	LAPTM4B/GRN/TMEM59/SYNGR1/MFSD12/SLC3A2/RAB2A/ATP6V0D1/TEX264/GPR143/CPNE3/CMTM6/ATP6V1H/SPPL2A/ARL8B/RNASEK/ATP6V0C	17
GO:0005765	CC	GO:0005765	lysosomal membrane	16/195	447/19960	8.70944467218221e-06	0.000397368413168313	0.000288786849656568	LAPTM4B/GRN/TMEM59/SYNGR1/MFSD12/SLC3A2/RAB2A/ATP6V0D1/GPR143/CPNE3/CMTM6/ATP6V1H/SPPL2A/ARL8B/RNASEK/ATP6V0C	16
GO:0098852	CC	GO:0098852	lytic vacuole membrane	16/195	447/19960	8.70944467218221e-06	0.000397368413168313	0.000288786849656568	LAPTM4B/GRN/TMEM59/SYNGR1/MFSD12/SLC3A2/RAB2A/ATP6V0D1/GPR143/CPNE3/CMTM6/ATP6V1H/SPPL2A/ARL8B/RNASEK/ATP6V0C	16
GO:0033116	CC	GO:0033116	endoplasmic reticulum-Golgi intermediate compartment membrane	7/195	81/19960	1.43998904508959e-05	0.000583995557175222	0.000424417823815879	LMAN2/KDELR1/CTSZ/TMED3/RAB2A/CNIH1/RAB1B	7
GO:0030135	CC	GO:0030135	coated vesicle	13/195	320/19960	1.67485143427514e-05	0.000611320773510428	0.000444276380460354	LMAN2/KDELR1/CTSZ/TMED3/CD9/ATP6V0D1/CLTB/CNIH1/CNIH4/ATP6V1H/RNASEK/MYO1E/ATP6V0C	13
GO:0031143	CC	GO:0031143	pseudopodium	4/195	18/19960	2.4280468752841e-05	0.000805670099526089	0.000585519437867554	ACTN4/MSN/ACTN1/MAPK1	4
GO:0031091	CC	GO:0031091	platelet alpha granule	7/195	91/19960	3.08751777764955e-05	0.000939119990701738	0.000682503929796216	ACTN4/CD9/VEGFB/ACTN1/TEX264/CYB5R1/CD109	7
GO:0005788	CC	GO:0005788	endoplasmic reticulum lumen	12/195	314/19960	6.4102504808978e-05	0.00179980109655977	0.00130800252727631	LRPAP1/HSP90B1/CTSZ/PDIA6/RCN2/DNAJC3/MAPK1/SHISA5/MANF/PRSS23/DAG1/SIL1	12
GO:0030667	CC	GO:0030667	secretory granule membrane	12/195	320/19960	7.6774608070332e-05	0.00200162371040508	0.0014546767844905	SYNGR1/CAV1/CD9/PGRMC1/BSG/CAV2/CYB5R1/CPNE3/CMTM6/CD109/ATP6V0C/FCER1G	12
GO:0034774	CC	GO:0034774	secretory granule lumen	12/195	324/19960	8.6375256862956e-05	0.00201239052832091	0.00146250155194483	ACTN4/GRN/CYB5R3/CTSZ/VEGFB/KPNB1/ACTN1/LGALS3BP/DNAJC3/TEX264/MAPK1/NME2	12
GO:0060205	CC	GO:0060205	cytoplasmic vesicle lumen	12/195	329/19960	9.98165240758216e-05	0.00201239052832091	0.00146250155194483	ACTN4/GRN/CYB5R3/CTSZ/VEGFB/KPNB1/ACTN1/LGALS3BP/DNAJC3/TEX264/MAPK1/NME2	12
GO:0031983	CC	GO:0031983	vesicle lumen	12/195	330/19960	0.000102710464937436	0.00201239052832091	0.00146250155194483	ACTN4/GRN/CYB5R3/CTSZ/VEGFB/KPNB1/ACTN1/LGALS3BP/DNAJC3/TEX264/MAPK1/NME2	12
GO:0090533	CC	GO:0090533	cation-transporting ATPase complex	5/195	48/19960	0.000102933980327545	0.00201239052832091	0.00146250155194483	ATP1B3/ATP6V0D1/ATP6V1H/RNASEK/ATP6V0C	5
GO:0000220	CC	GO:0000220	vacuolar proton-transporting V-type ATPase, V0 domain	3/195	10/19960	0.000104754575446842	0.00201239052832091	0.00146250155194483	ATP6V0D1/RNASEK/ATP6V0C	3
GO:0016471	CC	GO:0016471	vacuolar proton-transporting V-type ATPase complex	4/195	26/19960	0.000111584916545257	0.00203642472695095	0.00147996836681078	ATP6V0D1/ATP6V1H/RNASEK/ATP6V0C	4
GO:1904090	CC	GO:1904090	peptidase inhibitor complex	3/195	11/19960	0.000143001489593622	0.00219739428793517	0.00159695273413025	PLAT/CASP1/CARD16	3
GO:0140534	CC	GO:0140534	endoplasmic reticulum protein-containing complex	7/195	116/19960	0.000144896495216163	0.00219739428793517	0.00159695273413025	HSP90B1/OSTC/PDIA6/PIGT/EMC7/CAMLG/EMC10	7
GO:0005766	CC	GO:0005766	primary lysosome	8/195	155/19960	0.000145340537692779	0.00219739428793517	0.00159695273413025	GRN/CYB5R3/SYNGR1/DNAJC3/MAPK1/CPNE3/CMTM6/ATP6V0C	8
GO:0042582	CC	GO:0042582	azurophil granule	8/195	155/19960	0.000145340537692779	0.00219739428793517	0.00159695273413025	GRN/CYB5R3/SYNGR1/DNAJC3/MAPK1/CPNE3/CMTM6/ATP6V0C	8
GO:0033176	CC	GO:0033176	proton-transporting V-type ATPase complex	4/195	28/19960	0.000150506458077752	0.00219739428793517	0.00159695273413025	ATP6V0D1/ATP6V1H/RNASEK/ATP6V0C	4
GO:0098533	CC	GO:0098533	ATPase dependent transmembrane transport complex	5/195	54/19960	0.000181316266541062	0.00250197234422598	0.00181830434245118	ATP1B3/ATP6V0D1/ATP6V1H/RNASEK/ATP6V0C	5
GO:0033179	CC	GO:0033179	proton-transporting V-type ATPase, V0 domain	3/195	12/19960	0.000189297806929368	0.00250197234422598	0.00181830434245118	ATP6V0D1/RNASEK/ATP6V0C	3
GO:0030662	CC	GO:0030662	coated vesicle membrane	9/195	205/19960	0.000191932125036513	0.00250197234422598	0.00181830434245118	KDELR1/TMED3/CD9/ATP6V0D1/CLTB/CNIH1/ATP6V1H/RNASEK/ATP6V0C	9
GO:0005938	CC	GO:0005938	cell cortex	11/195	325/19960	0.00036858455587647	0.00453035616116516	0.00329242899095492	ACTN4/CTSZ/NDFIP1/CAV1/RDX/CLTB/ACTN1/PAFAH1B1/PTK2/MYADM/MYO1E	11
GO:0005775	CC	GO:0005775	vacuolar lumen	8/195	178/19960	0.000372358040643712	0.00453035616116516	0.00329242899095492	GRN/CYB5R3/DNAJC3/MAPK1/CTSF/NSG1/TPP1/CTSL	8
GO:0030133	CC	GO:0030133	transport vesicle	13/195	453/19960	0.000534846044983754	0.00629738085222807	0.00457661131870649	KDELR1/TMED3/SYNGR1/ATP6V0D1/CLTB/CNIH1/BLOC1S6/CAV2/UBE3A/RAB1B/ATP6V1H/PSEN2/ATP6V0C	13
GO:0031092	CC	GO:0031092	platelet alpha granule membrane	3/195	17/19960	0.000564396966237402	0.00643765289614536	0.0046785537990732	CD9/CYB5R1/CD109	3
GO:0045121	CC	GO:0045121	membrane raft	10/195	293/19960	0.000636782544084062	0.00704320086638432	0.00511863480412069	CAV1/SLC39A6/PRNP/MAPK1/CAV2/TPP1/SPRED1/DAG1/MYADM/ICAM1	10
GO:0098857	CC	GO:0098857	membrane microdomain	10/195	295/19960	0.000671011340476506	0.0072035040962919	0.00523513491641113	CAV1/SLC39A6/PRNP/MAPK1/CAV2/TPP1/SPRED1/DAG1/MYADM/ICAM1	10
GO:0033177	CC	GO:0033177	proton-transporting two-sector ATPase complex, proton-transporting domain	3/195	21/19960	0.00107259450984368	0.0111856284597984	0.00812913733776261	ATP6V0D1/RNASEK/ATP6V0C	3
GO:0030864	CC	GO:0030864	cortical actin cytoskeleton	5/195	80/19960	0.00112329023019429	0.0113889148339143	0.00827687538037895	ACTN4/RDX/ACTN1/MYADM/MYO1E	5
GO:0031252	CC	GO:0031252	cell leading edge	12/195	433/19960	0.00117646868885246	0.0113939055874802	0.00828050240243694	RDX/SLC39A6/ACTN1/PAFAH1B1/BLOC1S6/TLN1/ABI1/DAG1/PLEKHO1/CDK6/MYADM/NME2	12
GO:0005770	CC	GO:0005770	late endosome	10/195	318/19960	0.00118621482828561	0.0113939055874802	0.00828050240243694	LAPTM4B/GRN/TMEM59/MFSD12/SDF4/MAPK1/NSG1/CTSL/SPPL2A/ARL8B	10
GO:0001772	CC	GO:0001772	immunological synapse	4/195	48/19960	0.00122833804390607	0.0114959842570696	0.00835468790996841	NPTN/CD81/ALCAM/ICAM1	4
GO:0033162	CC	GO:0033162	melanosome membrane	3/195	23/19960	0.00140787878505123	0.0119537238910409	0.00868734944640894	BACE2/MFSD12/GPR143	3
GO:0045009	CC	GO:0045009	chitosome	3/195	23/19960	0.00140787878505123	0.0119537238910409	0.00868734944640894	BACE2/MFSD12/GPR143	3
GO:0090741	CC	GO:0090741	pigment granule membrane	3/195	23/19960	0.00140787878505123	0.0119537238910409	0.00868734944640894	BACE2/MFSD12/GPR143	3
GO:0016469	CC	GO:0016469	proton-transporting two-sector ATPase complex	4/195	50/19960	0.00143193985680644	0.0119537238910409	0.00868734944640894	ATP6V0D1/ATP6V1H/RNASEK/ATP6V0C	4
GO:0001725	CC	GO:0001725	stress fiber	5/195	85/19960	0.00147374678108723	0.0119537238910409	0.00868734944640894	ACTN4/ACTN1/BAG3/BLOC1S6/PTK2	5
GO:0097517	CC	GO:0097517	contractile actin filament bundle	5/195	85/19960	0.00147374678108723	0.0119537238910409	0.00868734944640894	ACTN4/ACTN1/BAG3/BLOC1S6/PTK2	5
GO:0042641	CC	GO:0042641	actomyosin	5/195	91/19960	0.00199349355659347	0.0158179380034047	0.0114956607840172	ACTN4/ACTN1/BAG3/BLOC1S6/PTK2	5
GO:0001726	CC	GO:0001726	ruffle	7/195	185/19960	0.00232243547548163	0.0172280051241255	0.0125204247765815	ACTN1/BLOC1S6/TLN1/PLEKHO1/CDK6/MYADM/NME2	7
GO:0030660	CC	GO:0030660	Golgi-associated vesicle membrane	4/195	57/19960	0.00232921968733381	0.0172280051241255	0.0125204247765815	KDELR1/TMED3/CLTB/SPPL2A	4
GO:0030665	CC	GO:0030665	clathrin-coated vesicle membrane	6/195	138/19960	0.00238194604856727	0.0172280051241255	0.0125204247765815	CD9/ATP6V0D1/CLTB/ATP6V1H/RNASEK/ATP6V0C	6
GO:0030134	CC	GO:0030134	COPII-coated ER to Golgi transport vesicle	5/195	95/19960	0.0024072007159737	0.0172280051241255	0.0125204247765815	LMAN2/CTSZ/TMED3/CNIH1/CNIH4	5
GO:0032432	CC	GO:0032432	actin filament bundle	5/195	95/19960	0.0024072007159737	0.0172280051241255	0.0125204247765815	ACTN4/ACTN1/BAG3/BLOC1S6/PTK2	5
GO:0035577	CC	GO:0035577	azurophil granule membrane	4/195	58/19960	0.00248289906311671	0.017428041500723	0.0126658008887735	SYNGR1/CPNE3/CMTM6/ATP6V0C	4
GO:0005912	CC	GO:0005912	adherens junction	7/195	189/19960	0.00261783923431149	0.0180285154815791	0.013102194380268	RDX/MSN/STXBP6/TLN1/DAG1/ITGA6/MYO1E	7
GO:0031965	CC	GO:0031965	nuclear membrane	9/195	312/19960	0.00367842347832741	0.0242830122445993	0.0176476397567095	MTDH/KPNB1/PRNP/PAFAH1B1/SHISA5/MFSD10/PSEN2/TOR1AIP1/MX1	9
GO:0005790	CC	GO:0005790	smooth endoplasmic reticulum	3/195	32/19960	0.00369686201106545	0.0242830122445993	0.0176476397567095	HSP90B1/PGRMC1/DNAJC3	3
GO:0030175	CC	GO:0030175	filopodium	5/195	106/19960	0.00386372245848572	0.0242830122445993	0.0176476397567095	RDX/MSN/ABI1/DAG1/ITGA6	5
GO:0002080	CC	GO:0002080	acrosomal membrane	3/195	33/19960	0.00403759468883128	0.0242830122445993	0.0176476397567095	CAV1/BSG/CAV2	3
GO:0008303	CC	GO:0008303	caspase complex	2/195	10/19960	0.00405825684087824	0.0242830122445993	0.0176476397567095	CAPNS1/PIGT	2
GO:0033018	CC	GO:0033018	sarcoplasmic reticulum lumen	2/195	10/19960	0.00405825684087824	0.0242830122445993	0.0176476397567095	HSP90B1/MANF	2
GO:0042564	CC	GO:0042564	NLS-dependent protein nuclear import complex	2/195	10/19960	0.00405825684087824	0.0242830122445993	0.0176476397567095	KPNB1/KPNA3	2
GO:0072546	CC	GO:0072546	EMC complex	2/195	10/19960	0.00405825684087824	0.0242830122445993	0.0176476397567095	EMC7/EMC10	2
GO:0031093	CC	GO:0031093	platelet alpha granule lumen	4/195	67/19960	0.00419077483289301	0.0246714970000959	0.0179299704225643	ACTN4/VEGFB/ACTN1/TEX264	4
GO:0030863	CC	GO:0030863	cortical cytoskeleton	5/195	109/19960	0.00435121773921995	0.0252094361081791	0.0183209167967156	ACTN4/RDX/ACTN1/MYADM/MYO1E	5
GO:0034663	CC	GO:0034663	endoplasmic reticulum chaperone complex	2/195	11/19960	0.00492831358560816	0.0272550675567724	0.0198075761335448	HSP90B1/PDIA6	2
GO:0060187	CC	GO:0060187	cell pole	2/195	11/19960	0.00492831358560816	0.0272550675567724	0.0198075761335448	SLC3A2/RDX	2
GO:0070938	CC	GO:0070938	contractile ring	2/195	11/19960	0.00492831358560816	0.0272550675567724	0.0198075761335448	BLOC1S6/DAG1	2
GO:0044853	CC	GO:0044853	plasma membrane raft	5/195	116/19960	0.00565671171752829	0.0308164145805646	0.0223957793058465	CAV1/MAPK1/CAV2/SPRED1/DAG1	5
GO:0031074	CC	GO:0031074	nucleocytoplasmic transport complex	2/195	12/19960	0.00587611674134391	0.0315409207439784	0.0229223129848091	KPNB1/KPNA3	2
GO:0030136	CC	GO:0030136	clathrin-coated vesicle	7/195	220/19960	0.00599255979653979	0.0316997728367684	0.0230377584855534	CD9/ATP6V0D1/CLTB/ATP6V1H/RNASEK/MYO1E/ATP6V0C	7
GO:0016324	CC	GO:0016324	apical plasma membrane	10/195	408/19960	0.00699487125787576	0.0364268177505614	0.0264731307084109	CAV1/SLC3A2/MTDH/RDX/MSN/ATP1B3/ATP6V0D1/SLC39A6/GPR143/CTSL	10
GO:0045177	CC	GO:0045177	apical part of cell	11/195	474/19960	0.00708576454873934	0.0364268177505614	0.0264731307084109	CAV1/SLC3A2/MTDH/RDX/MSN/ATP1B3/ATP6V0D1/SLC39A6/PLAT/GPR143/CTSL	11
GO:0008021	CC	GO:0008021	synaptic vesicle	7/195	233/19960	0.00810842454489493	0.0411052077623146	0.0298731430601392	SYNGR1/ATP6V0D1/CLTB/UBE3A/ATP6V1H/PSEN2/ATP6V0C	7
GO:0098858	CC	GO:0098858	actin-based cell projection	7/195	234/19960	0.00829134529676295	0.0414567264838148	0.0301286087207536	RDX/MSN/PAFAH1B1/ABI1/DAG1/ITGA6/MYO1E	7
GO:0005901	CC	GO:0005901	caveola	4/195	82/19960	0.00854250830506185	0.0421353450182105	0.0306217936397665	CAV1/MAPK1/CAV2/SPRED1	4
GO:0101002	CC	GO:0101002	ficolin-1-rich granule	6/195	185/19960	0.0097835950724882	0.0475993751925117	0.0345927687051563	CTSZ/KPNB1/MAPK1/NME2/ATP6V0C/FCER1G	6
GO:0062023	CC	GO:0062023	collagen-containing extracellular matrix	10/195	430/19960	0.00991110277981066	0.0475993751925117	0.0345927687051563	HSP90B1/CTSZ/CD151/LGALS3BP/CTSF/CTSL/ADAMTS1/DAG1/SERPINF1/ICAM1	10
GO:0005178	MF	GO:0005178	integrin binding	9/193	161/18737	4.49784678640037e-05	0.0206451167495777	0.0172812008109067	ACTN4/CD151/CD9/ACTN1/TLN1/CD81/PTK2/ITGA6/ICAM1	9
GO:0060590	MF	GO:0060590	ATPase regulator activity	5/193	49/18737	0.000145335260674006	0.0333544423246843	0.0279196684979011	ATP1B3/HSPA4/BAG3/TOR1AIP1/SIL1	5
GO:0017166	MF	GO:0017166	vinculin binding	3/193	12/18737	0.000221052581319259	0.0338210449418466	0.0283102428707121	ACTN1/TLN1/DAG1	3
GO:0004175	MF	GO:0004175	endopeptidase activity	13/193	404/18737	0.000296695651451052	0.0340458260040082	0.0284983980999036	TMEM59/CTSZ/BACE2/CAPNS1/PLAT/CTSF/TPP1/CTSL/ADAMTS1/PRSS23/SPPL2A/PSEN2/CASP1	13
GO:0000774	MF	GO:0000774	adenyl-nucleotide exchange factor activity	3/193	15/18737	0.000446872126398878	0.041022861203417	0.0343385949759138	HSPA4/BAG3/SIL1	3
