# Supplementary material for: Programmed cell death-driven remodeling of the melanoma microenvironment enables prognostic stratification and therapeutic prediction
Source: Front Immunol. 2025 Aug 20;16:1612217. doi: 10.3389/fimmu.2025.1612217 (PMC12406059; doi:10.3389/fimmu.2025.1612217)
Supplement: Supplementary file 4 [file Table4.xlsx]

## Sheet: Supplementary Table 3
Supplementary Table 4：Melanoma_Low enriched GO terms
category	ID	Description	GeneRatio	BgRatio	RichFactor	FoldEnrichment	zScore	pvalue	p.adjust	qvalue	geneID	Count
BP	GO:0002181	cytoplasmic translation	75/183	165/18986	0.454545454545455	47.1584699453552	58.7474880765876	1.22595441079097e-111	2.48010577303014e-108	2.37835155693449e-108	RPLP1/RPL10/RPS19/RPL41/RPS18/RPL13/RPS12/RPL28/RPL32/RPS15/RPL11/RPL3/RPS2/RPL8/RPL15/RPS14/RPL18A/RPL29/RPL19/RPL30/RPS4X/RPL37/RPL14/RPS9/RPL34/RPS3A/RPL18/RPS8/RPS28/RPS27/RPS6/RPS23/RPL36/RPS15A/RPS24/RPLP2/RPL26/RPL12/RPS27A/RPS7/FAU/RPL10A/RPLP0/RPL39/RPL24/RACK1/RPL6/RPS25/RPL37A/RPL9/RPL7A/RPL35A/RPS3/RPS16/RPSA/RPL35/RPS13/RPL13A/RPL27A/RPS29/RPL5/RPS21/RPL7/RPL23A/RPS11/RPL21/RPL22/RPL…	75
BP	GO:0042254	ribosome biogenesis	38/183	317/18986	0.1198738170347	12.436744755305	20.2576379244992	1.0436710937198e-30	1.05567331129758e-27	1.01236096090821e-27	RPS19/RPS12/RPS15/RPL11/RPS14/RPS4X/RPL14/RPS9/RPS3A/RPS8/RPS28/RPS27/RPS6/RPS23/RPS15A/RPS24/RPL26/RPS27A/RPS7/FAU/RPL24/RPS25/RPL7A/RPL35A/RPS16/RPSA/RPL35/RPS13/RPL5/RPS21/RPL7/RPS11/RPL27/RPL38/LSM6/ESF1/BMS1/ISG20	38
BP	GO:0042274	ribosomal small subunit biogenesis	25/183	108/18986	0.231481481481481	24.0158874721716	23.663494808603	8.05687310123334e-28	5.43301809459835e-25	5.21011127213089e-25	RPS19/RPS12/RPS15/RPS14/RPS4X/RPS9/RPS3A/RPS8/RPS28/RPS27/RPS6/RPS23/RPS15A/RPS24/RPS27A/RPS7/FAU/RPS25/RPS16/RPSA/RPS13/RPS21/RPS11/LSM6/BMS1	25
BP	GO:0022613	ribonucleoprotein complex biogenesis	41/183	492/18986	0.0833333333333333	8.64571948998178	16.951290152057	8.00249310075909e-27	4.04726088570891e-24	3.88120915386816e-24	RPS19/RPS12/RPS15/RPL11/RPS14/RPS4X/RPL14/RPS9/RPS3A/RPS8/RPS28/RPS27/RPS6/RPS23/RPS15A/RPS24/RPL26/RPS27A/RPS7/FAU/RPL24/RPS25/RPL7A/RPL35A/RPS16/RPSA/RPL35/RPS13/RPL13A/RPL5/RPS21/RPL7/RPS11/HSP90AA1/RPL27/EIF2S3/RPL38/LSM6/ESF1/BMS1/ISG20	41
BP	GO:0006364	rRNA processing	25/183	225/18986	0.111111111111111	11.5276259866424	15.6715151672414	1.48745098538979e-19	6.01822668688708e-17	5.77130982331238e-17	RPS19/RPS15/RPL11/RPS14/RPL14/RPS8/RPS28/RPS27/RPS6/RPS24/RPL26/RPS7/RPS25/RPL7A/RPL35A/RPS16/RPL35/RPL5/RPS21/RPL7/RPL27/LSM6/ESF1/BMS1/ISG20	25
BP	GO:0016072	rRNA metabolic process	25/183	268/18986	0.0932835820895522	9.67804420520349	14.1148675168024	1.04560009981019e-17	3.52541500319335e-15	3.38077365605294e-15	RPS19/RPS15/RPL11/RPS14/RPL14/RPS8/RPS28/RPS27/RPS6/RPS24/RPL26/RPS7/RPS25/RPL7A/RPL35A/RPS16/RPL35/RPL5/RPS21/RPL7/RPL27/LSM6/ESF1/BMS1/ISG20	25
BP	GO:0042255	ribosome assembly	11/183	58/18986	0.189655172413793	19.6764650461654	14.053146869474	7.57589394845213e-12	2.18943335110267e-09	2.09960489428531e-09	RPS19/RPS15/RPL11/RPS14/RPS28/RPS27/FAU/RPL24/RPSA/RPL5/RPL38	11
BP	GO:1901798	positive regulation of signal transduction by p53 class mediator	8/183	31/18986	0.258064516129032	26.7738410012339	14.1682225548209	4.17111607472179e-10	1.05477097739527e-07	1.01149564812003e-07	RPS15/RPL11/RPL37/RPL26/RPS7/UBB/RPS20/RPL23	8
BP	GO:0000028	ribosomal small subunit assembly	7/183	21/18986	0.333333333333333	34.5828779599271	15.1903719351867	7.14761776669077e-10	1.60662563800171e-07	1.54070871859779e-07	RPS19/RPS15/RPS14/RPS28/RPS27/FAU/RPSA	7
BP	GO:0042273	ribosomal large subunit biogenesis	9/183	64/18986	0.140625	14.5896516393443	10.7431605131284	1.02906548671967e-08	2.08179947963389e-06	1.99638704423616e-06	RPL11/RPL14/RPL26/RPL24/RPL7A/RPL35A/RPL35/RPL5/RPL7	9
BP	GO:0022618	protein-RNA complex assembly	14/183	225/18986	0.0622222222222222	6.45547055251973	8.12106068516583	3.99907493225355e-08	7.35466235268084e-06	7.05291397142898e-06	RPS19/RPS15/RPL11/RPS14/RPS28/RPS27/FAU/RPL24/RPSA/RPL13A/RPL5/HSP90AA1/EIF2S3/RPL38	14
BP	GO:0030490	maturation of SSU-rRNA	8/183	54/18986	0.148148148148148	15.3701679821898	10.4322443189121	4.55434965254209e-08	7.67787445591053e-06	7.36286527160971e-06	RPS19/RPS14/RPS8/RPS28/RPS16/RPS21/LSM6/BMS1	8
BP	GO:0071826	protein-RNA complex organization	14/183	234/18986	0.0598290598290598	6.20718322357667	7.90686390093854	6.52794090866891e-08	1.01584803524902e-05	9.74169643293668e-06	RPS19/RPS15/RPL11/RPS14/RPS28/RPS27/FAU/RPL24/RPSA/RPL13A/RPL5/HSP90AA1/EIF2S3/RPL38	14
BP	GO:1901796	regulation of signal transduction by p53 class mediator	9/183	110/18986	0.0818181818181818	8.48852459016394	7.77060603497685	1.18655899950888e-06	0.000171457775429033	0.00016442317564623	RPS15/RPL11/RPL37/RPL26/RPS7/RPL5/UBB/RPS20/RPL23	9
BP	GO:1904667	negative regulation of ubiquitin protein ligase activity	4/183	10/18986	0.4	41.4994535519126	12.6375853059876	1.67639884213177e-06	0.000226090323842171	0.000216814250249042	RPL11/RPS7/RPL5/RPL23	4
BP	GO:0006417	regulation of translation	16/183	461/18986	0.03470715835141	3.60082026480803	5.57697846290212	1.05787577838762e-05	0.00133755168729885	0.00128267438129499	RPL10/RPS14/RPS4X/EIF1/RPS9/GAPDH/RPL26/RACK1/RPS3/RPL13A/RPL5/RPL38/EEF2/PPP1R15B/NHLRC3/ATXN2	16
BP	GO:0072331	signal transduction by p53 class mediator	10/183	183/18986	0.0546448087431694	5.66932425572576	6.26157055385108	1.16076141865547e-05	0.00138130608820001	0.00132463361893624	RPS15/RPL11/RPL37/RPL26/RPS7/RPL5/UBB/NDRG1/RPS20/RPL23	10
BP	GO:0051444	negative regulation of ubiquitin-protein transferase activity	4/183	16/18986	0.25	25.9371584699454	9.84442973657959	1.38849198011779e-05	0.00156051070876572	0.00149648580079362	RPL11/RPS7/RPL5/RPL23	4
BP	GO:0000462	maturation of SSU-rRNA from tricistronic rRNA transcript (SSU-rRNA, 5.8S rRNA, LSU-rRNA)	5/183	35/18986	0.142857142857143	14.8212334113973	8.07387516607156	2.02224898666535e-05	0.00215316300001264	0.00206482264954252	RPS19/RPS8/RPS16/RPS21/BMS1	5
BP	GO:1904666	regulation of ubiquitin protein ligase activity	4/183	21/18986	0.19047619047619	19.7616445485298	8.48635900556256	4.39699959827937e-05	0.00429153979328677	0.00411546574343862	RPL11/RPS7/RPL5/RPL23	4
BP	GO:0051438	regulation of ubiquitin-protein transferase activity	5/183	41/18986	0.121951219512195	12.6522724243636	7.36838866506256	4.45488559856758e-05	0.00429153979328677	0.00411546574343862	RPL11/RPS2/RPS7/RPL5/RPL23	5
BP	GO:0140694	non-membrane-bounded organelle assembly	14/183	425/18986	0.0329411764705882	3.41760205721633	4.97274132904735	6.72945704732243e-05	0.00618804163942421	0.00593415757809341	RPS19/RPS15/RPL11/RPS14/RPS28/RPS27/RPS23/FAU/RPL24/RPS3/RPSA/RPL5/RPL38/ATXN2	14
BP	GO:0031396	regulation of protein ubiquitination	9/183	205/18986	0.0439024390243902	4.55481807277089	5.0483821934096	0.000172429449287554	0.015166294604727	0.0145440492007763	RPL11/RPS2/RPS7/RPS3/RPL5/HSP90AA1/UBB/MYCBP2/RPL23	9
BP	GO:0061684	chaperone-mediated autophagy	3/183	15/18986	0.2	20.7497267759563	7.54881673376192	0.000368023656461854	0.0310213273759304	0.0297485788973332	EEF1A1/HSP90AA1/SNRNP70	3
BP	GO:2001244	positive regulation of intrinsic apoptotic signaling pathway	5/183	65/18986	0.0769230769230769	7.98066414459857	5.56158592924086	0.000407440016710565	0.0329700461522189	0.0316173452967398	RPL26/RPS7/RACK1/RPS3/UBB	5
BP	GO:0043484	regulation of RNA splicing	8/183	190/18986	0.0421052631578947	4.36836353178027	4.60341694092089	0.000522902484797491	0.0406294055297076	0.0389624551298234	EIF1/RPS13/SNRNP70/ZNF638/SUPT20H/RPS26/SRSF7/HNRNPH1	8
BP	GO:0000027	ribosomal large subunit assembly	3/183	17/18986	0.176470588235294	18.3085824493732	7.04337831931341	0.000542260973456305	0.0406294055297076	0.0389624551298234	RPL11/RPL24/RPL5	3
BP	GO:0006119	oxidative phosphorylation	7/183	149/18986	0.0469798657718121	4.87409689368101	4.68354844093205	0.000612069601871137	0.0442220287351897	0.0424076795582145	NDUFC1/UQCRQ/NDUFB1/ATP5PD/UQCR10/CHCHD10/COX7B	7
BP	GO:0006414	translational elongation	5/183	72/18986	0.0694444444444444	7.20476624165149	5.20375993416488	0.000653725148611548	0.0456029646772815	0.0437319582174622	RPLP1/EEF1A1/RPLP2/RACK1/EEF2	5
BP	GO:1903320	regulation of protein modification by small protein conjugation or removal	9/183	248/18986	0.0362903225806452	3.76507139079852	4.32402149735491	0.000694121793549219	0.0468069462783357	0.0448865426495162	RPL11/RPS2/RPS7/RPS3/RPL5/HSP90AA1/UBB/MYCBP2/RPL23	9
BP	GO:1903051	negative regulation of proteolysis involved in protein catabolic process	5/183	74/18986	0.0675675675675676	7.01004282971496	5.11024791607804	0.000741082785530952	0.0483616282299715	0.0463774388364531	RPL11/RPS7/RPL5/SVIP/RPL23	5
CC	GO:0022626	cytosolic ribosome	75/185	118/19960	0.635593220338983	68.575355016033	71.2088	2.26587606522376e-128	6.11786537610416e-126	5.48580521054174e-126	RPLP1/EEF1A1/RPL10/RPS19/RPL41/RPS18/RPL13/RPS12/RPL28/RPL32/RPS15/RPL11/RPL3/RPS2/RPL8/RPL15/RPS14/RPL18A/RPL29/RPL19/RPL30/RPS4X/RPL37/RPL14/RPS9/RPL34/RPS3A/RPL18/RPS8/RPS28/RPS27/RPS6/RPS23/RPL36/RPS15A/RPS24/RPLP2/RPL26/RPL12/RPS27A/RPS7/FAU/RPL10A/RPLP0/RPL39/RPL24/RACK1/RPL6/RPS25/RPL37A/RPL9/RPL7A/RPL35A/RPS3/RPS16/RPSA/RPL35/RPS13/RPL13A/RPL27A/RPS29/RPL5/RPS21/RPL7/RPL23A/RPS11/RPL21/RP…	75
CC	GO:0044391	ribosomal subunit	75/185	186/19960	0.403225806451613	43.5047951176983	56.3305694435479	8.74758055901496e-108	1.18092337546702e-105	1.0589176466176e-105	RPLP1/RPL10/RPS19/RPL41/RPS18/RPL13/RPS12/RPL28/RPL32/RPS15/RPL11/RPL3/RPS2/RPL8/RPL15/RPS14/RPL18A/RPL29/RPL19/RPL30/RPS4X/RPL37/RPL14/RPS9/RPL34/RPS3A/RPL18/RPS8/RPS28/RPS27/RPS6/RPS23/RPL36/RPS15A/RPS24/RPLP2/RPL26/RPL12/RPS27A/RPS7/FAU/RPL10A/RPLP0/RPL39/RPL24/RACK1/RPL6/RPS25/RPL37A/RPL9/RPL7A/RPL35A/RPS3/RPS16/RPSA/RPL35/RPS13/RPL13A/RPL27A/RPS29/RPL5/RPS21/RPL7/RPL23A/RPS11/RPL21/RPL22/RPL…	75
CC	GO:0005840	ribosome	78/185	245/19960	0.318367346938775	34.3492553778268	50.8004781607669	1.25203911819986e-102	1.12683520637987e-100	1.01041753398585e-100	RPLP1/EEF1A1/RPL10/RPS19/RPL41/RPS18/RPL13/RPS12/RPL28/RPL32/RPS15/RPL11/RPL3/RPS2/RPL8/RPL15/RPS14/RPL18A/RPL29/RPL19/RPL30/RPS4X/RPL37/RPL14/RPS9/RPL34/RPS3A/RPL18/RPS8/RPS28/RPS27/RPS6/RPS23/RPL36/RPS15A/RPS24/RPLP2/RPL26/RPL12/RPS27A/RPS7/FAU/RPL10A/RPLP0/RPL39/RPL24/RACK1/RPL6/RPS25/RPL37A/RPL9/RPL7A/RPL35A/RPS3/RPS16/RPSA/RPL35/RPS13/RPL13A/RPL27A/RPS29/RPL5/RPS21/RPL7/RPL23A/RPS11/RPL21/RP…	78
CC	GO:0022625	cytosolic large ribosomal subunit	44/185	57/19960	0.771929824561403	83.284969179706	60.1721700727978	3.16229284456912e-80	2.13454767008416e-78	1.91401935329184e-78	RPLP1/RPL10/RPL41/RPL13/RPL28/RPL32/RPL11/RPL3/RPL8/RPL15/RPL18A/RPL29/RPL19/RPL30/RPL37/RPL14/RPL34/RPL18/RPL36/RPLP2/RPL26/RPL12/RPL10A/RPLP0/RPL39/RPL24/RPL6/RPL37A/RPL9/RPL7A/RPL35A/RPL35/RPL13A/RPL27A/RPL5/RPL7/RPL23A/RPL21/RPL22/RPL27/UBA52/RPL38/RPL4/RPL23	44
CC	GO:0015934	large ribosomal subunit	44/185	114/19960	0.385964912280702	41.642484589853	42.0913823663332	6.93894673316314e-61	3.74703123590809e-59	3.35991104974215e-59	RPLP1/RPL10/RPL41/RPL13/RPL28/RPL32/RPL11/RPL3/RPL8/RPL15/RPL18A/RPL29/RPL19/RPL30/RPL37/RPL14/RPL34/RPL18/RPL36/RPLP2/RPL26/RPL12/RPL10A/RPLP0/RPL39/RPL24/RPL6/RPL37A/RPL9/RPL7A/RPL35A/RPL35/RPL13A/RPL27A/RPL5/RPL7/RPL23A/RPL21/RPL22/RPL27/UBA52/RPL38/RPL4/RPL23	44
CC	GO:0022627	cytosolic small ribosomal subunit	30/185	42/19960	0.714285714285714	77.0656370656371	47.7295451096779	8.78734785115004e-53	3.95430653301752e-51	3.54577193993773e-51	RPS19/RPS18/RPS12/RPS15/RPS2/RPS14/RPS4X/RPS9/RPS3A/RPS8/RPS28/RPS27/RPS6/RPS23/RPS15A/RPS24/RPS27A/RPS7/FAU/RACK1/RPS25/RPS3/RPS16/RPSA/RPS13/RPS29/RPS21/RPS11/RPS26/RPS20	30
CC	GO:0015935	small ribosomal subunit	31/185	74/19960	0.418918918918919	45.1979547114682	36.841840844565	3.2607574953115e-44	1.25772074819158e-42	1.1277807878521e-42	RPS19/RPS18/RPS12/RPS15/RPS2/RPS14/RPS4X/RPS9/RPS3A/RPS8/RPS28/RPS27/RPS6/RPS23/RPS15A/RPS24/RPS27A/RPS7/FAU/RACK1/RPS25/RPS3/RPS16/RPSA/RPS13/RPS29/RPS21/RPS11/MRPS5/RPS26/RPS20	31
CC	GO:0005925	focal adhesion	40/185	424/19960	0.0943396226415094	10.1784803671596	18.4770611234414	7.57227869704695e-29	2.55564406025335e-27	2.29161065831684e-27	RPLP1/RPS19/RPS18/RPS15/RPL3/RPS2/RPL8/RPS14/RPL19/RPL30/RPS4X/RPS9/RPS3A/RPL18/RPS8/RPLP2/RPL12/RPS7/RPL10A/RPLP0/RPL6/RPL37A/RPL9/RPL7A/VIM/RPS3/RPS16/RPS13/RPL13A/RPS29/RPL5/RPL7/RPS11/ACTB/RPL22/RPL27/RPL38/RPL4/ARHGEF2/RPL23	40
CC	GO:0030055	cell-substrate junction	40/185	434/19960	0.0921658986175115	9.94395316975962	18.2206869290249	1.87200970510754e-28	5.61602911532261e-27	5.03581558099104e-27	RPLP1/RPS19/RPS18/RPS15/RPL3/RPS2/RPL8/RPS14/RPL19/RPL30/RPS4X/RPS9/RPS3A/RPL18/RPS8/RPLP2/RPL12/RPS7/RPL10A/RPLP0/RPL6/RPL37A/RPL9/RPL7A/VIM/RPS3/RPS16/RPS13/RPL13A/RPS29/RPL5/RPL7/RPS11/ACTB/RPL22/RPL27/RPL38/RPL4/ARHGEF2/RPL23	40
CC	GO:0032040	small-subunit processome	19/185	74/19960	0.256756756756757	27.7019722425128	22.257813014578	1.26588994874498e-22	3.41790286161145e-21	3.06478619169838e-21	RPS19/RPS12/RPS14/RPS4X/RPS9/RPS3A/RPS8/RPS28/RPS27/RPS6/RPS23/RPS15A/RPS24/RPS27A/RPS7/RPS16/RPS13/RPS11/BMS1	19
CC	GO:0030684	preribosome	19/185	106/19960	0.179245283018868	19.3391126976033	18.3106706189491	2.04852644255917e-19	5.02820126809978e-18	4.5087184860154e-18	RPS19/RPS12/RPS14/RPS4X/RPS9/RPS3A/RPS8/RPS28/RPS27/RPS6/RPS23/RPS15A/RPS24/RPS27A/RPS7/RPS16/RPS13/RPS11/BMS1	19
CC	GO:0005791	rough endoplasmic reticulum	9/185	58/19960	0.155172413793103	16.7418452935694	11.6123009579002	2.99139718225882e-09	6.73064366008235e-08	6.03527501683798e-08	RPL18/RPS28/RPS23/RPL6/RPS29/RPS21/RPL27/RPL4/RPS26	9
CC	GO:0014069	postsynaptic density	16/185	359/19960	0.0445682451253482	4.8085522848754	7.04311921047651	2.52560254340695e-07	5.24548220553751e-06	4.70355129541376e-06	RPS19/RPS18/RPL8/RPS14/RPL30/RPL14/RPS27/RPL12/RPL10A/RPLP0/RPL6/RPS25/RPS3/RPS13/RPL7/RPL38	16
CC	GO:0032279	asymmetric synapse	16/185	375/19960	0.0426666666666667	4.60338738738739	6.81336738434394	4.52699836222645e-07	8.73063969857958e-06	7.82864378430138e-06	RPS19/RPS18/RPL8/RPS14/RPL30/RPL14/RPS27/RPL12/RPL10A/RPLP0/RPL6/RPS25/RPS3/RPS13/RPL7/RPL38	16
CC	GO:0099572	postsynaptic specialization	16/185	396/19960	0.0404040404040404	4.35926835926836	6.53071110335752	9.3025991805203e-07	1.67446785249365e-05	1.50147214843486e-05	RPS19/RPS18/RPL8/RPS14/RPL30/RPL14/RPS27/RPL12/RPL10A/RPLP0/RPL6/RPS25/RPS3/RPS13/RPL7/RPL38	16
CC	GO:0098984	neuron to neuron synapse	16/185	412/19960	0.0388349514563107	4.18997638415114	6.32822508541055	1.5600897152135e-06	2.63265139442277e-05	2.36066206907305e-05	RPS19/RPS18/RPL8/RPS14/RPL30/RPL14/RPS27/RPL12/RPL10A/RPLP0/RPL6/RPS25/RPS3/RPS13/RPL7/RPL38	16
CC	GO:0098554	cytoplasmic side of endoplasmic reticulum membrane	4/185	23/19960	0.173913043478261	18.7638072855464	8.24455223225404	5.51114447970297e-05	0.00087529941736459	0.000784868873270393	RPS28/RPS29/RPL27/RPS26	4
CC	GO:0030867	rough endoplasmic reticulum membrane	4/185	26/19960	0.153846153846154	16.5987525987526	7.69797195047659	9.10452574043158e-05	0.00136567886106474	0.00122458533350834	RPS28/RPS29/RPL27/RPS26	4
CC	GO:1904813	ficolin-1-rich granule lumen	7/185	124/19960	0.0564516129032258	6.09067131647777	5.49991347655048	0.000158546041806898	0.00225302269936118	0.00202025427233166	EEF1A1/FTH1/GSTP1/HSP90AA1/EEF2/HMGB1/COMMD3	7
CC	GO:0098803	respiratory chain complex	6/185	110/19960	0.0545454545454545	5.88501228501229	4.96911164464703	0.000563990470782395	0.00761387135556234	0.00682725306736584	NDUFC1/UQCRQ/NDUFB1/ATP5PD/UQCR10/COX7B	6
CC	GO:0036464	cytoplasmic ribonucleoprotein granule	9/185	258/19960	0.0348837209302326	3.76367064739158	4.32153454323456	0.000698999624109489	0.00898713802426486	0.00805864228296654	RPL28/RPS4X/RPS6/RPLP0/RPL6/ACTB/LSM6/ATXN2/ISG20	9
CC	GO:0035770	ribonucleoprotein granule	9/185	277/19960	0.0324909747292419	3.50551273294956	4.06151311220306	0.00115232178026974	0.0141421309396741	0.0126810530843081	RPL28/RPS4X/RPS6/RPLP0/RPL6/ACTB/LSM6/ATXN2/ISG20	9
CC	GO:0101002	ficolin-1-rich granule	7/185	185/19960	0.0378378378378378	4.08239590942294	4.07392514540456	0.00172475292133976	0.0202470995113798	0.0181552939088396	EEF1A1/FTH1/GSTP1/HSP90AA1/EEF2/HMGB1/COMMD3	7
MF	GO:0003735	structural constituent of ribosome	74/185	175/18737	0.422857142857143	42.8274285714286	55.5132612487039	3.54839432571397e-106	1.23838961967418e-103	1.13548618422847e-103	RPLP1/RPL10/RPS19/RPL41/RPS18/RPL13/RPS12/RPL28/RPL32/RPS15/RPL11/RPL3/RPS2/RPL8/RPL15/RPS14/RPL18A/RPL29/RPL19/RPL30/RPS4X/RPL37/RPL14/RPS9/RPL34/RPS3A/RPL18/RPS8/RPS28/RPS27/RPS6/RPS23/RPL36/RPS15A/RPS24/RPLP2/RPL26/RPL12/RPS27A/RPS7/FAU/RPL10A/RPLP0/RPL39/RPL24/RPL6/RPS25/RPL37A/RPL9/RPL7A/RPL35A/RPS3/RPS16/RPSA/RPL35/RPS13/RPL13A/RPL27A/RPS29/RPL5/RPS21/RPL7/RPL23A/RPS11/RPL21/RPL22/RPL27/UBA…	74
MF	GO:0019843	rRNA binding	15/185	66/18737	0.227272727272727	23.0184275184275	17.8938343850759	8.04658626258694e-17	1.40412930282142e-14	1.28745380201391e-14	RPS18/RPL11/RPL8/RPS4X/RPL37/RPS9/RPL12/RPLP0/RPL9/RPS3/RPS13/RPL5/RPL23A/RPS11/RPL23	15
MF	GO:1990948	ubiquitin ligase inhibitor activity	7/185	11/18737	0.636363636363636	64.451597051597	21.0206	2.60562791743099e-12	3.03121381061138e-10	2.77933644525972e-10	RPS15/RPL11/RPL37/RPS7/RPL5/RPS20/RPL23	7
MF	GO:0055105	ubiquitin-protein transferase inhibitor activity	7/185	15/18737	0.466666666666667	47.2645045045045	17.8997250300053	4.91414486177934e-11	4.28759139190247e-09	3.93131588942347e-09	RPS15/RPL11/RPL37/RPS7/RPL5/RPS20/RPL23	7
MF	GO:0048027	mRNA 5'-UTR binding	7/185	24/18737	0.291666666666667	29.5403153153153	13.9708108958825	2.45189469703744e-09	1.71142249853214e-07	1.56921260610396e-07	RPL41/RPS14/RPS3A/RPL26/RPS7/RPS13/RPL5	7
MF	GO:0055106	ubiquitin-protein transferase regulator activity	7/185	34/18737	0.205882352941176	20.851987281399	11.5695574010685	3.50631142820798e-08	2.03950448074097e-06	1.87003276171092e-06	RPS15/RPL11/RPL37/RPS7/RPL5/RPS20/RPL23	7
MF	GO:0045296	cadherin binding	15/185	334/18737	0.0449101796407186	4.54855154555753	6.53444901424996	1.20423284196606e-06	6.00396088351648e-05	5.50506442041626e-05	RPS2/RPL15/RPL29/RPL14/RPL34/RPL24/RACK1/RPL6/RPL7A/RPL23A/EIF2S3/EEF2/S100A11/NDRG1/RPS26	15
MF	GO:0097371	MDM2/MDM4 family protein binding	3/185	12/18737	0.25	25.3202702702703	8.41544414845095	0.000195119491079344	0.0085120877983364	0.00780477964317377	RPS15/RPL37/RPS20	3
MF	GO:0031386	protein tag activity	3/185	14/18737	0.214285714285714	21.7030888030888	7.73820764736143	0.000318166716631497	0.0111040184104392	0.0101813349322079	RPS27A/UBB/UBA52	3
MF	GO:0141047	molecular tag activity	3/185	14/18737	0.214285714285714	21.7030888030888	7.73820764736143	0.000318166716631497	0.0111040184104392	0.0101813349322079	RPS27A/UBB/UBA52	3
MF	GO:0008135	translation factor activity, RNA binding	5/185	83/18737	0.0602409638554217	6.10126994464344	4.65114952037712	0.00138530703466241	0.0439520140997438	0.0402998410083611	EEF1A1/EIF1/EIF2S3/EEF2/MTRF1L	5
