# Supplementary material for: Programmed cell death-driven remodeling of the melanoma microenvironment enables prognostic stratification and therapeutic prediction
Source: Front Immunol. 2025 Aug 20;16:1612217. doi: 10.3389/fimmu.2025.1612217 (PMC12406059; doi:10.3389/fimmu.2025.1612217)
Supplement: Supplementary file 5 [file Table5.xls]

Supplementary Table 5. Expression Profiles of 265 Prognostic Genes in TCGA-SKCM Cohort
id	futime	fustat	RPL41	TMSB4X	RPS19	RPL18	RPLP0	B2M	RPL35	RPLP1	UBA52	RPS2	CLTB	UBB	TECR	PSMA6	MRPS24	CD59	SF3B1	DCTN2	TMED3	CD81	BAIAP2	SPG7	CST3	STUB1	SDHA	MYC	ISCU	FLII	CTSC	EPN1	CALCOCO2	PINK1	ARPC5	WTAP	MBD2	SAMD4B	TUBB6	PNRC1	ALDH7A1	ATP6AP2	CRIP2	RAB5C	EIF6	SP100	MRPL4	HIF1A	CYB5R1
TCGA.EB.A3HV.01A.11R.A21D.07	39	0	37.80106065	32.52088256	94.33199308	99.4422426	82.72030445	62.10933009	117.710477	160.8215762	60.076008	177.2425584	41.2987099	49.47971894	17.13981727	1.153957538	0.850421857	39.6348825	7.116805736	8.680142881	7.288142749	60.59899129	5.803022501	3.06168917	173.1293127	11.10155147	1.186025561	7.063257443	8.925337758	14.11624838	4.456380508	9.75448378	5.965237817	5.17675836	7.633836778	4.792539469	5.409497724	10.03662287	12.70705479	10.37797747	5.066553712	9.150875173	33.73284408	11.34402614	21.09590744	3.858843246	7.006171446	8.300089075	13.19621119
TCGA.GF.A6C8.06A.12R.A311.07	62	0	16.69987986	58.68398994	67.57831132	82.39128205	152.6662276	188.4369502	104.9056851	137.7661412	60.076008	195.5230662	28.71756681	44.45800489	13.38470469	1.639763008	0.796119014	15.75192574	12.59706727	5.642362876	6.914500559	43.86868582	4.529573181	2.546249304	28.84883123	11.96030432	1.383028	11.57859608	10.3387501	13.62260597	6.101608381	8.370806603	7.042880286	3.35702829	10.68941241	6.34039237	6.311398048	7.440464799	17.24131749	10.28126579	3.398748248	12.06509142	26.21339845	16.18614798	18.61677084	5.908635837	8.512545346	11.01936739	11.90842596
TCGA.EE.A29L.06A.12R.A18S.07	79	1	78.00920221	-10.88107107	97.65193732	109.6501364	243.6465601	45.61460031	223.9709981	210.8494062	69.4911953	373.3958476	12.83227146	50.27020715	12.5223739	1.691544751	1.035114726	8.186716366	16.70436735	6.394662732	4.88699663	34.45899367	8.017259269	2.874649263	12.78504502	7.406480842	2.029249401	23.85014295	5.264166185	13.59136383	4.034511514	6.771651678	5.055429611	3.916229585	11.58003072	4.744573302	7.091655167	13.16559857	18.74943394	4.247518576	3.872277469	11.13281234	2.728673038	12.37808973	15.59658197	4.825135114	6.712039749	10.49556879	14.19604243
TCGA.EB.A44O.01A.11R.A266.07	81	0	86.52935096	127.273874	102.4457843	46.217783	155.4628776	58.74744234	188.5785207	155.2241041	21.83115991	150.5280532	6.715987068	40.18226699	8.386237965	1.453106324	0.967838271	19.5728991	17.1465767	6.656217701	9.255196008	49.26067689	3.135973397	2.749651205	25.17050895	13.0037387	1.698216026	13.68033418	11.76712248	9.847945975	4.799048449	8.47413213	4.56557383	3.319680011	14.34700299	4.213462354	6.664594089	8.626034455	21.50425703	3.84200368	3.643277396	9.202897924	7.272080093	7.700959023	20.38395411	4.27619124	10.73384332	29.96240601	12.99206256
TCGA.W3.AA1O.06A.11R.A38C.07	122	1	42.99949386	41.79589167	46.24782955	47.10149404	136.6291215	83.0845151	104.9056851	269.7834308	28.48042996	123.8321874	10.30986307	100.8297104	9.264564395	2.203585136	0.926551531	12.14752328	14.42998357	6.32446968	5.832018485	24.2778248	7.436849952	3.265602963	23.98252738	7.853095756	3.139225037	8.920918722	6.339568942	23.43082777	3.912454943	5.966197018	6.186216211	3.886975457	12.39119444	3.887781321	5.760184396	7.684446485	12.54818171	8.187705917	4.128340277	7.836635332	9.988224432	10.51434555	14.75273186	4.049351456	5.617093747	31.96423584	14.44358215
TCGA.EB.A3Y6.01A.21R.A239.07	126	0	29.49392025	61.74985506	41.52696362	33.73968585	72.26960809	316.9416418	113.4900015	157.9258875	29.90104756	95.02524894	16.79232817	74.27609253	11.24325144	1.263524996	0.938122227	50.81344315	12.47606849	6.339653924	9.395952981	98.6232154	5.551925513	2.710181746	51.27049393	6.920941388	1.868132551	15.02555821	10.21615417	15.59823278	2.970975439	6.003960385	6.43499403	4.112396848	7.424412577	4.436153932	5.852171419	7.407089565	8.655700571	7.247887025	3.845656197	16.56423682	10.43422691	13.71964131	16.68423203	4.249100453	5.606054454	6.960352021	21.19702182
TCGA.EE.A185.06A.11R.A18S.07	151	1	80.65061709	-8.610641651	126.471494	80.25395619	176.7800306	7.38970672	165.8538682	255.1086712	63.06855602	265.8218333	8.219608831	84.7086675	9.164347072	1.444028314	0.936725375	15.55392944	10.59084118	7.402647502	7.993229621	81.63655779	11.37662505	2.997177813	16.10747451	13.47506375	1.956778441	28.38623198	7.490595395	23.37413011	4.048371652	9.353860649	6.696509117	3.872149471	6.42009763	4.203352402	5.175774923	12.09752432	10.10916662	5.836303555	3.464603993	7.769034874	9.31028935	15.02495127	17.48270698	3.93100837	6.699439708	10.81521354	15.2257346
TCGA.EB.A3XE.01A.12R.A239.07	180	0	28.0847267	41.25843724	122.8220685	108.4289318	112.7815557	104.2587707	86.87148008	205.5283719	55.58307325	167.4442693	39.52389163	54.58319611	19.04861091	1.177322799	0.825814712	43.21949552	6.186218698	7.505404983	7.612099953	74.37667554	7.398001008	3.10260899	64.89786399	8.24872874	2.328036778	8.037299206	9.122873923	11.63399637	4.365800899	8.958126604	6.300672647	3.621305877	7.738399114	5.728767182	7.323233041	8.088343477	14.10079227	12.94768543	5.828417913	10.40663787	19.96761104	11.29584001	27.09334892	3.923240322	6.108883881	4.275475232	13.96028015
TCGA.D9.A4Z2.01A.11R.A24X.07	190	1	32.65281469	18.88103727	161.4958347	47.33221444	208.5274509	124.0346082	44.7800551	269.7834308	43.87334101	133.1206291	10.54218845	161.2695142	7.931735204	1.156938565	0.825263094	55.8689653	22.97626392	6.263052034	7.250633028	85.23829406	3.513168791	3.155031539	93.3651137	6.785198846	3.189193721	12.939752	12.06021206	13.38444613	4.434211335	6.744024447	5.95219823	3.03724808	8.407669464	6.617049132	6.061912402	8.74371904	4.439967625	8.590950699	3.145556799	14.84352994	9.09081299	10.16804716	16.29329896	4.170719778	5.590803091	7.037736671	14.7707263
TCGA.ER.A19J.06A.11R.A18S.07	196	1	74.68693954	48.72691809	110.4567344	69.946912	204.091184	46.49439812	101.5857422	385.8444799	42.82463008	373.3958476	14.89157773	65.67238921	6.358571759	1.439477392	0.865352304	46.58782511	13.03963828	6.479858271	5.013305386	68.07536887	4.536366854	2.916007714	34.3054768	9.709062989	1.695661163	11.50719936	9.539690802	15.2942317	4.736002719	6.573850499	5.83360392	3.494578796	6.614183611	4.070366011	4.296801109	7.569171215	8.105626207	8.047486496	4.417616608	9.507118529	15.27674886	10.32012651	21.32000122	4.001096079	4.827873297	13.05040843	9.331379148
TCGA.EB.A44N.01A.11R.A266.07	205	1	30.04789034	77.33606117	52.88704107	48.01627074	91.5590833	149.7081902	82.44068566	115.6301565	34.01032634	97.11935144	46.34676306	37.68144837	12.07942205	1.50040614	0.888535982	24.51059347	12.42424897	6.879345606	5.410245557	56.09163021	5.376108843	2.613771736	44.74396294	8.24872874	1.325077384	13.03158753	8.400046667	12.89522714	5.257249069	6.885818142	5.758683557	3.895297744	10.41744184	5.082851435	7.126815084	6.817453633	15.71222444	11.22148065	4.282260274	10.08469737	15.11695619	9.696850606	18.76428417	3.983893415	6.022366757	12.67685742	17.72781192
TCGA.YD.A89C.06A.11R.A37K.07	210	0	222.3841698	100.6760143	181.324807	145.6447437	332.5999288	10.08822689	218.77738	441.0075067	69.92918367	389.3060933	11.71374712	69.90479275	6.41550284	2.049921173	0.940944029	7.585047247	20.07945236	8.375563103	7.174534142	38.10756029	3.905982399	3.488243466	11.80952526	7.491030018	1.96993854	23.70809138	6.825225938	9.672743351	5.125465549	7.663065038	4.247328516	3.197131693	12.14512451	7.478348026	3.723821971	8.000026019	4.879122953	10.90109596	5.127695274	4.947625512	21.93893755	11.44453447	17.39899522	2.344073068	5.901898985	10.42355158	7.930934737
TCGA.EB.A5VV.06A.11R.A32P.07	214	0	78.00920221	731.0020099	108.9498186	99.4422426	114.2279165	296.2632312	128.2985734	173.780956	66.74909194	187.8503162	12.95341857	40.30695646	7.65200767	1.313758638	0.943052521	5.400236792	29.20987081	6.197575426	3.004844726	28.42913612	0.997705032	3.307655065	44.19884737	5.097711424	1.483003297	7.77636408	16.92774332	13.083394	6.695284293	4.236131994	8.185592716	1.724053528	15.23648994	10.22908395	13.17662616	5.071514089	6.302363054	34.77832857	2.044262101	7.920678717	8.377208097	6.851819439	10.38951969	10.15218586	3.739082184	15.12550738	6.265184275
TCGA.D9.A1JX.06A.11R.A18S.07	216	1	49.88001613	116.4115581	46.82926723	48.7313185	103.5494023	464.8903713	65.70466261	147.0664522	39.49306788	105.2331409	8.664065004	60.06932882	9.034032095	1.42449983	0.749927109	18.46336498	13.74324504	6.414091406	4.26862595	28.21318792	4.142114018	3.03577279	55.34075451	6.475541301	1.47944689	8.541895699	7.462622751	16.38703871	6.122870608	6.116166393	6.774038139	3.041691146	11.42792824	5.050206918	5.966718654	9.939359968	5.723967515	9.218698452	3.452120634	11.86552466	19.9332896	12.85956154	14.74357893	4.627526597	4.993315248	10.57215778	16.83898546
TCGA.D9.A4Z5.01A.11R.A266.07	218	0	49.88001613	23.12225067	73.04960279	92.63951479	155.4628776	105.6030324	103.7990993	167.108891	23.22138882	230.8800332	16.95743099	29.07282089	12.40654022	1.470157419	0.918056172	22.41436065	8.410053404	7.987860389	4.455063583	90.68727906	8.495262724	2.492087065	46.68338295	11.01171919	1.782150952	18.92893449	10.75107859	10.94142067	4.642616028	10.57179299	6.421873762	4.176499045	9.516893572	4.817832895	7.028044604	12.06615128	10.15724955	18.5392695	3.732538975	12.71326608	35.98801563	8.269421818	18.76428417	4.042424576	6.168526111	5.318598948	9.433561966
TCGA.QB.A6FS.06A.11R.A311.07	220	0	51.06015846	76.55830693	167.7831512	109.6501364	138.7505805	66.36149451	126.7247047	216.0430249	78.8072415	236.9360716	19.215354	47.84664482	19.06499696	1.203789178	0.93212067	9.167044246	5.118362778	8.049558091	9.56333529	61.18585443	10.82537864	2.905580699	35.36768387	12.33869975	2.114727446	12.82463997	8.974280611	21.93024089	4.845524331	10.00899168	5.558173819	3.689298423	7.003900524	3.703396648	5.111667308	10.65964145	12.10596707	6.247210899	4.394083715	5.816228701	17.02947906	17.70752581	35.22814342	3.885673429	9.889556236	5.122623305	21.69428056
TCGA.EB.A553.01A.12R.A27Q.07	226	0	23.53375728	73.56960519	216.7172988	154.9450568	87.75998672	2.808663693	285.2696202	233.4744661	90.44289842	204.5537094	29.77698278	19.26565923	22.01723033	1.376582591	0.912615192	22.87543394	12.90773404	7.843537731	7.136597837	24.50318544	3.525682281	4.450502795	47.96869765	5.13690304	5.282420968	5.285291747	9.147469151	11.4543796	4.1413466	9.659019553	4.073093626	1.820314399	12.17472523	5.150774138	7.195378545	9.655759972	13.42638851	6.966012669	1.483749746	7.098262436	17.73433435	6.862675229	22.44175916	4.225709133	5.961127613	14.9210846	12.57861845
TCGA.FS.A1Z7.06A.11R.A18T.07	237	1	25.07197065	150.0786632	55.98268205	52.57881292	102.2559587	133.6710807	96.48801028	247.3458775	35.0236781	127.4551832	18.29771836	19.07812426	10.76341011	1.076674127	0.809836436	39.42647218	13.12744771	6.675894902	8.134875929	50.79988391	3.56013379	2.968944009	68.17407508	7.355797518	1.501216555	7.14812486	13.72669133	11.54639042	4.876850135	7.033932779	5.938146894	3.634663824	9.352386059	6.00453369	5.842481692	9.037519214	11.27115084	9.760753107	3.222100376	13.59197187	16.70567425	11.15937756	15.38593474	3.947668494	5.617093747	13.12166522	12.77389227
TCGA.EE.A17Z.06A.11R.A18S.07	263	1	69.47838912	-4.450588433	124.6678317	137.5376296	170.1079646	-2.834546427	171.9106474	227.418428	71.72315456	404.8475387	8.410806879	81.10692598	16.92350661	1.413383619	0.849088435	12.48252475	11.03952333	9.569702783	5.291236953	44.00854629	4.841300412	2.590292406	15.39379718	10.59596088	2.092292867	47.79955611	7.410012221	11.76098651	5.886140081	10.05947761	5.932413037	2.6952377	8.415939491	5.898686149	4.950799676	15.09422878	17.13859527	14.66419029	6.45371454	7.235043563	7.220212158	16.89843283	26.88828433	3.303855393	6.579365136	8.846301479	9.41051155
TCGA.EB.A550.01A.61R.A27Q.07	264	1	33.51329611	87.19027324	89.23425909	66.12891603	99.97676037	210.8904614	86.0899243	112.7543127	42.15297249	120.742037	42.71680999	32.4816489	14.13443821	1.452636997	0.80395484	34.31542093	13.73442608	8.518165548	6.079841563	47.1599044	6.672289056	2.761347748	40.83126592	5.99042379	1.232245226	14.02012471	7.392842299	12.31286597	11.90780994	6.402845628	6.900271101	4.288281436	9.712512448	7.130258548	9.011241043	10.09531632	24.87056339	13.2366984	4.969440416	11.78699626	13.41979314	8.871636233	21.78698615	4.608745469	5.574382328	17.63437879	14.72067678
TCGA.ER.A19T.01A.11R.A18T.07	270	1	196.0578393	0.494628416	126.471494	91.76930571	388.8435841	24.54857377	218.77738	629.0615559	49.86877681	333.0624429	9.096481579	25.28673444	7.115327074	1.497949895	0.955609071	17.85557728	11.83055004	10.54258778	5.728506937	29.42418372	10.59048409	2.007586054	11.68390841	9.272249225	1.570251849	15.38859742	6.986855964	9.546142693	22.50787583	11.14593601	3.180267208	4.673858162	10.30764467	4.763454115	6.460066585	10.32658465	24.20851189	14.63662065	6.286974523	11.14458048	8.846081023	6.627266137	14.53091008	4.43669379	9.937982975	4.922653609	5.144969889
TCGA.WE.A8ZR.06A.11R.A37K.07	274	1	25.97150206	75.04100457	138.4403933	94.50540108	98.87017427	91.60466423	98.46517579	227.418428	70.79338328	173.6892981	9.953348916	54.8216325	9.25849961	1.873253612	0.789983141	8.001266975	17.22848827	4.378675572	5.172510264	38.10756029	8.760590631	2.98553691	26.28701151	8.255491895	1.690015795	20.56457691	5.986245996	10.80287585	3.951192109	8.537792259	7.778396105	3.978080109	9.591492592	4.655830702	4.130961105	15.27970342	9.354825549	7.413365175	4.455308746	11.26846581	8.531832614	9.401033579	18.33348439	4.202839022	3.470304509	13.044492	12.14185129
TCGA.EB.A3XF.01A.31R.A239.07	278	0	39.66591773	62.84583291	63.28723633	41.7006523	107.2168177	216.084082	51.57163392	188.3959027	37.12906576	122.2583185	21.06904215	50.27020715	9.752362269	1.480827673	0.983558533	51.00819376	18.34221856	7.742239882	4.873230948	49.26067689	4.864882601	2.367803987	23.53028444	7.598707275	1.526171778	12.84934459	12.59106541	15.27258755	5.537716094	6.294281396	8.048275966	3.751116489	9.23044999	7.336455382	6.683832587	6.755868634	11.30014897	11.46252263	3.508458051	13.23858477	9.798793471	13.69144927	16.73206467	10.06210582	5.218440233	14.74390706	14.27313371
TCGA.ER.A199.06A.11R.A18T.07	279	1	58.04668415	155.5407477	116.3044024	113.4406091	103.5494023	233.5155293	110.9891714	133.6300525	72.20160244	373.3958476	11.79328469	28.65639181	12.66718686	1.18773145	0.850904908	22.21568739	15.22843824	5.987574928	4.96043493	42.48512248	2.921263272	2.804543261	42.17589299	8.780792358	1.470268391	10.18177426	10.00762054	10.81212145	6.871118682	7.626102917	5.979492244	2.91581818	11.17425411	6.171203227	6.308677246	9.90062359	4.218743456	12.46401574	3.044371108	8.694595269	7.741784858	13.45725132	18.1765121	5.645952302	6.606623029	10.19348785	9.574560288
TCGA.BF.A1PX.01A.12R.A18T.07	282	1	28.42945342	182.0035877	68.76629885	52.31774093	117.1842531	157.9669242	68.00125705	149.6671564	31.75029673	133.1206291	30.75280872	44.60102778	13.04780311	1.21720714	0.844460083	13.57536675	8.297242077	7.859088275	7.143753321	41.59072768	6.760795987	2.290588067	56.30239206	8.24872874	1.667970612	9.850849199	9.412989488	14.54559821	7.147009245	8.345374453	6.166275222	4.420063652	9.655721157	6.630353798	7.70801134	7.414493713	17.51494046	11.34555797	4.698452298	10.05747023	12.51678047	12.42932691	19.33313834	4.534012327	4.743416768	10.25780814	13.56159032
TCGA.D3.A3MO.06A.11R.A21D.07	284	1	40.83222426	6.394339915	63.28723633	68.94776657	142.9462973	55.74297651	50.02127317	149.6671564	44.95999839	204.5537094	14.99609772	22.53000844	9.027854175	1.336022682	0.747688433	14.7229218	15.61619443	6.481874305	5.620793536	50.59418275	4.127865479	2.914010223	34.15736279	6.136194683	1.486316274	10.92589892	6.840326937	7.509090635	6.014050998	7.00943078	7.518231252	4.126773984	11.73825364	7.3661092	5.246809732	11.25971683	9.318452221	7.311912959	4.575450408	11.77417094	17.80224462	10.40882943	16.33882251	3.556962418	5.720383103	12.82802308	10.83215259
TCGA.EB.A41B.01A.11R.A24X.07	291	0	95.51604087	5.845349468	201.7663753	174.9875002	444.0066186	33.86306699	270.2881936	369.9342351	87.52940549	404.8475387	19.60620739	36.7866906	8.50080954	1.146147201	0.880768956	29.90979698	11.78652941	9.651575667	6.851237216	89.99417131	5.970908582	2.470128573	26.33008624	10.23155915	1.722464512	11.18839477	14.96863815	10.53065476	3.383959515	8.518739476	7.466662703	3.541076583	5.071751225	6.105567365	5.846172487	11.44316979	7.952728031	10.05328068	3.958712207	7.585213673	11.92189102	12.08976122	17.8033563	3.68377097	7.772469411	4.954070026	9.92140338
TCGA.FS.A1ZG.06A.11R.A18T.07	295	1	67.3410631	-5.159571654	102.4457843	73.6691145	187.3877893	41.40017834	131.9215685	233.4744661	53.15440824	250.8074837	10.9691523	70.10103539	11.43230766	1.456107382	0.801534891	18.26833617	13.09826445	10.87780219	5.187512113	62.76626288	4.293134614	3.377787032	37.88776422	9.404324103	1.715994354	26.89253911	9.194433963	12.36953581	3.499202863	6.94896729	5.305095839	5.112071916	10.15040473	4.201399406	5.453425596	9.443233858	12.08359946	27.88090958	4.035665714	8.487926827	11.71503504	15.03315849	21.25332486	4.998968361	5.519618011	9.805219961	14.94134166
TCGA.D9.A6E9.06A.12R.A311.07	301	0	9.835789924	171.3958248	106.2362573	65.22303246	57.91338518	316.9416418	54.38139559	149.6671564	42.55765108	117.6467862	26.52898996	61.59600979	14.02577284	1.475114701	0.924797097	10.48108459	5.996116714	7.927966361	5.409358077	39.03622008	8.034479924	2.83252761	71.67759463	9.728157102	2.222985045	6.385484719	10.82312457	15.01393347	7.12026083	9.439299096	8.19428021	5.106172867	8.274310409	5.502237309	7.091655167	8.885932647	7.55629001	16.26598392	2.965347553	9.461488962	5.920627852	11.87044755	17.75886212	4.977583973	7.485439437	6.164135304	12.79216122
TCGA.GF.A3OT.06A.23R.A239.07	301	0	46.43527134	161.5975309	60.74749429	46.65031883	163.8206489	142.2525265	84.58059801	120.3705878	32.11919884	173.6892981	7.046540467	38.00488429	8.317766174	1.786377146	1.976129252	22.55601179	10.71737615	8.026729793	5.938427095	21.27402403	3.854591218	2.879349023	13.35468862	9.763164521	1.439551417	9.13021804	6.964042178	13.73388694	6.691261459	7.921410388	6.816077153	6.105910068	15.28946893	7.581811354	6.549353207	9.203338178	73.24953743	11.08996612	3.680886992	10.53446446	14.73019319	10.1463838	22.69869036	4.562177063	5.620180001	20.38519315	5.532846727
TCGA.YG.AA3N.01A.11R.A38C.07	306	0	35.1033752	65.11816058	97.65193732	66.12891603	87.75998672	85.72593011	44.7800551	205.5283719	62.05310849	133.1206291	37.23404973	59.50343188	13.7118785	1.638183098	1.067333567	22.00230653	7.325401578	7.28105299	5.930235753	62.76626288	5.809990514	2.186351304	57.05016752	12.48535069	1.994869559	14.42547892	9.73583223	20.28970892	4.664664646	10.49402388	5.413185959	6.085862018	5.625563911	4.930032772	6.302030107	9.433283143	10.51744964	10.66871529	3.120143055	8.258979613	16.2615914	10.61891576	23.89599939	3.485235963	7.08174943	6.283420875	16.24033865
TCGA.GN.A266.06A.11R.A18T.07	308	1	28.25832341	231.0893669	55.19783392	45.36209595	108.5610791	355.5668187	78.43380271	93.65775319	38.76355403	139.2131116	10.17396205	30.28524656	10.82029297	1.520855566	0.882851946	19.8469929	19.42942705	8.008405579	4.19496323	33.90805545	2.60106945	2.449312565	46.83426042	5.728618374	1.244766655	5.15649666	8.038044634	12.90923927	7.239802434	6.56404636	8.089871703	4.0002602	14.18697175	7.677207679	7.68067906	8.307887952	12.87849341	15.90539929	3.661273466	15.2853496	13.87961322	10.40507358	13.89942279	6.618491253	5.523626988	16.69311037	7.330625176
TCGA.EB.A44R.06A.41R.A266.07	315	1	47.55151116	78.20079925	88.27632428	74.78266497	136.6291215	216.084082	79.02512552	155.2241041	34.93447799	145.6730961	19.58715065	38.71031733	6.452145639	1.213011019	0.846468329	6.18619891	16.8835379	8.451606736	4.271714048	37.51726603	9.111313325	2.759911298	46.36749541	6.451071347	1.936638139	18.81601101	11.10770106	10.01891065	3.416713434	7.241924809	7.974060395	2.992378768	16.38361076	5.943108917	5.970401102	15.03091701	13.09022525	15.99742793	4.31450555	8.82346606	11.78191594	14.55738073	18.42617288	3.346361711	6.934773072	7.608857422	19.3845837
TCGA.GN.A4U7.06A.21R.A32P.07	317	1	32.01470768	84.24163229	119.4709658	83.14027019	173.2267699	18.62529984	107.1848828	255.1086712	66.74909194	214.3110105	23.11981694	79.43386517	14.1168188	1.693299279	0.945180765	23.99402817	8.815360352	8.039323053	6.480464267	23.40679881	5.503616801	4.128571963	24.78246545	8.553311831	3.631868615	14.88830105	8.794880668	19.28479533	4.634604671	9.650635216	5.151093128	3.690396438	9.639319277	4.479766198	6.310007972	10.33050743	13.62102935	5.486639215	6.379980182	8.318285809	8.691603028	13.73452559	19.1196627	3.821854134	8.21907022	9.594936392	14.06989389
TCGA.BF.AAP7.01A.11R.A40A.07	318	0	29.49392025	144.6813066	114.8594324	57.25085456	73.50487088	286.4929446	64.02246301	155.2241041	44.64794177	122.2583185	22.34819956	77.28382958	15.44046272	1.91904752	0.912615192	13.17985637	6.44371852	9.120653828	7.702379976	74.8057343	4.981807785	3.265091998	49.02511815	8.15005975	2.22748921	10.42498122	9.639690872	14.61943313	5.084826393	8.214098043	5.621863871	4.052603248	9.869798756	5.643905535	6.851011663	7.314178827	14.68420476	11.75658957	4.869192369	10.74419503	27.42982027	13.90881545	26.04929352	4.451972991	6.569903282	6.477497326	15.64069029
TCGA.DA.A3F3.06A.11R.A20F.07	319	1	66.0628275	30.73383756	93.20036884	58.64049055	155.4628776	131.6542244	116.2035617	316.9005493	38.07497263	333.0624429	10.39563234	55.30210334	6.242070397	1.422872626	0.759004923	41.47799795	19.90320291	5.47748019	5.676305104	46.99724079	5.619048972	2.535961391	11.69152183	8.910685184	1.72084535	30.10852604	8.105043957	6.258912851	4.123017574	5.772346428	5.73261551	2.263230885	13.69703895	6.153810809	5.814372305	9.34706433	5.641669186	11.30643374	7.922646005	8.765370989	14.95308315	7.9680415	15.39671981	5.218303484	4.451203779	11.00711723	22.41252875
TCGA.EB.A5VU.01A.21R.A32P.07	321	1	77.22866615	34.26055011	102.4457843	50.71395598	86.04256656	60.11426611	91.81870595	152.463806	44.95999839	125.6094204	13.34770311	54.1074825	6.633700629	1.624250648	0.818901154	6.456173459	15.75704746	9.442900336	5.184168992	17.359359	3.852594661	3.021986949	20.73480403	6.544795713	1.071544944	25.68566651	5.696486534	15.69570564	4.65297821	5.29599718	4.730549974	3.114259373	9.079800662	4.892014272	5.569494588	8.580201817	21.91072245	7.315980247	4.119713218	14.30429166	6.610045453	15.26099468	10.56405596	4.364793908	5.768758837	8.55661166	13.08975047
TCGA.BF.A5EQ.01A.21R.A27Q.07	323	0	28.42945342	75.04100457	81.26021688	47.55846509	115.7533788	125.8382707	63.62996955	269.7834308	33.514695	173.6892981	52.50293586	48.92107376	13.40633019	1.332146215	1.012693692	24.47344424	12.47606849	7.459848539	7.379924163	50.00939684	4.359018223	2.474646575	30.54584576	9.867778744	1.710247534	15.9321176	9.691745919	11.51330288	4.519663639	7.180564554	4.530518753	3.055048166	12.05731459	6.902407203	6.623935074	8.561897325	13.363264	10.89195245	1.933666592	10.26542955	12.90662228	10.19367965	16.09495765	4.158029	5.642857662	9.273489822	12.13648189
TCGA.BF.AAP6.01A.11R.A40A.07	325	0	39.40484572	18.88103727	95.43245894	30.96025623	142.9462973	74.55370164	30.80743638	201.0921056	36.39185505	167.4442693	7.394058544	93.92412448	9.806620764	2.48747825	1.353307881	25.54207341	14.94126089	5.749288744	5.380509867	90.68727906	4.818540772	3.35682914	52.68657219	7.820711807	2.405741731	12.9127661	7.585407858	16.27073154	5.91702354	7.043761029	3.519680406	2.913855849	13.52412695	4.371879418	4.997647726	9.808359231	13.38486191	6.600657835	3.439257025	10.89122714	9.024824209	11.2782849	21.16356679	4.78390956	5.9541381	10.06547787	13.60904324
TCGA.EB.A3Y7.01A.11R.A239.07	326	1	45.36757739	27.42270212	78.83616888	75.97065245	78.95384998	13.364596	163.1520851	192.0614629	135.1645235	204.5537094	26.57074788	70.29728731	43.3296445	1.144989974	1.10259705	3.581582704	4.751009829	8.799179793	8.409437481	44.00854629	6.928657957	3.772199711	46.68338295	10.79143674	2.410474952	3.930507653	11.08684491	17.87206479	3.505506045	11.38426041	4.243808264	5.183533781	8.054265371	3.50345107	5.965514973	12.18577315	18.29345746	5.549451269	5.610448825	6.318624105	11.67481563	11.40170853	25.64520138	3.599539219	8.72912749	3.51154014	22.06640158
TCGA.EB.A4P0.01A.41R.A266.07	326	1	40.53928908	37.06843117	114.8594324	103.7497034	138.7505805	196.5406341	107.1848828	490.7767964	50.9318985	320.3621591	20.02213594	61.93252113	10.42384708	1.777587446	1.005825072	34.39050762	11.07820251	7.935784754	6.684557844	59.73356639	5.489879225	4.847062268	69.34312047	10.14510242	2.095045257	11.46767568	9.264504676	14.02355133	3.183498482	7.616014077	5.379445876	2.560582467	13.66432236	6.950651574	8.567071556	9.683822285	11.31923377	12.76835754	4.63456551	10.35666272	30.56293807	11.03894932	27.80814921	4.815944408	6.158819434	5.965774543	12.32483761
TCGA.BF.A5ER.01A.12R.A27Q.07	327	0	51.44017019	-0.144758458	150.3414118	94.50540108	104.7706067	8.368302573	72.60575939	255.1086712	103.5538948	280.8032626	9.750522081	52.11795006	19.19934956	1.413145849	1.165434886	15.38201921	5.722121442	7.959740696	8.256041565	142.4599486	5.528447186	3.480754265	37.40605057	11.43575872	2.61197256	28.34241466	7.406620895	21.64642804	4.214839829	11.38868395	5.234338388	4.886350054	4.761869099	3.205165763	5.853323169	10.39951327	9.807778872	6.296323445	5.321781823	5.906014268	10.27916375	17.11218228	30.47273698	2.882203256	10.04013168	6.589937274	11.67323865
TCGA.BF.A5EP.01A.12R.A27Q.07	335	0	27.39314968	18.02997735	130.3332789	65.22303246	243.6465601	26.39488428	80.30336056	329.6008325	32.57837675	299.6837546	10.09854185	48.55861558	10.51089622	1.998763529	1.007144584	23.38743673	11.20466329	5.52958921	7.464558439	92.15867944	5.065183758	3.744641011	50.66772591	10.47602685	2.204947985	20.23149112	9.315072251	10.46466515	3.35252243	7.661360535	5.19853215	3.264043844	9.339610082	4.958386448	6.77342152	11.95034092	15.08880621	10.09977721	3.756202638	9.429616704	21.96190815	18.39111784	20.05110089	4.198308589	4.733867742	11.99606946	10.00260286
TCGA.BF.AAP4.01A.11R.A40A.07	335	0	19.26947282	142.3309809	57.14871034	37.68648835	66.08005184	262.4012997	98.46517579	180.650543	36.49543808	131.1889953	19.2922023	143.8620443	10.44434123	2.635260095	0.967686558	7.033118774	11.5091911	8.6104441	5.401513567	44.00854629	6.757860965	2.483772532	47.96869765	8.778296862	2.326767229	9.098339437	8.124030561	14.78543653	3.717705444	5.834459706	6.772533964	4.338912545	12.42746275	5.134873823	6.18181778	9.677117377	14.1086469	8.809265569	2.741576393	10.5899852	4.763557725	16.03440247	23.57660199	4.075070593	6.526898817	10.22559236	11.83862371
TCGA.FS.A1ZR.06A.21R.A18U.07	347	1	38.33646554	44.67409239	82.93720555	54.62305312	138.7505805	240.6885419	59.76600708	269.7834308	45.28152308	164.2831779	17.91152946	65.67238921	9.010499061	1.048768795	0.922676642	78.34445225	16.27918389	7.103093901	5.145434233	69.64679146	3.644762597	3.062190861	58.03844741	7.647445021	1.606232121	13.03158753	12.70645581	12.86852898	4.060331654	6.600303681	6.37280908	4.14342134	7.29828029	4.809127876	5.267744326	7.266939364	6.07361532	6.338055338	5.41225464	11.40766177	12.47439103	8.418705157	14.75273186	4.253710644	5.986365715	9.890201378	13.91691688
TCGA.EB.A6QZ.01A.12R.A32P.07	352	1	57.03401813	13.83263607	94.33199308	77.14913477	134.6122656	173.8219983	83.88278034	269.7834308	53.6355732	180.7670715	24.34097878	65.31492009	10.79372477	1.426796388	0.868130799	44.16408373	9.393289005	8.05780306	7.170194113	51.17339538	5.11975107	3.228556644	52.68657219	6.601440962	2.231622432	9.977766401	9.688778392	12.8335682	5.768963214	7.614517304	5.285708483	4.186752132	8.213170816	5.343430758	5.859392578	8.955730463	13.46111765	8.209354533	4.774728772	12.15789182	11.44988549	13.57358058	21.1852482	4.564319397	6.366418243	4.70958153	13.53415906
TCGA.WE.A8ZT.06A.11R.A37K.07	359	0	56.55293639	15.31526544	61.21762421	52.05967349	43.13674671	124.0346082	98.46517579	142.2114953	32.91331066	116.215912	14.91319392	90.15766044	11.76362666	2.213877684	0.940963688	87.48962589	25.51226768	6.479858271	4.500873147	53.73182559	12.01487425	3.379990392	52.25207846	7.895852102	2.115537027	3.763531689	15.28246332	10.22052396	3.388442314	6.27437358	7.637759412	3.851835264	8.799910599	7.31845555	4.902648719	7.644135427	10.48200644	14.028818	6.516322386	14.63245471	20.10051967	10.49535302	12.19143217	3.975244321	4.565291315	18.01092511	11.37268186
TCGA.EB.A85J.01A.12R.A352.07	360	0	66.72380253	107.3973244	117.9546839	99.4422426	128.7963131	155.2651399	130.075806	192.0614629	65.98768713	191.8575059	20.56825313	61.59600979	11.51375567	2.065627532	0.886610454	10.85798326	10.97092831	8.340250971	6.561004264	35.23039621	4.857094822	2.584386175	42.95571716	11.57927523	2.15543927	31.36602271	10.99804169	16.65669106	4.583704413	8.486765669	6.266264866	3.335140323	11.00567279	7.461453594	7.727849824	10.47474179	19.93941476	17.04214409	4.51003056	9.278524637	14.96203213	13.8504839	28.25301687	4.392491226	7.950976937	6.513147976	14.66931968
TCGA.D3.A2JD.06A.11R.A18T.07	361	1	34.41931885	63.40533932	136.4257628	92.63951479	115.7533788	51.15311455	117.710477	233.4744661	49.27916033	173.6892981	13.18700513	58.90301953	11.19397274	1.212860048	0.830663837	11.08284459	8.532899432	7.282753729	9.775739836	45.89689445	6.94782602	3.078511124	55.58348456	8.495559327	1.652208911	8.745073576	8.844841754	18.54623277	3.500302697	9.399005868	7.667868887	5.337265172	6.894480776	4.476883072	4.488319027	11.64646854	10.60235752	10.0342796	4.18642221	9.02242911	10.36334911	8.556651401	20.20717365	3.858843246	6.405876483	7.530739246	18.57190262
TCGA.EB.A85I.01A.11R.A352.07	362	0	48.6980655	69.37292232	92.2378901	34.47335446	63.07232243	210.8904614	143.6794948	142.2114953	46.13576314	117.6467862	28.18845695	63.57507262	22.30891495	2.599283936	1.011260396	37.09144938	7.966242546	8.433687769	7.250633028	96.99546655	5.970908582	3.839999418	60.50372223	9.992034216	3.192646265	4.984320113	12.12831679	13.61476993	4.188120161	6.842208645	6.02805337	4.344383146	10.61683871	7.514332851	6.311398048	10.21993673	12.74479781	10.4398863	5.147382068	9.894981903	8.086640644	9.977324301	20.1672142	4.874093474	7.207657097	8.851740327	12.29215751
TCGA.D3.A2JK.06A.11R.A18S.07	368	1	12.5905898	60.22781403	121.0448351	119.107447	84.46702832	20.53896254	165.8538682	240.6474762	79.3372027	373.3958476	18.81384552	48.37156282	51.33164581	1.211610272	1.204411159	11.61510975	4.908354604	8.438323535	8.162153197	107.2586395	7.774122545	4.861572362	82.70649668	11.03261236	3.401363334	8.833903562	8.269606269	14.71030332	4.798275041	16.06886167	4.450483081	4.773864711	6.146353056	4.678754753	5.521806372	11.31200213	10.4298339	6.490819737	4.408800352	6.708009269	26.6897811	10.55726422	24.01304005	3.174204308	8.200107562	6.450318852	10.35733592
TCGA.FR.A2OS.01A.11R.A21D.07	368	1	34.8703921	41.54293375	47.41869852	43.74032074	82.72030445	54.56460533	122.1131732	125.7972452	33.84299849	84.92956424	14.63684792	78.88060781	7.643645871	1.517797755	0.840391102	31.74937927	19.61253878	7.004572504	5.598128012	60.30605585	3.757498071	2.583928069	17.24327493	7.639801812	1.515815909	30.83016245	6.468549687	12.74470107	4.133791499	5.387973573	5.433149205	4.074369729	10.66812066	7.190937733	5.742731019	9.677117377	14.16473284	10.26159703	2.991726763	12.85497517	11.33262135	15.08741889	20.28615593	5.142246917	5.922176638	13.5865221	10.77295931
TCGA.EB.A5SF.01A.11R.A311.07	369	1	39.66591773	32.14303143	58.01867836	65.65525299	91.5590833	20.78571655	120.6822993	152.463806	62.71148668	122.2583185	81.47160997	39.03646107	26.59538243	1.143714325	1.209047116	7.338399	3.528436277	10.53478886	9.557789697	34.97935771	8.814746204	3.604333492	45.60131235	14.10398246	4.343665718	7.328687438	11.10370417	18.5950202	4.514075442	12.10400954	3.774146642	7.766443711	5.924529378	3.734920001	4.983782209	10.70510129	20.95549022	7.459512106	3.789979119	6.100807931	13.51084093	9.991522332	36.88895054	2.060263893	9.727833926	3.757743288	32.11041416
TCGA.WE.AA9Y.06A.12R.A38C.07	370	0	96.7372455	121.6084254	68.17758161	52.57881292	170.1079646	61.62824833	168.7495565	210.8494062	91.9601997	161.3874891	15.71558029	11.75054525	10.43580046	1.477483221	0.94152816	19.5728991	8.14565884	8.092769295	6.616826497	29.42418372	4.355903297	2.542057726	31.753051	11.12348327	2.063735889	24.04836414	10.6762042	29.77450183	3.999178641	5.748368392	5.507223817	3.082322342	10.35448466	5.731707804	6.393274334	17.25513815	12.96641517	15.34555836	4.185813808	9.109324112	13.13974097	7.887926958	21.1852482	3.347485741	10.16745821	11.6928479	13.11510444
TCGA.EB.A299.01A.21R.A18U.07	378	0	38.8938204	72.87649792	73.78824193	74.78266497	112.7815557	125.8382707	85.35417873	163.9826674	50.50023454	143.408828	49.70425567	35.11452003	16.24400961	1.215864537	0.804819538	40.3485353	12.7032194	8.952268584	6.960852626	43.7282504	6.046203737	3.363921439	148.8334031	9.055448048	1.221334613	8.134283385	9.066368514	12.26329957	4.916280957	8.810911514	6.498285318	3.792189117	9.431066307	7.007618583	7.863084982	8.549534513	22.94770031	12.46401574	4.641926611	9.594268554	27.30662106	8.552020117	27.13384624	4.051796128	6.304351893	9.543189905	13.56159032
TCGA.EB.A6QY.01A.12R.A32P.07	382	0	57.57869635	39.70807546	55.98268205	28.20907316	140.7652108	45.04211135	51.0296452	160.8215762	30.2905828	125.6094204	18.2495711	71.54727004	9.357066273	1.408470664	0.778751351	11.08867755	13.46893911	7.249394572	8.902940517	28.0560234	4.179121269	3.313041985	17.2759264	8.128529491	1.812905762	8.635474647	10.07505757	11.15857622	4.098983504	5.399681599	5.028577946	3.295323365	11.3685506	6.730752241	8.313737469	9.986377789	14.52301332	5.531804099	3.605876475	9.175265532	5.25552552	13.74986428	24.22672899	3.511821307	4.646368544	14.9210846	15.80343238
TCGA.ER.A19D.06A.11R.A18S.07	383	1	61.28618236	225.0333256	61.21762421	86.82207807	128.7963131	139.9882578	168.7495565	111.2288506	38.99624954	225.188622	8.523267645	47.13518409	8.059816225	1.094655994	0.745744206	3.850131932	21.91546596	7.61973936	3.86566167	30.01528477	2.48520885	3.174403678	36.19661045	5.89333964	1.111910123	10.16694592	7.411820557	13.42138214	4.493663593	5.789657614	5.312855047	2.654372804	10.27259118	6.324329769	5.172919658	11.1751033	7.998473126	14.5643164	4.245333275	6.878122311	20.21495537	8.32305439	13.83930278	2.561158276	4.684888296	18.25112466	5.276538833
TCGA.BF.A1PU.01A.11R.A18S.07	387	0	3.499806777	18.19409675	108.9498186	102.6368113	56.73143475	38.38019823	96.48801028	157.9258875	45.94914677	204.5537094	19.27289517	74.74622358	16.27767195	1.426796388	0.95188098	46.1294782	7.695770223	6.388187125	8.140803592	43.86868582	5.97824382	3.132256987	57.29634725	8.372804306	2.192915551	11.10850352	7.03017721	18.72346627	2.673939494	8.217983716	5.748188641	3.632372274	8.02026534	5.184792057	7.186665303	10.09149554	13.26052324	13.288184	6.100303794	9.187806151	27.8777702	13.19840389	28.76876179	3.750412396	7.022723894	7.566218339	11.27146999
TCGA.EB.A82B.01A.11R.A352.07	390	0	50.66766483	63.40533932	124.6678317	80.25395619	90.60114863	111.269871	120.6822993	117.2804375	54.62122553	125.6094204	23.92567155	67.54571729	12.5223739	2.279454538	1.683990355	13.87298715	10.27670618	8.687377978	5.922145494	25.59919187	8.027947759	1.727932668	17.74029889	9.43080084	2.43839391	12.57870659	6.601529174	15.1035332	4.850226911	8.670936389	5.196654249	5.165596443	9.167966681	5.409082385	8.053464132	11.62575103	23.92300032	8.542741376	6.700780241	9.712120514	14.40795561	11.03894932	34.20767049	4.910250693	7.78001163	7.069991404	7.687491155
TCGA.XV.A9W5.01A.11R.A38C.07	392	0	71.61830241	70.72882236	47.12762729	49.23776275	86.04256656	201.1331575	168.7495565	129.659029	39.6114975	57.98520111	21.30337058	35.83895417	9.967606488	1.735348588	0.942715897	26.77260681	10.89290227	7.267827285	6.03160789	50.197117	5.570074432	3.287473357	236.9306381	7.505746117	1.77453922	8.570391328	8.339612068	9.987325398	4.128050289	7.355291882	5.347964838	3.038696644	9.82603197	4.822465	7.135316894	7.090093933	19.41100322	6.809761494	4.534864653	10.38356528	42.69047011	12.23089761	21.02960202	4.041837521	5.660617534	13.55288749	7.312154982
TCGA.XV.AAZW.01A.12R.A40A.07	393	1	46.80370068	36.61417707	110.4567344	68.94776657	134.6122656	56.9534705	83.18967353	240.6474762	52.47035222	173.6892981	32.45828084	47.66652853	16.48675865	1.879357364	1.150742209	36.22909766	12.45043693	7.920171151	7.135238332	50.00939684	4.812387888	4.053757855	37.88776422	12.22445037	2.452614903	9.587425991	9.698024091	11.51861655	4.804370497	9.089174881	5.485787926	3.188255762	8.395451746	5.392310362	7.571505733	6.373973571	18.36703317	7.823238541	6.432979737	9.185370917	22.34140995	10.25450583	23.43532971	3.739129437	7.108551062	9.104515532	10.37490008
TCGA.ER.A42K.06A.11R.A24X.07	394	1	46.43527134	23.36162316	46.54076472	40.47841842	103.5494023	464.8903713	97.50343931	192.0614629	40.23534182	129.2588452	14.86054908	37.68144837	12.89268743	1.213637808	0.79867977	46.29256943	14.02583208	5.685157705	8.912302182	21.90436057	2.430922521	2.868399916	124.9857675	6.431988362	1.255077733	5.619354031	8.313311439	8.932910326	6.189291884	5.428435582	5.579068132	2.40177183	7.873674056	6.078880134	5.697834081	9.461892606	5.995294382	7.816613666	6.132039905	17.07123098	9.024824209	14.41687495	15.3026032	4.758200624	4.726701104	13.36845815	11.86252173
TCGA.3N.A9WD.06A.11R.A38C.07	395	1	37.53204139	114.8952759	102.4457843	96.43861172	79.65166783	111.269871	157.5951382	131.6131969	53.6355732	167.4442693	17.67724741	43.7436787	14.05062548	1.416606867	0.838078047	21.50004081	11.82505094	6.767210876	11.27015095	37.12065468	2.65767134	2.800170851	60.2041929	8.982906184	1.593095391	9.233353336	9.329455479	10.54825571	6.762328747	7.27252611	5.787089474	4.351038935	9.038765822	6.728090751	9.699341437	7.171718539	12.54818171	15.11924245	4.953143419	8.542258692	22.66627194	7.31416239	21.43513155	5.97330001	4.629231859	9.196722781	10.98502759
TCGA.DA.A95Z.06A.11R.A37K.07	396	0	126.5789093	22.44851538	140.6214801	110.9397781	136.6291215	7.575219665	150.1394781	196.4995838	73.56010731	184.1121457	26.73278122	6.619989892	9.322050023	2.125700623	1.186059848	16.02639047	11.02441703	8.646254213	4.540372975	35.14761313	4.749261253	3.654737221	35.86753621	11.55973599	2.325069241	14.99749659	14.29616889	14.81380391	4.721033473	9.560188053	5.561309218	3.542786667	9.41530151	4.272121774	5.409497724	12.19127247	6.051544463	7.409420295	3.938853836	10.13814083	17.73433435	10.97617567	24.16487484	3.990098764	8.292095182	8.169791345	11.47524767
TCGA.ER.A19E.06A.11R.A18S.07	396	1	62.46904177	399.0009156	108.9498186	135.6059954	166.9817406	42.60735248	294.3798269	170.2276959	77.15175843	199.9611874	10.11154309	35.65304204	9.242595778	1.268428399	0.872466298	5.384260584	20.73984527	6.545367335	4.25658237	20.84020805	1.329837394	3.695900004	14.12972774	5.276630401	1.508650698	6.865114153	6.522362066	15.1832382	5.240569795	6.357609527	6.346904249	3.186421409	9.463083683	5.242899705	5.199198485	12.60706024	10.31296965	8.395685647	4.417018409	6.757977001	17.84368815	8.411855604	16.449381	2.077294985	7.568098743	10.5610668	5.882074058
TCGA.EB.A5SE.01A.11R.A311.07	401	1	103.2412799	11.52411459	130.3332789	107.1354881	219.0421054	84.80193561	188.5785207	629.0615559	48.29367491	265.8218333	14.62708308	58.13092036	11.71524748	1.51360933	0.8585256	26.34415733	12.24271371	8.201700069	5.932240699	89.24518243	6.017659367	3.205764473	25.49155247	7.15760545	1.305538379	10.04736406	8.429157172	11.16826694	3.737538628	6.779614063	4.962683563	4.066873735	9.749426184	3.89578712	5.432093175	8.684086162	4.842295226	5.795381224	4.699835112	9.602652768	4.981241507	12.47989638	13.83930278	4.286018154	5.643923199	10.40862141	16.67109653
TCGA.XV.AB01.06A.12R.A40A.07	403	0	32.44920021	15.46335126	170.901957	174.9875002	99.97676037	16.059277	69.51523855	587.0238087	114.7882486	404.8475387	15.74016396	35.65304204	24.81949475	1.689125877	1.811833405	14.7764293	4.980852789	8.19127029	5.63960311	89.24518243	8.166990867	3.971709565	43.63592695	13.99736517	2.907422386	13.2356603	10.06848265	15.77178474	3.985351887	13.68641526	4.678616973	4.744081051	4.908582792	4.404932895	6.234375434	12.63201586	5.094548422	10.57890297	4.307712043	6.338271972	51.90155175	12.0358254	36.36739115	3.054416305	8.625651735	4.653677779	9.616400834
TCGA.BF.AAP2.01A.11R.A40A.07	405	0	66.0628275	49.82761607	134.3043035	130.0264195	230.4175101	184.4297593	181.7089347	316.9005493	61.69944246	273.2450382	25.78582323	68.34282668	10.9979244	1.731630418	0.896284554	37.64889182	10.97092831	9.600483938	6.487577093	44.54034434	7.544610261	2.916007714	35.53350072	9.844706305	2.306207762	19.90483188	10.1464173	10.39189666	3.15560201	8.153065149	5.507223817	4.124495417	8.814519002	4.274903819	7.488594541	8.279067048	12.14489709	9.699391403	4.744462656	9.003121583	8.731029558	11.08571658	25.32825218	5.251080267	6.84074526	4.584562218	12.05391919
TCGA.XV.AAZY.01A.12R.A40A.07	405	0	32.01470768	35.52997634	155.898361	113.4406091	112.7815557	61.62824833	95.53007586	262.3602264	78.2477355	230.8800332	23.44206605	121.0773294	20.22399217	2.096300233	0.821855603	22.38505671	5.468666658	8.313825525	7.469244372	76.80080002	10.25775545	4.509588284	48.32208663	15.01010429	3.795186079	12.44514956	9.157946374	22.99104535	4.235821069	12.92926537	4.512755202	4.546635861	6.337795188	4.677163423	5.678500068	8.26963659	11.76448084	7.14027731	3.948746852	6.297975623	21.53246824	14.67471155	28.20741914	4.213275249	9.001400385	3.390261716	12.05391919
TCGA.BF.AAP1.01A.11R.A39D.07	409	0	86.52935096	63.40533932	119.4709658	70.95957794	166.9817406	184.4297593	163.1520851	385.8444799	50.28335931	155.9254073	16.49652667	69.11714218	8.542923628	1.972510531	1.257140714	61.59785662	10.20140651	6.96035421	8.214160284	67.70343387	2.593122169	3.41018923	58.03844741	9.885092347	2.17731558	16.1824188	9.43391333	11.12882711	4.057765683	8.572434104	4.061120501	3.35784902	9.365265899	4.390821436	6.294131065	9.176879293	6.194264079	5.145531388	4.81908272	12.11425978	7.688310742	11.93660611	28.95710628	3.102795029	8.068752583	8.425216886	9.498421398
TCGA.FW.A3TV.06A.11R.A239.07	411	0	74.68693954	100.6760143	18.0149963	18.53362606	99.97676037	106.9153939	48.78073419	108.2755746	19.55834238	48.16182764	11.36160071	94.78886442	5.451488606	1.653007557	0.844639708	62.79061947	13.87387884	8.447287192	7.562465044	66.20204351	4.92099022	3.475108617	30.84754506	9.351646979	1.624294312	12.26549393	13.09754795	16.83453661	3.929675789	4.176821223	6.42448984	3.259997696	8.130413977	6.082285358	7.594384021	6.659190906	10.0650249	14.38786325	3.974116078	11.17617545	11.91103168	11.33688539	17.1651921	5.89491748	3.857523675	12.89485645	25.07139452
TCGA.EE.A20I.06A.11R.A18U.07	412	1	18.34081388	27.28466859	110.4567344	52.31774093	213.8484859	184.4297593	67.57219888	192.0614629	52.47035222	114.6904498	11.63441356	59.77639295	8.943243936	1.627738931	0.924012939	16.56246699	12.7574129	4.899497764	9.56333529	30.07527399	6.826637866	1.864066228	34.92957353	6.571470902	3.177850311	9.727882511	9.837924406	27.23989213	4.121705377	8.457323579	5.465792223	5.186981771	9.956616421	4.412748587	6.128033262	8.605501485	17.24131749	7.63994352	4.87134125	11.60244337	13.88738446	15.8738655	15.56419896	5.494905698	7.272902437	14.1653305	17.66245171
TCGA.XV.AAZV.01A.11R.A40A.07	412	0	70.92048444	133.3663595	69.94478122	45.14522063	140.7652108	201.1331575	96.48801028	192.0614629	53.8694557	135.0747971	29.67275026	29.07282089	16.33548214	2.343014429	0.915132548	42.58947021	8.673311982	8.662921273	7.370701601	57.5678249	4.138886884	3.354610015	75.27638862	11.02462788	1.738578237	9.054575908	12.42210189	12.0332076	8.788462814	6.657462957	5.203346995	3.664413172	10.35448466	5.275654576	6.776386211	7.062877385	15.54088783	10.23340607	3.283829008	12.96784353	30.26136198	9.847631647	24.92223115	5.298334034	7.753855441	12.56968476	10.6878742
TCGA.EB.A97M.01A.11R.A38C.07	414	0	34.8703921	22.23216858	78.10042302	64.35306449	78.95384998	286.4929446	46.69973527	149.6671564	67.15672872	127.4551832	19.68362136	65.31492009	21.48218463	2.251436812	1.140116009	20.32700247	7.214328078	10.22204387	7.668881073	81.05296815	7.987395297	3.437479929	83.29521557	14.59262112	3.014215692	9.021822812	8.655700906	18.13823961	3.949942972	11.56777733	5.742275803	4.283620436	8.774044276	4.175313097	7.08329153	9.427032648	15.62944019	12.75186027	4.990984875	10.48050168	19.98676094	14.87472665	22.91093263	3.615771805	7.653426991	5.436804168	22.18046664
TCGA.XV.A9W2.01A.11R.A39D.07	417	0	38.8938204	43.76984065	71.77136723	54.93787333	121.7957859	112.7953336	123.5581426	160.8215762	51.35592123	113.2440891	41.07418341	54.1074825	17.99594418	2.149965404	0.960735405	17.26352653	11.00973731	9.187764406	8.931606038	25.06274787	5.114103586	2.653230067	25.45016549	9.313090596	1.882194039	14.45011863	8.99533521	11.3008675	6.082536549	7.301437746	7.741661582	3.064920101	11.38107898	5.623812678	9.929821346	8.416271912	31.84619665	8.702126013	3.8706934	9.697970007	10.42217129	12.5771311	28.07322253	4.125472015	7.177240616	12.42188535	14.57103826
TCGA.EE.A3AF.06A.11R.A18S.07	420	1	54.15057864	84.24163229	110.4567344	77.79651505	250.3449624	127.7684214	59.76600708	286.4518627	53.6355732	265.8218333	17.95875866	57.84642324	12.66104789	1.454111839	0.971782339	29.53145166	7.434287493	7.916074168	8.696291146	81.63655779	4.665033056	2.461234452	33.78730959	10.79143674	1.989898007	15.53615745	8.001900164	23.15077064	4.379020239	8.28766432	5.657407666	3.153566274	7.840487303	3.885347032	6.040786777	10.84813933	6.061994735	7.49542405	5.640220616	9.210364057	19.15844677	10.91278068	22.8569424	3.274716869	8.537838162	9.390683314	12.45592896
TCGA.D3.A3ML.06A.11R.A21D.07	422	1	132.7318555	-6.442036188	145.3903819	102.6368113	213.8484859	12.51813581	223.9709981	296.2221459	48.29367491	265.8218333	11.22560695	23.45145491	6.316565242	1.493507101	1.067394215	18.16327786	18.18524843	6.047423517	6.163418653	42.08933646	4.075194573	2.972470685	19.53081664	7.578737745	1.872595912	22.31288315	6.829609531	10.76969558	2.883807541	5.850852797	3.470557301	3.695842	9.165429476	4.216086749	5.615787165	11.07936129	13.30855981	5.450040116	4.147046766	7.160432304	24.62338208	9.051473622	15.46884898	4.750766447	5.189092998	4.691638433	13.27405364
TCGA.EB.A44Q.06A.11R.A266.07	422	0	41.12072678	142.3309809	50.72606812	43.3432554	138.7505805	262.4012997	87.6492338	155.2241041	45.1171256	100.4392949	16.60111157	27.68347825	7.074544642	1.884185097	0.848322731	14.7120812	13.11273089	33.46032775	2.694659695	60.30605585	5.768225094	2.732333124	52.25207846	9.020475868	1.500417731	3.448137899	10.29235468	19.79926584	4.660220796	6.658664826	6.73294874	6.513598259	10.32095201	6.111272412	6.796515878	9.615391417	8.562227712	9.78584677	2.925096604	9.901035675	2.552536649	10.64031018	12.02183866	6.219951282	4.540854451	15.82688228	16.82709672
TCGA.EE.A2GP.06A.11R.A18S.07	423	1	21.19515366	252.7235836	51.78634338	39.35892374	123.3696549	233.5155293	74.83207131	227.418428	36.71204438	180.7670715	11.27122258	36.59095799	6.29892729	1.262662198	0.845512242	50.44954579	14.72408812	5.434862483	5.074229008	79.96349942	3.469600627	2.323819308	24.71014256	5.698550015	1.487764803	13.79430557	6.263434275	11.08275678	6.423555666	6.687939991	4.351178754	3.725897381	8.27042485	5.738951322	5.405366445	8.028280298	9.597094928	8.410960696	4.694271393	12.0554933	11.38114988	7.259314964	23.23669164	4.204097528	4.815454092	11.85271201	8.419112782
TCGA.ER.A197.06A.32R.A18S.07	424	1	57.03401813	142.3309809	158.6001452	107.1354881	85.26203064	240.6885419	99.49164007	221.7270171	46.83879238	219.5046295	18.10172599	67.54571729	12.62906403	1.565233704	0.934860866	15.97428325	11.52603152	9.551294181	5.705253469	50.39535313	4.236159935	2.135976323	43.36242792	7.424387021	1.898916109	8.909613391	8.3282789	14.18769077	5.594368689	9.329894668	6.848781377	5.110354412	11.29043139	7.671646371	7.542773177	19.25264437	13.76074344	12.78823959	3.954444123	13.5279102	9.547962285	12.44634415	22.75229111	3.817512893	6.206707377	10.25071399	10.4333422
TCGA.EE.A29D.06A.11R.A18T.07	425	1	76.43366369	0.824638434	90.24968853	50.71395598	118.6292229	71.13813986	53.2286379	192.0614629	32.65985217	72.15398103	20.56825313	78.33788497	6.906921038	1.506890937	0.974414408	17.09207996	12.85380946	9.525418648	5.345468769	45.45007725	6.272338659	2.015943245	23.26965683	5.87221556	1.726559713	11.58841672	9.981580496	18.27998376	3.202347751	6.288414864	7.647776738	3.506487252	10.22415616	4.295934225	4.047129996	7.630267488	9.342844227	11.89832333	5.18343449	9.464098539	12.84164246	10.92946406	12.51765485	3.638826472	5.518668394	9.642388369	11.16912673
TCGA.ER.A42H.01A.11R.A24X.07	426	1	142.0321694	23.47589841	278.0159457	163.1027106	551.3118085	22.42921936	199.9894392	629.0615559	73.08997761	389.3060933	15.78688313	55.56196116	12.67391006	1.566174862	1.574607577	15.31170831	17.52018175	8.460715984	6.849877712	55.11286658	4.471004409	4.714058481	20.81280221	8.680034051	1.906646543	20.58414401	8.792464916	11.20906069	4.384437804	8.055228714	4.29662411	2.617772919	12.15015069	4.520392402	4.667348521	8.423420105	5.258916951	8.249295744	5.89802423	9.792366382	8.181874516	11.83459544	14.49465075	4.492394475	8.748530644	9.146606557	10.46214594
TCGA.DA.A95Y.06A.11R.A37K.07	430	1	82.56778503	42.91544233	84.56495286	49.72567889	62.64326414	160.8626139	147.8752104	188.3959027	50.50023454	225.188622	10.59087357	132.9997052	13.26853717	2.270342495	1.149855765	13.91097099	7.196079964	15.83958385	6.689071288	41.82683611	6.739522869	3.597336709	20.99636825	11.79129499	2.625601901	13.13316024	7.334623144	21.85864086	3.441571916	8.308210166	5.552140424	5.771910376	11.88569158	3.85828237	6.898535741	9.950052581	13.72403904	7.55947224	5.581974526	9.078150152	4.701398923	12.06214415	44.61731597	4.229483722	6.961977178	10.98977598	15.48117541
TCGA.YG.AA3P.06A.11R.A38C.07	439	0	122.6931065	6.324075889	158.6001452	117.661086	444.0066186	45.04211135	270.2881936	419.1126284	59.47011683	280.8032626	12.51986138	73.38771483	6.516462033	2.120754191	1.300191718	29.69273458	10.83984939	10.39505746	4.753237491	44.98769012	7.472197269	2.803394286	13.25985003	6.925651393	2.731434466	96.02633997	7.631524143	13.36925628	3.007237514	6.35645959	4.914881944	4.754918386	13.65221129	6.614357039	5.449327701	9.283705266	11.75916715	11.62629912	1.842175445	10.48713227	6.315257604	11.89582966	35.45781984	2.754417206	6.734223127	7.352083528	6.309801332
TCGA.BF.A9VF.01A.11R.A37K.07	440	0	88.623454	0.66659306	206.2026428	98.41577794	176.7800306	10.12578387	117.710477	464.849227	81.70909642	273.2450382	20.22718838	68.72641882	16.2545998	1.456978247	1.897244173	9.187343712	6.848290091	7.544040697	7.816008058	37.81410555	7.394539258	6.212656218	43.2387121	16.8388084	2.120084777	12.1682334	11.35522057	19.97636951	2.821891321	10.51132857	4.36442607	3.943282118	7.556647695	5.877537969	5.367309533	11.42339819	15.51030393	4.665969784	1.248167066	7.590189859	9.579752041	11.95194481	22.08118749	3.716825978	8.917685743	4.854852089	18.67622114
TCGA.EE.A29R.06A.11R.A18T.07	440	0	64.23624144	69.37292232	71.18004418	87.59983207	95.5251925	97.01871185	128.2985734	137.7661412	52.23963192	250.8074837	13.76126695	34.01176101	10.83789383	1.131374859	0.900271002	18.26833617	14.24391364	6.510362152	5.611276075	28.53279348	4.256762589	2.475526621	47.30344577	8.529111736	1.413368839	23.79273995	8.209128085	13.59136383	4.40203979	7.223736334	6.348217389	2.338019254	17.74349144	5.912503639	6.813433256	12.5890692	11.64669851	9.455585971	2.535745657	10.69779947	18.98121054	10.00151938	18.55418408	4.380279923	6.464527366	13.4157803	13.03430372
TCGA.EB.A42Z.01A.12R.A24X.07	441	0	9.895389606	69.99018303	32.46005968	43.9460217	40.68618661	216.084082	106.032394	133.6300525	37.02007638	99.33270892	22.64368577	64.96471201	13.21996325	1.277757811	0.867981776	61.03195685	9.434926382	8.142495981	7.255145545	46.83284307	4.560550885	2.323583763	107.7293538	8.900637359	1.611463239	11.57859608	11.07015258	13.22836529	5.721434792	6.2226459	6.655054339	3.430487728	9.487593306	4.404242021	4.426653086	9.014917275	8.54185761	15.44560845	4.870629903	12.64675619	8.895681573	11.51546898	17.0053543	4.473520605	6.384320927	12.58095194	7.267334834
TCGA.BF.AAOX.01A.11R.A39D.07	444	0	48.6980655	5.681471169	113.4285579	58.64049055	145.2105655	54.56460533	128.2985734	233.4744661	70.79338328	173.6892981	12.19783483	36.7866906	21.2385268	2.383506734	1.141751372	31.56622041	9.428027004	7.874499717	6.039066619	53.95535938	8.587226768	3.92151356	19.33947026	13.83494929	2.794704207	9.790385941	8.100902403	18.35697165	4.951088024	9.5072177	5.057239814	4.080544209	11.06694221	6.684481267	7.14576518	9.791443944	13.62807719	8.009208922	5.326723229	8.991432275	13.16646736	13.9976111	23.98445917	4.092622894	6.571226625	5.82892423	20.07437127
TCGA.BF.AAP8.01A.11R.A40A.07	447	0	41.12072678	55.86513853	167.7831512	120.6329094	166.9817406	118.837742	263.0366394	369.9342351	49.66247317	299.6837546	19.66378566	41.0610375	8.287790929	1.768885564	0.856087346	14.33026763	13.93308923	6.459944598	5.267182249	61.79174645	5.828967545	4.024472447	37.30795703	4.71065178	2.783838386	13.7785777	11.86183293	9.585499065	4.961486373	6.599040605	5.610390592	1.758944257	12.96827875	5.271084604	8.313737469	11.20309142	6.031323664	8.076176361	3.701310175	8.206407868	9.641337737	8.848355544	16.11814136	7.415451557	4.982905632	6.20069382	13.00441497
TCGA.EE.A182.06A.11R.A18T.07	447	1	10.0700342	15.81888148	52.51224097	62.40218815	50.39227191	22.82583037	84.58059801	144.7161278	59.76118792	236.9360716	37.0667213	49.66743937	28.23655585	1.304156958	0.875229214	4.76172354	4.472096896	7.853265515	7.866794744	74.8057343	11.86639827	4.418844324	63.23689498	15.29174014	2.623579339	7.538644248	9.039900035	34.30274732	4.293270257	14.05354185	5.019528782	7.081461261	4.902506854	3.076429409	4.67999181	11.85867935	12.05152253	5.161966532	3.993280723	5.922440504	18.52932863	13.96169407	22.36094073	3.009387412	12.14963455	6.17295616	24.59134756
TCGA.BF.AAP0.06A.11R.A39D.07	454	0	57.03401813	438.622519	97.65193732	62.79291055	126.992651	216.084082	76.02005836	296.2221459	46.66060546	143.408828	11.58077647	73.38771483	16.05486066	1.870861074	0.845962744	15.85646474	11.86532514	6.773081858	6.060290103	43.03431732	3.440421958	3.154503882	35.86753621	10.04651596	1.775798568	9.39242271	12.66530921	17.46447967	6.286298013	6.753101529	4.94077101	4.115917174	10.16647555	6.319422242	6.378145786	8.252752834	12.84572097	15.81325009	3.197767101	10.65755227	15.60831563	9.812577072	16.60896842	5.206889759	6.333277179	9.276200437	11.16912673
TCGA.EB.A5FP.01A.11R.A27Q.07	454	1	23.53375728	7.385556954	28.29997045	31.9909217	80.42524877	46.49439812	116.2035617	177.3054689	20.82924216	109.0236129	9.089025801	113.4598283	6.586461148	1.710467033	0.946443246	17.93770248	13.99197505	5.786959099	7.183338466	110.6036249	5.889512473	2.392266297	29.05635962	8.836151375	2.10882112	12.18504627	5.455554007	17.36728501	4.466255833	7.138554768	5.280835214	2.941542708	16.30405418	4.772840735	6.068318434	9.534876877	13.42638851	9.472083246	3.611106316	15.03023429	11.54827793	11.96215515	21.14057782	3.678724892	3.736020969	31.79006289	11.58983205
TCGA.BF.A3DJ.01A.11R.A20F.07	464	0	14.77471831	66.30719631	28.70990719	18.70317958	65.06738599	679.6113347	31.62332201	93.65775319	23.67177562	55.67440879	13.67141741	62.57097277	8.809615584	1.176472892	0.889017086	110.4899129	13.27331763	6.873462569	8.004340281	130.362695	4.164010307	2.514869962	57.29634725	6.292344464	1.426241272	7.671674544	7.999785802	12.46515399	5.585667386	5.602029665	6.043394661	3.85069459	12.11662732	5.161175277	8.019147163	7.501364469	10.40612164	8.879192131	3.631675107	16.9486254	8.569945081	11.88573988	13.8229629	6.206300627	4.530378066	6.711417858	18.49971706
TCGA.GN.A263.01A.11R.A18T.07	467	1	20.24663126	100.6760143	46.82926723	17.4580684	84.46702832	316.9416418	31.4067157	59.18488839	61.69944246	52.83386845	5.86804719	68.34282668	7.3538354	1.794637613	0.855775111	88.84553562	16.60495695	8.550472175	7.842434013	25.55701673	2.968561186	3.052542813	18.48945607	2.31429519	3.321390997	8.763793075	11.89120217	9.30641565	4.529563075	3.676125773	8.029526633	1.937829838	15.12625691	9.674060397	13.2567572	5.296502245	17.03924859	13.73507562	4.697051861	21.12938207	3.007515932	10.18984962	9.59059961	10.55767126	2.872817593	37.28780605	19.5773351
TCGA.D9.A3Z1.06A.11R.A239.07	468	1	25.97150206	186.0107793	38.80347058	26.3064645	46.36983651	355.5668187	56.61072134	69.91792824	36.81887307	60.37406557	14.45923534	45.0593724	6.707864415	1.623780579	0.890242565	23.54354509	13.29583334	8.699644815	4.969433071	44.83872323	8.695565736	3.428540368	21.52676702	7.648364951	2.208753851	6.163536339	11.13655098	16.01580537	6.803909161	5.644850899	7.105145915	3.694424967	12.11158258	6.375108583	8.233448781	7.816352339	12.25794995	10.49926351	2.595575816	11.5640787	4.310704869	16.73489118	11.2566277	6.105175042	5.826056702	13.77109981	19.33579538
TCGA.ER.A19K.01A.21R.A18T.07	469	1	86.52935096	39.46189635	78.83616888	65.22303246	140.7652108	170.2687369	112.1457404	177.3054689	53.39713749	125.6094204	15.16716331	98.96381955	11.24788812	1.423300872	0.786311071	25.13047369	13.39942602	8.406728177	4.973343734	62.46218089	8.54380327	3.278038597	14.5158702	7.914705104	2.132939776	10.3970587	7.82432154	17.5930092	4.018962675	6.100013491	5.74441151	3.568577967	8.648103022	7.150326366	6.173787984	8.226739088	12.09514493	8.626302533	4.193636775	10.68325854	5.765338421	14.76741143	15.83606975	4.425043574	5.395123641	22.69851641	12.13160398
TCGA.FS.A1ZF.06A.12R.A18S.07	470	1	95.51604087	38.71412279	132.2874473	64.35306449	195.06054	60.11426611	86.0899243	355.5257126	98.70162804	180.7670715	24.27657533	31.41041927	7.508533779	1.465406656	0.826960051	18.78280569	14.57708685	8.335693101	5.116480304	17.98075604	2.462179354	2.944396383	43.2387121	12.44601255	2.001288712	3.563187795	13.03444165	12.57891096	3.230375906	10.37106411	5.573835048	3.038203279	10.08733626	5.230288695	4.599514872	7.199702953	8.377791396	7.304088113	4.853304374	9.227943923	22.24547499	7.420591048	25.05138299	3.590566457	9.275566021	9.261617091	11.49398958
TCGA.EB.A57M.01A.51R.A311.07	472	1	33.30488733	52.52913202	70.59216154	74.78266497	117.1842531	50.44288883	49.02732117	147.0664522	56.38749701	127.4551832	28.38118511	49.2849693	14.33654206	1.102777824	0.928671337	32.9388037	5.923765975	9.265945555	5.872069163	63.1006316	5.378067379	2.784670358	46.68338295	9.564183279	1.670152494	12.30620462	7.157516542	15.26328632	3.606967152	9.745689546	5.240913359	6.018138412	7.620683373	4.284399866	6.18181778	10.75197073	18.54502813	10.55807505	5.295702176	7.954627323	24.32696209	11.31818034	33.73526058	3.4563803	8.039958983	6.609889917	13.82978231
TCGA.BF.AAOU.01A.12R.A39D.07	476	0	51.44017019	45.98297664	72.43234225	72.01363075	108.5610791	122.1888448	122.1131732	173.780956	45.61655901	116.215912	26.57074788	46.96841216	15.82643898	2.267546564	1.136280624	30.66079376	12.63672942	7.90256377	6.152051115	18.29457504	4.052585161	3.261352962	47.6305077	8.640595759	2.074895682	7.146314671	13.62982015	12.75130374	4.08613603	6.193248323	6.945826658	2.807812998	11.05570284	9.872991456	8.795118138	8.150981045	14.6303259	13.797105	4.683333151	13.91262335	22.36527081	11.3464373	17.09797787	4.313130272	6.332666048	14.11951991	9.911981421
TCGA.FR.A69P.06A.21R.A311.07	478	0	88.623454	75.77675062	111.9030954	95.48067696	250.3449624	60.58439607	99.49164007	490.7767964	44.49706479	320.3621591	8.380340196	55.80728765	7.080006658	1.509749834	0.78324434	6.430365595	18.70871095	6.616130701	5.300556887	38.21114347	4.040740281	3.623969924	28.79333948	9.001779588	1.236246857	26.62691809	7.466118868	12.12948419	3.460956264	5.128890038	4.188814979	2.091056735	10.87229333	5.813340425	3.810571404	8.978639363	6.000336367	11.48322073	3.025542197	6.340597778	22.90025307	12.21988974	22.67269678	3.148383155	4.46042081	15.23546206	8.841340822
TCGA.GF.A6C9.06A.11R.A311.07	480	0	27.56552231	219.3419116	57.14871034	55.60830711	79.65166783	517.9071982	65.27244223	160.8215762	42.97892892	123.8321874	23.06539162	24.32669228	10.17290965	1.329790679	1.249346239	16.0796754	9.976518309	7.744169674	5.690684696	38.21114347	3.700663419	2.473316769	88.31717266	10.98694043	1.43337384	5.522474643	11.39052485	14.94671976	7.339891993	9.498664581	7.033282126	5.2991787	12.14512451	8.778777895	12.40522231	8.839919171	15.64994383	16.39299161	2.618611601	15.64250177	20.88135322	10.27664215	18.24045278	6.787816324	7.373421769	13.42280026	8.19409859
TCGA.Z2.AA3V.06A.11R.A39D.07	486	0	11.91129994	70.72882236	128.4016446	96.43861172	36.29169607	62.10933009	123.5581426	122.1478207	133.3872909	208.9899759	23.74307917	61.26208571	16.83579907	1.602960774	1.003690614	6.675952965	4.174951613	7.349732626	9.051912014	95.31847629	11.37662505	3.377238046	74.84732907	16.05885238	3.132766935	8.383366971	10.15342808	16.16549683	5.761739176	15.12036786	5.000701551	7.252066287	4.833147311	3.335894987	4.753703836	12.13044606	9.790910432	6.242711474	4.291528194	5.747810316	17.95527686	14.87472665	26.49486597	3.061063105	6.645058391	5.094876371	13.22841834
TCGA.D3.A5GT.01A.12R.A311.07	487	0	42.99949386	16.19909731	211.5236785	174.9875002	160.9249599	2.561418198	204.4275596	548.3126817	62.71148668	289.913471	21.44777527	32.1893158	14.10805547	1.495901122	1.502784468	23.99402817	12.5385802	7.213299766	6.419678822	69.64679146	4.573524334	4.05246607	52.46969626	7.593256319	1.85777121	16.69621739	9.754963501	9.581938074	2.946409999	8.242510754	4.300242663	2.315456156	8.564364129	4.552761496	7.380730611	9.75395952	6.62910539	8.806401961	2.26910631	8.122658453	16.88339271	9.520250665	19.40255038	4.483366067	6.883999185	6.618544779	10.3208722
TCGA.BF.A5ES.01A.11R.A27Q.07	490	0	43.33386227	34.4668539	57.14871034	44.92760345	83.58504219	306.4995953	75.43134136	125.7972452	41.7221895	111.7371736	40.24381005	90.15766044	20.77687056	1.663562913	1.02804645	46.7370248	7.590239409	9.981278906	6.932180613	112.8369227	8.5143566	2.729434258	40.83126592	10.12691711	3.159525771	6.61587199	8.578691746	19.35661793	3.712027295	9.681634358	6.102255958	4.660645813	8.602862691	6.254564425	6.311398048	10.39578523	14.43881949	9.203082144	3.707280114	12.34735041	19.80939488	17.30793147	15.93596373	4.491684073	6.861314105	8.931730802	18.36846805
TCGA.D3.A1Q1.06A.21R.A18T.07	504	1	113.7624275	1.964766616	255.7829558	185.1840805	152.6662276	5.989656615	107.1848828	329.6008325	50.06574221	389.3060933	13.31538547	47.66652853	6.784677604	1.169431691	0.862181452	11.3092082	15.58349657	13.90410731	6.317608386	37.4171789	4.566200224	3.197575131	35.01204147	6.876252447	1.75832534	32.91675691	9.825006393	13.3464715	5.209761451	9.722114914	6.702425664	2.354033211	11.13411879	4.473949869	4.296801109	13.46730089	3.023312615	10.49503487	4.506164057	6.991790974	8.055474999	11.94656606	22.80588258	3.71570473	5.329701175	7.057167222	15.35335763
TCGA.D9.A4Z3.01A.11R.A266.07	505	0	112.2461455	18.27931866	248.0201601	185.1840805	358.5248125	40.6598514	114.8023624	385.8444799	155.2281945	444.4691229	13.78825242	29.72840041	14.06676114	1.476521847	0.888113301	17.13719504	16.2438153	7.79511952	6.076609725	49.26067689	2.351783552	1.901920261	9.644280539	12.09821037	1.819941607	44.17624899	11.70881059	16.36232506	4.873768559	9.225463717	6.998508965	2.865673016	8.630929594	5.429819748	6.607627883	7.758581626	3.425010547	7.589169191	3.271513516	7.144168355	14.95308315	9.605245026	14.6867881	3.020863274	12.99095409	10.29141493	7.806911707
TCGA.D3.A1Q3.06A.11R.A18T.07	507	1	23.1250817	116.4115581	24.15293806	27.28742493	62.64326414	490.8179498	52.36715534	91.56365079	25.63732155	74.55873069	58.80687031	53.20215311	8.448893498	1.416819321	0.838918208	20.44213169	17.2569853	7.501941372	4.096822932	39.45234253	3.11282613	2.29887478	27.43595227	6.627045064	2.743869373	6.981543946	8.30229728	14.3129375	3.247383462	5.390693545	9.208651793	3.518496792	17.22948486	5.599832377	7.203891483	10.27674761	13.34287165	13.931485	1.540259851	9.903938296	3.505470735	9.109112432	13.58379042	4.955157167	4.403333456	11.8217945	17.421997
TCGA.EE.A2MH.06A.11R.A18S.07	516	1	25.36395994	135.3809906	77.32684198	57.93042257	87.75998672	139.9882578	73.71852124	125.7972452	45.28152308	125.6094204	22.75305572	63.57507262	12.43083645	1.170743321	0.746490782	37.4653342	10.17291876	5.896893253	4.891537895	68.07536887	4.287234894	2.898166613	56.80757657	7.409994567	1.808726172	11.31465356	10.3240052	12.98490106	5.161991919	7.181336125	6.711321814	3.436933929	8.500777283	5.006915515	8.366307178	7.928652595	19.86837072	11.48801505	4.57737763	14.70162611	16.17430868	9.25527239	14.53091008	4.981535698	6.609332775	6.570206266	15.27135134
TCGA.3N.A9WB.06A.11R.A38C.07	518	1	37.28380366	4.700120954	53.26005143	52.87969532	125.146888	124.0346082	119.1568374	262.3602264	47.73503133	145.6730961	25.86012136	43.87262464	13.37744364	1.986830517	1.036801371	16.24045756	10.22276306	7.718277449	5.10600581	60.30605585	6.70353847	3.148280501	15.07522037	9.904538852	2.560547928	9.437158102	7.563475057	19.42602944	3.493233526	7.822622473	7.036615052	2.64489686	14.26751132	4.274903819	8.675438102	5.940735419	18.24938067	10.34169088	5.542563839	9.445340933	23.23749527	18.96193245	20.96726564	4.620293669	6.037692309	8.204856844	15.25324931
TCGA.D9.A3Z4.01A.11R.A239.07	519	1	51.06015846	129.228043	62.74255812	48.01627074	104.7706067	401.4270467	116.2035617	167.108891	39.74788955	127.4551832	7.256281517	39.58506321	9.192009538	1.162975178	0.793362284	23.23370236	18.59402733	6.349916782	5.909792176	52.21595956	4.63300097	2.487024714	43.77110464	7.628591092	1.371536585	23.87784291	11.74765736	13.66269494	4.563006941	6.665030283	6.449803017	2.880129906	13.65221129	5.80387498	5.723193919	11.71739404	13.51260395	9.152421877	3.106670116	10.92112506	10.2867588	9.960761478	14.91340427	6.053005963	6.368960137	6.524136026	19.7937805
TCGA.IH.A3EA.01A.11R.A20F.07	524	0	44.33795973	15.67284507	134.3043035	105.9829989	138.7505805	26.02051999	160.3917874	188.3959027	65.22952798	299.6837546	19.74314703	34.94745135	21.94372959	1.715429786	1.513788003	24.05834845	6.315756381	9.184873891	8.898040364	115.282858	6.360678669	3.447376505	44.19884737	12.79376837	2.586820831	13.29036471	8.433778166	16.85983448	5.008611399	10.45580703	4.792217457	3.98987728	6.015186235	3.792293189	8.168151395	10.58681484	12.53001499	7.323963667	4.846911521	7.903036719	10.10054576	11.19497001	28.02881181	4.416924963	7.387321968	6.652987106	8.055056067
TCGA.FW.A3I3.06A.11R.A21D.07	531	0	63.05775903	89.17847533	147.7407069	103.7497034	166.9817406	50.09283921	81.0419994	201.0921056	65.22952798	141.2277417	22.00942533	57.03815801	5.928030462	1.672313201	0.805470271	9.359272491	13.85714043	6.353804186	4.917450095	36.09274236	6.575034552	2.641477883	27.48173482	5.549962764	1.451650436	22.02670276	6.962501847	11.82358206	4.331144989	7.749022811	3.865432099	2.166556403	8.672225943	5.341115169	5.814372305	11.11960001	11.34295531	6.484626071	5.046712035	9.382376322	8.425627195	6.321748823	31.00859609	3.747778531	5.685642343	11.06985177	7.819849281
TCGA.EE.A29X.06A.11R.A18T.07	545	1	11.51573684	47.30957296	51.43613614	42.96078626	101.1034696	170.2687369	60.51381724	216.0430249	35.30964886	145.6730961	10.80406802	47.84664482	12.97952328	1.099315692	0.961913312	14.44452515	8.784921482	6.238244795	8.51786031	51.17339538	4.127507527	2.665595223	43.77110464	7.088075616	1.636368756	11.53792248	6.606982931	14.76709372	5.892442336	6.665030283	4.151876437	4.919733794	6.554945995	4.102195389	4.045772377	8.829385139	9.088666786	8.319971592	3.810142618	8.523144054	14.49212242	9.330031372	19.06710985	3.867903186	5.365144874	6.256644866	12.04400573
TCGA.WE.A8K6.06A.11R.A37K.07	546	0	44.66045827	203.1432577	45.37445822	48.7313185	77.51175491	109.8235099	95.53007586	157.9258875	32.82576121	119.0917559	14.97457426	23.01712827	9.639746448	1.800961609	0.848245298	74.43785761	11.09870591	7.536838057	10.21561662	92.15867944	4.43169736	3.562376906	255.8511552	10.69919335	1.881237935	10.09162651	10.50788055	11.93730195	7.363835182	6.854500912	5.041973639	3.125588218	12.54970484	5.164684363	7.279212436	8.569802254	15.67005798	7.230538457	4.111313383	12.80494438	48.03976416	10.61087547	28.52849504	4.943371548	5.591770328	12.03881056	11.33333405
TCGA.QB.AA9O.06A.11R.A39D.07	549	1	0.247307361	117.9854278	136.4257628	94.50540108	128.7963131	65.27202673	145.6941245	240.6474762	66.35962161	184.1121457	11.92581021	45.83397537	10.27927522	1.991699052	0.862429144	22.69793185	9.527956709	7.894268725	5.469834713	33.60885123	3.796513008	2.731845343	36.93720833	8.409623764	2.942042413	9.543747779	9.150049044	15.04375677	5.19815384	8.633195279	4.883771849	2.833068273	8.232729365	5.912503639	7.838253725	11.82164006	12.04074676	8.515732768	3.804891446	11.82881996	21.53246824	10.01497551	33.00502921	4.853056867	6.121829826	6.270811836	7.856698786
TCGA.D9.A1X3.06A.11R.A18S.07	551	0	26.29095895	-3.36085153	38.58940507	46.42619177	106.0602483	75.99579702	37.89020686	133.6300525	34.65294915	139.2131116	8.960153977	81.10692598	9.813733439	1.573299059	1.010430241	38.31510193	13.41418921	8.163762641	4.860497414	64.78429866	4.222250802	2.65944232	18.08280095	7.29295016	3.327761	20.76132361	6.677076828	16.44844726	3.257646419	6.216972261	6.513344692	4.828866552	11.14209393	6.861681773	5.044521743	11.26889782	15.73288573	16.75269527	3.933188098	12.03608376	35.84223531	14.73410031	19.93383766	3.570602872	5.119524306	12.41032142	9.664848809
TCGA.D3.A5GS.06A.11R.A27Q.07	553	0	32.88086438	203.1432577	53.26005143	50.44493674	123.3696549	286.4929446	98.46517579	170.2276959	41.31860517	81.62353074	13.965865	55.56196116	9.748949668	1.575357662	0.84090457	60.17046755	12.10854677	8.826854363	5.760708469	74.37667554	4.711783841	3.26667775	56.80757657	8.191462166	2.087960263	13.19488469	13.44595408	13.71790885	4.069661699	6.78752266	9.222799574	2.985555123	9.699577896	5.664457429	6.542008712	11.56660316	7.804940464	17.5910332	3.662841769	10.76282559	20.62569051	10.99321145	16.49762168	4.089756247	6.175793832	12.30747944	16.82709672
TCGA.D9.A4Z6.06A.12R.A266.07	561	1	60.75622091	24.83341201	136.4257628	97.45404112	145.2105655	91.60466423	204.4275596	216.0430249	52.23963192	250.8074837	10.27693339	53.20215311	11.34722447	1.350448107	0.855027489	5.803045333	11.88202645	7.634495174	5.63960311	37.90910161	3.869729073	3.395948992	46.52831392	9.052815305	1.537175868	78.66975889	8.323807208	9.676359982	6.194928303	8.578883023	4.812298478	2.803544279	11.20616392	5.402575181	6.111218819	13.18587095	9.02786065	9.666841973	3.473731869	11.03189759	8.191005261	14.38503835	19.9723319	4.914977739	7.434975288	8.207057421	13.28023911
TCGA.EE.A29N.06A.12R.A18S.07	566	1	66.0628275	123.4120882	70.59216154	50.98023031	130.7264634	205.5694253	57.97983496	177.3054689	46.30935977	143.408828	16.66787973	44.9203927	9.745258866	1.47809443	0.793368497	10.15691445	14.46713264	6.936057008	4.672797648	36.83737278	5.729675681	2.358013127	27.34374731	7.079887125	1.43868063	7.520640664	10.75107859	16.35064056	4.528137742	6.370738281	7.127617666	2.745109287	8.366572493	6.357857122	6.444085816	9.36224172	9.706401308	8.95571853	4.495008795	10.68681031	9.404880565	10.91700948	17.83415355	4.848387321	5.948403306	13.11538713	7.901062675
TCGA.EB.A431.01A.11R.A266.07	568	0	62.46904177	18.44106409	23.1646702	37.01483049	199.4986616	170.2687369	165.8538682	188.3959027	33.59603132	208.9899759	10.36720023	69.11714218	7.750241418	1.618740671	0.876772122	20.72376475	10.86423832	6.949843753	7.217922377	48.19620908	9.748832713	2.426444352	9.741085083	11.30009686	1.998980525	13.94863525	8.917259595	12.69773123	4.516165684	5.990273356	5.470423451	4.602417626	12.09666166	5.000915571	4.44167499	8.734212538	8.126315316	4.823235462	4.352864518	7.072548741	5.527524528	14.74277121	41.23192797	4.301892756	5.844919204	12.91904147	20.19873
TCGA.FR.A7U9.06A.11R.A352.07	571	0	60.75622091	950.3704357	92.2378901	77.14913477	166.9817406	255.149742	126.7247047	233.4744661	55.85209237	164.2831779	28.13982748	41.17560975	14.58428945	2.549066615	1.379337843	5.55831668	9.305192104	8.957540505	5.645145921	29.42418372	4.669271915	2.879835877	34.53318401	12.19119564	2.401878369	9.890920018	8.278298339	13.26529203	7.892044987	9.599435209	7.478939074	3.806765638	7.826385228	5.783834055	9.967925553	7.826622997	25.48164791	9.918047533	4.504835034	9.266102719	22.90025307	11.00152068	26.57651901	5.680614524	8.348581607	10.88111957	6.294986785
TCGA.FR.A728.01A.11R.A32P.07	583	0	30.04789034	142.3309809	50.72606812	50.98023031	99.97676037	269.8245068	38.93381752	139.9472274	51.56432992	117.6467862	19.25317074	77.28382958	13.21996325	1.778254388	0.872095826	26.94697449	9.281674868	5.756741765	8.632824712	61.18585443	4.652719871	3.506842203	56.0558043	8.796256827	2.253904925	10.80730005	11.93705972	15.69570564	5.805668561	7.237299096	6.43499403	3.437445842	7.167037426	6.114769443	6.435265003	8.699004814	14.98074248	8.687823738	3.198243806	10.54141035	15.15507051	16.70068979	21.02960202	4.563616415	7.636803136	6.493849108	13.92467887
TCGA.FW.A5DY.06A.11R.A311.07	587	0	45.72759582	238.2623809	81.26021688	67.95184826	93.53624934	306.4995953	102.6862076	115.6301565	47.544956	150.5280532	12.4225746	34.53322005	8.510857237	1.30929433	0.794593012	31.07394213	19.65076356	5.962139881	5.32057017	32.64917213	3.875664032	3.137967549	42.29742957	7.726425468	1.181281861	13.88660477	12.91238359	13.78156157	5.401766928	5.563488236	6.072062093	2.616607205	13.15639915	5.814399457	8.882673426	6.765636656	12.13375038	14.32515691	3.128294335	8.677131323	27.92079023	9.735299354	12.70127915	6.109737008	5.181050932	25.32716303	12.3525378
TCGA.EB.A551.01A.21R.A27Q.07	590	0	23.39857997	194.1144648	42.27873379	21.52442264	88.68398101	419.1537568	37.73590802	152.463806	39.6114975	90.0884083	16.24852004	29.48557772	8.453983652	1.307573836	0.778595706	39.01458498	17.81209778	6.535689628	8.803661425	46.67571565	0.842487585	2.443852385	49.73128406	5.242495617	1.487070028	6.576002406	11.38154809	9.505812613	7.970164753	4.596254167	9.537273321	4.221255217	11.6807585	8.279225538	6.906534008	6.309933815	8.556959455	15.50843534	2.51202542	15.35705268	7.574171796	6.583040803	14.52208172	6.750364431	5.454947634	7.282865032	8.545561781
TCGA.GF.A4EO.06A.12R.A24X.07	591	0	24.24179446	119.7626616	41.77355069	36.18046282	61.70549895	216.084082	52.36715534	87.60208607	30.2905828	84.04757819	10.72233266	42.23842845	9.091253432	1.355930449	0.922083237	14.92126121	16.38373172	6.029785534	4.920575286	35.31173265	2.359369172	2.444967048	52.46969626	5.073748729	1.84694712	8.929709078	13.32084502	11.99668889	12.26645237	4.944424416	7.337725564	2.889232118	9.220473656	7.281755739	9.409600167	6.189383647	4.518959034	16.06389925	4.287778549	13.35422591	8.432725176	8.612364064	15.72591001	5.634175957	4.575946681	11.41831824	6.803155891
TCGA.BF.A3DM.01A.11R.A20F.07	601	0	41.12072678	29.55807196	71.18004418	32.59849159	86.88977771	441.0486427	51.29877562	177.3054689	41.58479593	135.0747971	15.74016396	42.90821474	8.459529128	1.441179989	0.843978422	23.99402817	11.29636753	6.541076539	4.574087953	42.62534461	2.85975484	2.284615068	54.88294757	13.22746161	1.889626791	3.420654937	9.905287251	14.8229104	4.670562577	8.365810869	7.14508168	3.823463073	12.61899576	6.000087982	6.168742353	6.656074005	10.45350907	13.03610675	5.571315444	11.30499431	25.18536895	11.01451313	21.05185838	5.601093126	6.502925634	10.91787932	12.36924879
TCGA.EE.A2M8.06A.12R.A18S.07	601	1	25.52704997	293.8370805	46.24782955	42.40681621	66.08005184	464.8903713	47.60788121	167.108891	38.07497263	100.4392949	13.68066295	60.65619281	8.52990196	1.311575401	0.770370222	28.00981706	13.12049269	6.874932401	3.95111573	43.86868582	2.965883963	2.585807788	73.45345121	6.44976564	1.557857004	8.017233194	12.67700312	18.41858421	9.826496828	6.413471415	8.74607148	4.425516633	10.01056077	6.906729574	8.390316816	8.58509742	4.516812226	18.06897196	3.831206663	12.85497517	7.052036191	10.22231683	15.82502502	6.459972448	4.928971302	11.18322833	12.42868318
TCGA.EB.A6R0.01A.12R.A32P.07	608	1	52.31013823	48.01669224	111.9030954	35.77149052	121.7957859	1305.228402	40.6936534	177.3054689	38.99624954	135.0747971	15.43067499	114.7532753	8.07190221	2.292082129	0.940119902	27.72726593	11.5540927	6.777480226	4.09123839	77.81346697	2.919663615	2.295744079	34.23018644	6.879217181	2.50154124	26.85228283	10.86722942	15.09403722	3.702344858	6.226111476	6.73011566	2.546049532	11.08662966	6.391287102	8.021353293	9.420754331	5.22232477	8.523731952	5.485022604	12.74089198	9.480673351	14.36119567	21.4126619	6.949418791	5.812141665	13.15313913	8.630466061
TCGA.ER.A2NE.06A.21R.A18T.07	613	1	61.28618236	23.36162316	128.4016446	102.6368113	86.04256656	45.9075355	204.4275596	329.6008325	54.62122553	309.9201157	7.729588953	56.0498785	14.12496082	1.363073378	0.881283258	28.50335651	14.76151539	8.342471947	5.58871256	54.63715367	7.113414159	2.927489115	20.63668267	7.73603002	1.283234001	26.40670942	3.838861484	10.28706998	2.787453338	8.096870336	5.451182618	2.677889246	7.470029408	4.349374528	5.226037422	10.85210849	9.103551631	6.683603242	3.529993235	8.705548257	4.708489485	9.630506577	16.30465898	4.475588745	6.18930083	9.331661847	6.523481352
TCGA.WE.A8K4.01A.12R.A37K.07	614	0	42.99949386	116.4115581	44.04500607	31.35729376	55.97002969	355.5668187	34.2818914	95.87111056	30.93347454	84.92956424	17.26069754	108.9611405	8.943243936	2.051072929	0.941163715	34.01003869	11.74033882	7.329652032	4.434854628	40.01337942	5.74751116	3.646001675	18.68614391	9.186876563	2.60546809	4.192193934	11.44213199	20.11327293	3.557008151	4.696601915	6.403354414	5.175914447	9.87554827	4.821691592	4.952657128	7.575087856	7.717831059	9.796520387	4.884335629	9.073328835	3.055174599	11.19497001	19.31568564	7.465300238	7.064583997	8.738196844	22.99572577
TCGA.EB.A5KH.06A.11R.A27Q.07	619	1	38.33646554	-1.480693016	117.9546839	133.6758449	134.6122656	-1.032228587	83.88278034	277.3416549	86.84296623	333.0624429	17.48268313	52.7503833	21.11215857	1.322066678	1.108980764	7.34932028	6.178810212	8.721040375	5.090229619	144.3915847	6.733538761	4.083659944	19.29683137	10.86956588	2.852343974	33.96597064	9.498495974	20.9907327	3.978341139	12.38703309	5.234338388	5.324585137	5.647745907	5.054524652	5.506882765	17.10448638	17.30506331	11.05656354	4.778920806	6.787274922	13.59886553	16.41187904	25.3637789	3.200617153	8.623316642	6.602748473	7.847006966
TCGA.DA.A1I0.06A.11R.A20F.07	620	1	68.07970226	50.20062652	167.7831512	93.56350918	163.8206489	25.78782435	192.3166906	247.3458775	137.0102859	320.3621591	15.31961728	30.7527718	10.57653314	1.212793187	1.476852805	11.62155476	5.363364896	8.479113458	9.644474359	51.58450095	5.908330003	3.899560632	74.38801057	15.55554306	2.537947353	7.126413728	9.194433963	22.02910477	4.474607526	10.66183118	4.698391037	4.209537801	6.003641766	4.334028768	5.1786645	10.3649779	21.48213053	7.043572119	3.457005467	6.066809248	28.22420249	12.1486121	29.39717955	3.169521777	11.21750793	6.838602509	14.00373616
TCGA.EB.A4OZ.01A.12R.A266.07	620	0	16.97263627	101.8325841	121.0448351	107.1354881	70.50240873	89.61646252	133.7252301	142.2114953	59.47011683	177.2425584	71.54900813	27.17188604	29.54692958	1.271704414	0.783231311	11.14922356	5.823203826	8.346644044	7.603656371	50.79988391	6.652628577	3.855735456	69.34312047	7.376714799	2.226074066	5.199225266	7.676790046	12.43896586	6.118354425	10.84247327	5.405709595	2.718028005	6.977693867	4.913234784	6.885753352	9.81817084	19.69159057	9.314380794	4.309565998	8.608201966	24.92970624	8.478956367	29.8028111	4.621776609	5.848419061	4.398034312	14.47573366
TCGA.EB.A24C.01A.11R.A18T.07	632	0	49.10570247	15.38656808	74.50048918	59.34816602	80.42524877	118.837742	78.43380271	196.4995838	39.49306788	133.1206291	15.27461369	65.31492009	6.819795861	1.485149541	0.865156265	54.27887448	9.169031388	8.764973975	3.615308763	92.894426	5.36069186	2.541576436	30.9106966	8.747490334	1.853429333	36.89074166	6.223745466	15.4409093	3.917851179	7.293985414	6.063522049	3.546664033	10.75119187	6.403741391	7.171301212	8.192230604	8.063158355	15.58093433	4.425887529	13.40885639	14.45014103	10.93371141	20.32503966	4.186088011	4.022326674	12.55191693	13.79497855
TCGA.EB.A4IQ.01A.12R.A266.07	636	1	21.82397807	40.45017375	147.7407069	84.53119517	97.7572823	37.95617527	96.48801028	157.9258875	49.08416087	164.2831779	50.95880159	40.18226699	16.05486066	1.418014755	1.006833647	11.40995439	8.694342103	6.96035421	6.701330016	49.63852828	7.905658856	3.201339205	25.89810559	10.64303311	1.66606397	30.2564941	5.960601932	13.43672964	5.126337256	10.46627702	4.582147581	3.886975457	7.150931368	4.468183617	6.444802646	17.10448638	23.26209873	8.763751079	4.197239884	7.497074161	5.448422936	12.60009277	34.71083129	3.071894411	7.380177586	8.62962854	12.82265276
TCGA.FS.A1Z3.06A.11R.A18T.07	636	1	71.61830241	24.83341201	189.0701689	90.92209449	344.7946319	173.8219983	58.32988442	548.3126817	78.8072415	204.5537094	11.15414647	39.26098743	4.946922622	1.254255582	0.836652411	23.99402817	16.30206126	6.08424443	5.595304211	38.93804326	3.082239762	2.811976821	24.86334765	7.515137379	1.53257359	47.93853814	7.474989917	13.77375335	4.39971493	9.111666346	4.432525711	2.419018272	11.73825364	5.79643301	5.626883659	11.16633035	6.51599596	9.127717694	3.492671146	10.41306444	7.329392533	10.806365	19.01488158	4.270874357	8.021653824	11.33420852	10.24247333
TCGA.FW.A5DX.01A.11R.A27Q.07	640	0	16.69987986	43.48133806	14.85293974	13.11003684	82.72030445	75.99579702	60.51381724	160.8215762	18.3738978	63.10580198	7.283887369	27.47578301	6.999705754	1.292191304	0.786792852	37.55635259	16.87102814	4.825013915	9.341551459	39.24001094	2.483034244	1.874130653	56.0558043	5.964479352	2.22279772	16.02959142	6.259733213	9.975603801	4.110113531	4.290544405	4.462032403	2.158297178	8.98074766	3.701032837	7.668824006	7.680434669	15.5008079	7.96618247	3.997537679	21.18779615	7.905263768	7.577213591	16.1064104	3.027754912	4.073840595	8.576138654	11.2497698
TCGA.EB.A24D.01A.11R.A18T.07	645	0	42.3589016	16.87026389	72.43234225	55.9123888	102.2559587	104.2587707	209.0200808	192.0614629	38.18908088	141.2277417	8.494659343	16.12829001	8.694705532	1.071156917	1.136829888	20.5834768	12.30499359	7.23788908	6.484051283	41.95105246	3.097976677	3.354610015	20.81280221	6.384884605	1.901812239	31.95171879	10.7391343	11.6611582	2.769883809	6.156295476	5.719344083	3.206296039	9.276536984	4.47468062	5.767201542	8.358014328	9.974673495	10.34571552	1.588300564	12.9787214	8.754859819	7.619828084	19.85499448	3.56190277	5.711923725	5.722032555	12.43933853
TCGA.EB.A3XC.01A.11R.A239.07	650	0	61.28618236	56.3212473	64.28650236	56.56130846	195.06054	111.269871	160.3917874	240.6474762	43.73436171	258.5702778	17.67724741	70.67729994	10.03420784	1.641796665	0.937004875	17.95470062	8.700311364	8.39575405	6.81280663	44.54034434	4.387317777	2.540161315	41.30723936	7.982594458	1.526500433	13.80195621	7.096299258	16.69530556	4.636081936	5.841686688	4.906217633	4.418011366	11.3769894	6.199964009	5.772902799	8.310333435	22.97372166	6.238404006	3.933721377	9.883447464	9.283294024	9.505298683	23.77824467	3.701426213	7.640388309	13.03219547	11.04281128
TCGA.GN.A8LL.06A.21R.A37K.07	650	1	21.19515366	-1.539643579	147.7407069	88.46456989	61.24939036	29.31710496	47.15091033	341.7955339	91.9601997	250.8074837	26.36440644	107.860672	31.42937757	1.78470849	1.250275526	35.6277086	5.484850522	8.87431927	4.851252596	39.24001094	6.817354292	3.66622975	39.50680839	12.46248227	2.076561212	9.507961319	7.380895224	30.54793244	2.030311073	8.094917298	5.427114883	7.594762927	5.060631479	3.832414915	4.398484349	11.08831971	14.34599207	8.266872437	3.938853836	6.574857808	8.235287426	11.12005708	40.30851134	2.876432865	10.08319828	5.647645995	14.83004013
TCGA.WE.AAA3.06A.11R.A38C.07	651	0	43.33386227	108.8436857	95.43245894	73.6691145	72.91698832	221.7680762	86.87148008	192.0614629	48.48139481	167.4442693	16.03867328	28.33188946	14.63665617	1.752674547	0.901248975	18.95990902	9.795066513	6.038143638	6.214177518	57.8340995	4.272283434	2.666986233	52.68657219	11.81681564	1.81927762	18.23488676	8.919890492	13.00551586	5.275130187	8.540052255	6.24094798	3.371710533	10.0166701	4.603768438	6.055149346	9.341117086	8.889926143	7.899529398	3.374678366	12.25244492	16.40533154	13.91642916	23.10112255	3.744886843	6.653425033	9.702257425	15.47153088
TCGA.EE.A2M5.06A.12R.A18S.07	659	1	52.31013823	219.3419116	95.43245894	70.95957794	309.4575995	120.4116114	160.3917874	114.1851869	47.00754833	236.9360716	13.70776896	30.61761271	9.176328267	1.764531146	1.503604979	27.03574872	9.86048078	8.318297153	4.164741605	26.39757981	5.565691836	2.603211184	13.25041903	9.284059013	2.124686314	6.821703944	7.382690578	17.31333228	7.992638096	11.34186113	6.717178082	3.153566274	15.19396208	6.138231356	9.580651795	9.890274105	128.3847716	5.647119033	3.912893829	9.58007817	18.5732111	9.652661439	27.94003673	5.728811474	8.404331708	17.38677907	4.48297988
TCGA.GN.A4U9.06A.11R.A32P.07	673	1	117.1135302	152.8389628	206.2026428	91.76930571	236.473549	41.64550426	168.7495565	341.7955339	70.79338328	244.1090821	12.36150956	27.95128333	8.083789744	1.625479745	1.048028858	2.394676925	18.01823526	6.65484153	3.822080545	13.65918626	1.953197268	3.77406552	14.53919269	5.895683978	1.47944689	0.833161605	8.39319539	4.234447598	5.138989987	8.040319413	4.996856723	2.921622636	11.11040668	7.252815052	3.866372877	9.88680573	5.213080048	4.948084319	4.592235239	8.516898319	9.596398077	8.343357295	35.15212865	1.658917558	5.58158606	9.856863513	5.077958986
TCGA.D9.A3Z3.06A.11R.A239.07	678	0	35.1033752	99.38637223	24.78656603	24.56121493	48.29969931	114.2262082	62.45159894	83.04350465	26.66257098	67.0738675	17.04274586	60.06932882	8.240771227	1.235886273	0.886485912	10.06631336	9.403740079	7.032385248	7.317234854	35.64421887	6.064740284	2.170925925	42.95571716	10.0777027	1.590054686	8.358351689	14.55043952	19.49829716	4.387548128	5.91909598	6.220917037	4.337595669	10.59920068	4.648255193	6.665330393	6.681213238	13.00611489	7.26326779	4.218926241	9.426886572	18.10194745	11.37857066	17.96624508	4.15171607	4.783280264	8.8722401	16.16717009
TCGA.FR.A3R1.01A.11R.A239.07	685	0	33.73742319	30.90743431	28.83362267	38.13383368	72.26960809	629.1027578	77.84592031	106.8743751	31.75029673	97.11935144	13.48286227	42.90821474	9.511310257	1.833876896	0.967250337	42.46234121	14.47657292	6.675894902	4.715368882	42.62534461	3.884494138	2.60696413	49.92136	4.898256306	1.809081349	14.93454803	7.595562362	16.11846207	2.406492431	4.492571602	7.219493851	3.370946374	10.37134372	6.598491036	7.778721582	11.03965117	14.13251681	13.06409369	3.259300043	12.00275463	16.71683034	9.877400215	13.71036423	8.631279893	4.737895266	16.25297636	7.231638035
TCGA.D3.A51K.06A.11R.A266.07	688	0	24.5066129	44.06820079	185.0629783	137.5376296	69.90313852	34.39684907	154.9944344	221.7270171	67.15672872	273.2450382	35.49591686	69.11714218	22.18302894	1.722911752	0.928341668	9.478954951	5.897907216	7.888493259	7.816008058	80.52300621	6.782383473	3.116608119	32.41069872	8.509734782	4.763867084	7.49122603	9.152713327	9.735682016	4.598175674	10.38811841	4.271955448	3.472558214	8.547399352	5.383756501	6.723286066	8.544518351	11.73378566	9.079053978	7.930378082	5.853973897	14.49212242	10.87563952	33.13910527	3.035253081	8.114375913	3.880929249	10.49183068
TCGA.D9.A6EG.06A.12R.A32P.07	698	1	31.03312586	7.541488008	45.67534063	25.57905539	44.60356448	26.14520918	71.00898566	127.7273952	32.65985217	89.14651657	10.20713284	129.8331342	10.07617912	1.795455156	0.830727016	8.125280112	17.17394238	7.020016404	4.426804245	93.67598284	4.711329446	3.238501442	18.72574113	8.483612292	2.113938266	6.085197471	8.842358305	17.32739078	2.439313119	6.070438786	5.049093898	4.433805534	10.58865681	4.210032092	4.362615948	9.605774557	4.034138362	5.039806944	1.355030552	8.640318118	6.685953231	14.40912214	12.07575471	3.699734604	4.942555271	19.94684891	32.70235616
TCGA.BF.A5EO.01A.12R.A27Q.07	703	0	24.92789094	46.6511943	158.6001452	116.1541703	102.2559587	60.58439607	102.6862076	240.6474762	32.04390872	180.7670715	13.7792109	34.70069677	13.2131195	1.357956594	0.903863794	8.782476477	5.490984849	8.402365975	7.747640545	87.10785444	8.049271882	3.686924277	41.06412911	8.877038185	2.271882634	9.218215265	8.97184724	11.23995043	4.816681037	12.85008666	3.559447392	4.915809132	5.507487435	4.1264168	5.376370526	15.48167602	14.81521106	6.00955091	4.217693672	7.287596761	18.21731978	17.64198859	25.97284291	3.20818766	5.518668394	5.613358534	13.87285809
TCGA.ER.A2ND.06A.11R.A18T.07	710	1	23.39857997	79.87778836	170.901957	174.9875002	58.70103375	83.0845151	337.5287911	227.418428	71.72315456	309.9201157	29.51349893	62.88552482	23.16255659	1.129717053	0.865328008	15.05585529	7.134881365	6.527864743	6.143422062	36.09274236	4.332384167	2.52115362	78.81540657	7.317200332	3.087155893	12.58505895	9.140636422	17.04284532	5.135632062	10.04387928	4.991604164	2.245947348	11.74279761	5.900292316	7.987134622	13.04048665	11.69717401	8.615245	3.658167465	10.37996715	9.225663501	9.283540473	19.66088188	4.533288014	7.513547719	7.216740142	10.69563619
TCGA.BF.A3DN.01A.11R.A20F.07	717	0	39.66591773	32.89175087	92.2378901	78.97572069	51.36723241	152.5048408	76.62037629	177.3054689	28.66127832	106.5227823	14.44896046	52.7503833	7.750241418	1.233139492	0.777594022	27.25995164	14.56846262	5.723463287	5.608417961	57.2988054	3.024153205	1.770927875	36.56332524	7.463582347	1.651611509	7.355026049	10.21615417	11.3008675	4.827600556	6.90349471	6.265006441	3.332030826	9.393643461	5.259187651	7.179961596	8.834746283	11.96695777	8.002201985	6.427262062	13.57243251	21.25483648	8.941787115	15.21966114	4.49490963	4.087675879	13.11538713	13.38881421
TCGA.D3.A8GD.06A.11R.A37K.07	718	0	49.48929371	353.140679	134.3043035	80.25395619	130.7264634	216.084082	110.9891714	385.8444799	41.87639561	109.0236129	18.2495711	67.93518874	7.038933969	2.048850095	0.866427462	10.47586366	15.4462416	4.799490771	6.247801615	38.31660913	3.437452623	2.961658824	45.76440283	6.522352943	1.935870289	14.62915293	12.54592192	15.94848965	5.283058082	6.357609527	6.973715109	2.744163362	9.910642563	6.531252717	6.658533026	7.564963723	7.734233044	15.98618864	3.709359437	9.948223198	6.140485356	9.897561232	17.39899522	8.581210487	5.187332869	9.76624387	9.969978402
TCGA.EB.A42Y.01A.12R.A24X.07	721	1	90.83681205	10.38707443	90.24968853	75.38193523	224.7260984	83.0845151	192.3166906	329.6008325	62.05310849	299.6837546	13.69850488	49.47971894	10.7979627	1.739612498	1.140700974	9.26197601	12.17587135	7.202089168	4.712497786	45.89689445	6.4400504	3.215740801	24.63956306	11.28164262	2.294334833	2.95037227	7.556312191	9.761267367	4.869134602	10.58253191	4.876154527	3.621305877	8.964239135	6.230619363	5.677354809	12.26006502	10.65617146	9.193382228	5.746415416	7.654516754	5.956564743	13.26290245	23.18180188	5.267660633	5.342055465	9.340474357	6.745614242
TCGA.D3.A2J9.06A.11R.A18T.07	723	1	36.81278348	353.140679	49.04240265	49.48308863	76.82531542	490.8179498	79.68610026	233.4744661	35.0236781	93.99878447	10.09854185	41.17560975	8.252783025	1.365547614	0.82978343	18.03803136	16.65548748	5.92751027	4.269233369	39.90478864	3.818242376	2.475526621	42.5599304	5.46093542	1.551106599	7.191256863	11.83124887	16.99073801	9.730940144	5.29247318	8.436403305	2.844075319	12.77218322	7.785109297	10.9898583	6.367007144	7.130984608	22.2113738	3.747671106	9.364694447	13.05335778	8.614684343	13.00986366	7.084178092	4.232347747	14.23501081	9.250239943
TCGA.FS.A1ZK.06A.11R.A18T.07	728	1	18.0473594	9.466241969	15.83920457	16.90937487	108.5610791	19.93757789	17.06998917	93.65775319	22.98426065	84.92956424	16.77813066	57.84642324	6.066132288	1.370148149	0.785418256	11.40335173	11.72893259	8.404586024	5.37081528	48.72326846	6.504481799	2.781694523	21.63310457	7.518836574	2.217876245	24.13565565	8.550104267	15.51344595	3.225230982	8.291676115	5.69662751	3.721386616	9.116353662	4.587381265	4.688290533	13.01407506	17.05152667	6.82330892	6.378923827	8.636017047	5.557707176	10.91278068	26.1235185	3.029271239	5.15152379	9.546265891	16.01217144
TCGA.FS.A1ZN.01A.11R.A18T.07	730	1	44.66045827	8.396720927	54.01713522	51.52221923	61.70549895	122.1888448	92.68891471	118.796719	37.02007638	133.1206291	22.59147677	45.0593724	10.1493182	1.335525721	0.882638287	38.41589448	15.84483834	7.380588895	5.235089218	48.55451228	5.160139393	3.040285228	28.52659145	7.674348338	1.551106599	13.26997227	10.29591571	12.45232885	3.773685713	6.503439129	5.988762119	3.257509542	10.27571632	4.580032957	5.963078863	8.293454316	15.08880621	17.5357548	4.492398975	12.1436291	15.03558999	9.719228037	15.35415451	4.546605726	4.655843381	13.19694666	16.86182629
TCGA.WE.A8JZ.06A.11R.A37K.07	731	0	40.53928908	14.88864587	108.9498186	104.8562896	117.1842531	85.72593011	65.70466261	122.1478207	47.18552197	177.2425584	13.39919806	29.54556703	6.279944699	1.708291864	0.867808549	63.12454522	18.16954864	7.742239882	3.898620853	32.93651575	3.836752957	2.86940608	12.96454006	10.70731693	1.786867481	10.49718474	9.211162465	11.47616285	3.93056697	7.95103146	7.965600104	4.103984606	7.824588041	5.197032128	7.629404838	11.52069819	6.69658286	8.342727446	3.063142518	10.86516847	12.40132467	9.583915523	34.78229277	4.491684073	4.808190081	6.092450084	14.57103826
TCGA.EB.A44P.01A.11R.A266.07	741	0	57.57869635	13.57271388	77.32684198	74.78266497	71.69144398	247.3869456	143.6794948	117.2804375	37.22233685	155.9254073	19.08205878	57.84642324	12.25548627	1.88688922	0.985691229	38.71144691	20.6363175	7.896476719	6.379641126	67.70343387	4.788106487	4.098119962	25.77516873	7.214581763	2.002811429	8.853566176	10.85475654	13.31727879	4.673089599	6.887218468	5.233875636	3.332526046	10.36804239	4.876640691	6.547800848	8.243067348	9.633122356	10.39442838	5.670192733	10.7118118	28.13380385	9.725636162	16.30465898	5.543808413	5.727917903	13.54545022	7.124672831
TCGA.D3.A3CF.06A.11R.A18T.07	746	1	41.71015809	186.0107793	63.75522411	49.97185792	107.2168177	170.2687369	99.49164007	98.10440558	34.28297134	125.6094204	19.4502481	41.29714628	7.717922792	1.470292904	0.750022537	24.72758168	12.43761188	9.642228092	5.212085209	35.72602825	3.860488157	2.489779842	28.58321455	5.89094337	1.613505739	12.23058846	12.11806028	16.49677103	5.843372662	5.593620289	4.985419611	3.776620301	10.07782175	4.816260112	7.303642156	6.945307793	13.28204696	10.21343129	3.242106211	10.84319943	9.621798351	10.58334186	15.16951941	5.505213942	5.308149329	11.8836017	14.49952039
TCGA.WE.AAA4.06A.12R.A38C.07	760	0	26.75151881	129.228043	86.3591564	49.48308863	55.2118703	286.4929446	45.19463762	133.6300525	62.38898829	93.99878447	16.21206648	82.89523599	23.32673236	2.102442007	1.595159743	12.65427733	5.008184157	8.440473107	6.279639623	61.47692593	7.010467658	3.706345565	91.85578259	10.69528921	2.095859475	4.261195309	9.590988202	27.116769	5.256343051	11.2708989	5.818934963	5.626031092	7.835290484	4.809127876	5.919532126	10.79370252	10.41362388	12.88007349	3.462085063	8.330054869	18.30703218	18.4190224	28.72033564	3.785905584	7.529332313	6.033563081	17.01214178
TCGA.D9.A6EA.06A.11R.A311.07	766	0	9.657445271	15.60138479	28.70990719	29.42219135	68.23008196	269.8245068	91.81870595	177.3054689	27.82549218	173.6892981	15.09119598	33.45819762	10.91878545	1.389249593	1.157028181	35.45769014	8.649893971	6.103101863	6.736963695	66.94527365	3.732999673	2.018662207	164.8705562	12.59454602	2.098559934	13.43259247	6.015806266	10.94628921	4.322002269	7.971550413	4.603328448	4.115917174	11.74710047	4.481199879	6.975426673	12.46868689	26.81472763	6.830136881	3.135389261	11.06193461	30.30980704	8.897299335	26.1235185	4.057420914	5.04902269	7.477420918	16.3137576
TCGA.BF.A3DL.01A.11R.A20F.07	769	0	46.43527134	8.963887102	78.10042302	104.8562896	132.6580974	80.62699021	154.9944344	240.6474762	69.11118376	191.8575059	17.04274586	61.93252113	19.1002265	1.420365748	1.112426943	14.10734444	6.021011971	9.384728376	14.72516648	89.99417131	6.183738067	4.124525977	78.28412684	14.55105734	3.160480947	12.0222406	9.682212741	14.87088177	4.289291008	10.99945818	5.239009492	5.240459003	6.066842838	4.473264559	5.83555357	12.0550599	12.20799378	8.929400786	4.782426534	7.616369086	21.21132494	11.81195835	28.95710628	4.091962572	9.499477092	10.12470706	13.26119118
TCGA.GN.A8LN.01A.11R.A37K.07	772	0	54.15057864	42.05395919	136.4257628	57.93042257	173.2267699	103.1022011	71.54026369	296.2221459	59.47011683	184.1121457	9.775662148	63.57507262	7.087550545	1.707405513	1.007197442	69.07428249	16.32453061	6.087822102	5.055863637	50.99488364	2.723443669	3.41018923	29.83282683	11.00379963	1.638639849	13.40980746	9.679254488	9.717190827	5.243194188	8.02172475	4.662621894	1.641850775	12.45807427	5.178639101	5.991227198	8.467472186	6.742049752	15.89995584	3.565380682	12.00275463	13.26845795	8.92089533	28.67216916	4.270197342	6.984867204	7.074907232	8.78974354
TCGA.EB.A4IS.01A.21R.A266.07	774	0	22.59142946	131.2448996	46.24782955	43.74032074	66.61133001	517.9071982	46.2671996	79.721243	36.39185505	73.37952526	14.43968711	58.13092036	10.42793664	1.436839759	0.90502436	15.65377611	13.94978127	7.120104076	4.342932256	62.12567004	4.529573181	3.132256987	73.45345121	10.4004572	1.401092325	15.19492953	8.850263053	19.79926584	3.804400394	8.355508734	6.358524978	3.085357649	12.75027015	7.344643868	8.062288654	10.02593953	13.70983209	16.4295193	4.08025987	10.19202015	23.53360924	15.70590957	26.08749101	6.705303078	6.194226039	10.36808739	10.62612142
TCGA.EB.A4XL.01A.11R.A27Q.07	777	0	63.05775903	45.64860816	136.4257628	86.82207807	213.8484859	129.7000558	74.24848246	401.3859246	48.09892583	244.1090821	27.8158628	32.40681296	10.58309868	1.349483302	0.774394051	53.64643809	16.01165678	7.489574383	5.24324161	51.99908403	3.968154805	2.829629672	48.84693065	6.81839237	1.386061843	20.42814509	9.345930814	12.47173811	3.39486976	6.219256369	6.156341358	3.233794641	6.833369004	7.444631494	6.436555853	7.87545105	8.932151957	17.1459406	5.169259479	11.79153102	18.41042307	6.078790015	16.17618411	4.94499731	5.117739138	8.856964959	11.04693802
TCGA.EB.A5UM.01A.11R.A311.07	779	0	118.9592935	58.68398994	161.4958347	157.5457616	176.7800306	69.95893408	223.9709981	277.3416549	64.85472804	373.3958476	22.42730129	48.02483225	12.75010935	1.425575544	0.85175194	25.3914178	14.95153577	10.80165841	5.647943756	55.11286658	4.315709714	4.778653299	32.02472318	8.053887183	1.568047433	14.89774148	11.7868658	13.04742242	4.025781463	8.442304848	4.887161344	1.924805747	7.172855564	4.354247744	6.327786844	7.943622254	7.249382697	8.69638025	3.911218871	6.802907343	30.30980704	10.11817321	27.80814921	4.41222203	5.919883277	4.928714702	7.513612422
TCGA.EE.A29V.06A.12R.A18S.07	787	1	54.15057864	52.13840951	56.37620501	60.46440576	166.9817406	30.89761405	137.5870133	205.5283719	40.64246857	265.8218333	10.37193892	48.19358868	23.24694427	1.778076988	0.850970935	10.97428093	7.55746458	8.854462165	8.228043741	35.06291974	6.561714278	4.107449933	33.4070928	11.13206125	2.328036778	19.77810942	8.057523661	13.65410776	5.271252946	9.33481343	5.508235565	4.84911306	6.883989768	4.331932033	4.130961105	14.17344921	11.94749276	5.781298727	4.297124374	7.008365586	13.46177453	16.94515372	25.15060001	3.777868585	9.130479623	8.327083936	13.6297326
TCGA.EB.A3XB.01A.11R.A239.07	796	0	64.23624144	49.08438644	28.97610735	23.77459563	85.26203064	255.149742	51.0296452	133.6300525	24.54561949	95.98772746	12.85417512	70.29728731	13.04780311	1.574693964	0.931678978	19.23375243	11.78652941	7.049412115	5.361230122	59.17161144	5.392344665	3.61992672	28.07451543	7.893757221	2.330196588	6.910177827	13.94933926	15.16323544	4.010835401	5.213554132	3.428410713	4.599502878	12.89461078	5.270163747	6.360553309	6.695639455	12.24113715	8.052100911	5.648295846	11.86552466	12.71655144	11.64663615	16.4732695	4.264228484	4.991580157	9.808345096	12.70376544
TCGA.ER.A19F.06A.11R.A18S.07	802	1	103.2412799	48.37671076	75.93591693	69.946912	243.6465601	54.95532777	51.57163392	306.4585064	64.12883079	265.8218333	13.25094492	43.7436787	9.039956852	1.296274289	0.948613035	23.60570467	14.14572733	7.681169061	5.494254795	39.34980725	5.47944668	2.207308269	23.84267592	7.390702929	1.577830196	23.08295508	7.459147036	20.90467541	3.715421387	7.789362407	5.563400411	2.927959408	11.06297319	4.940070391	6.143462266	9.1798812	17.27970037	8.143767895	4.108353919	10.25284535	16.01192868	9.964081462	17.67174699	4.923615704	6.704909278	9.387859565	15.62146616
TCGA.D3.A8GE.06A.11R.A37K.07	804	0	31.40663698	462.4642521	73.04960279	31.68072889	83.58504219	164.0237063	51.57163392	83.04350465	27.82549218	76.57560493	14.36384961	64.25464229	4.416189967	1.757617177	0.796506763	28.64817915	17.60759242	8.305238369	3.513691805	54.18608001	3.353932913	2.767385661	46.36749541	7.347088785	1.290080016	3.343476184	14.63425359	11.76098651	4.1056771	6.139640868	6.526957387	5.453498975	12.9740839	6.22122347	7.61771485	14.78609049	22.38574663	12.94768543	3.134464602	11.84758035	27.96457997	9.051473622	13.14044361	4.774770789	3.793240008	15.07090561	5.463279098
TCGA.DA.A960.01A.11R.A37K.07	804	0	8.140597655	13.89561126	211.5236785	192.2673265	67.676826	37.95617527	223.9709981	277.3416549	94.48467669	273.2450382	30.31373388	39.37509601	40.6710617	1.494105514	1.28630731	12.45164433	8.778966131	7.829828882	5.359443106	55.58518545	6.080904701	4.058967653	52.68657219	8.208858303	2.772800076	6.258877253	11.17534211	5.855656558	3.932021978	10.8346741	5.15378154	3.396363013	6.916361387	4.231573467	8.108340124	11.28312373	5.544184625	8.752636052	3.360208429	7.423241879	13.79609556	11.93660611	21.39074865	4.102126139	7.328150836	4.074752537	10.80831948
TCGA.FS.A1ZU.06A.12R.A18T.07	808	1	63.65807723	16.87026389	241.3217569	171.8612759	444.0066186	22.24403098	178.155675	277.3416549	105.5428374	208.9899759	13.35579875	48.19358868	6.606484211	1.46861618	0.895334958	9.321520492	16.02284045	6.419200115	5.945440693	61.18585443	6.172260412	2.910989875	10.78120303	6.353003279	1.768391782	116.3401401	6.325577983	8.344271055	5.974192668	9.476818565	5.637773632	2.544230945	9.983412867	5.099275701	6.667602365	8.722670451	22.21725697	10.39847156	4.992070909	5.220958711	8.805995143	15.56021052	23.02170442	3.80728719	10.79324073	9.247933265	14.13594034
TCGA.FS.A4FB.06A.11R.A266.07	813	1	35.34610457	24.20956724	88.27632428	45.36209595	95.5251925	80.62699021	52.36715534	240.6474762	35.70147462	133.1206291	11.15947865	47.66652853	14.6461892	1.424601652	0.90205474	29.37691978	16.87102814	6.596837418	5.347186233	67.31828436	3.449311413	4.058281421	33.11974865	10.13389077	1.507869494	13.33937519	10.6762042	14.54559821	5.039507841	6.955979122	4.974141077	3.683051607	10.48165093	4.791729894	5.465974297	6.15513019	11.69227761	7.419358535	3.681957259	14.82751453	22.17525562	11.64663615	14.0927286	3.7749296	7.364911386	20.60094802	11.2671114
TCGA.D3.A51T.06A.11R.A266.07	818	0	42.69541215	44.06820079	58.01867836	62.40218815	123.3696549	341.8366351	57.62276561	233.4744661	50.50023454	148.1777287	11.74419154	38.50652618	12.07348709	1.823323766	0.8169748	41.59227402	11.89355324	7.843537731	5.706282835	72.50913675	5.341408807	3.08312186	27.58156248	8.648038661	1.699161001	19.65482743	9.074930755	8.432869259	3.723974314	7.796457702	6.969120048	2.82966387	12.01366464	4.705607979	6.94837723	8.712390519	6.71202875	12.90715165	3.490417464	12.91704303	26.46953411	12.48547915	20.18670707	4.163712213	5.609044262	12.06019501	11.80445056
TCGA.EE.A183.06A.11R.A18S.07	818	1	45.36757739	74.26742333	103.7354261	80.25395619	102.2559587	40.89373403	103.7990993	419.1126284	58.01783083	258.5702778	14.42038925	54.58319611	12.88597351	1.081832827	0.881670701	7.116260342	6.335035692	7.623406057	7.554276485	67.70343387	9.299535914	2.965907897	39.20637026	10.81156949	2.335220999	12.54230808	8.145383767	24.7836706	4.908299276	10.13099626	4.198073726	4.933960695	6.297438235	3.686289853	5.011534572	11.36964764	12.5001266	8.042773783	4.4412441	5.749773527	11.67961933	10.64624535	26.19447922	3.816054066	8.743738974	7.699365784	10.09914085
TCGA.GN.A26C.01A.11R.A18T.07	821	1	26.75151881	259.9751427	36.13890026	29.05097077	65.61206412	548.3538554	58.32988442	104.2177528	44.49706479	101.5660041	14.47840337	19.38545237	16.72497301	1.354384573	1.128916527	14.08708207	11.05378576	8.422333433	4.246434306	31.67804046	3.394881348	2.234241941	68.17407508	7.192771446	1.420154298	4.644179973	8.509519637	15.23273969	8.347726931	6.866729191	8.675048805	5.287763608	13.33799106	5.858356696	7.286182288	8.192230604	22.6627637	15.75931633	3.402795601	8.675044774	24.0075344	8.760426985	18.30390197	8.949889475	7.066110431	8.861917881	8.206789487
TCGA.FS.A1ZZ.06A.11R.A18S.07	822	1	70.92048444	-6.468140614	80.39547902	62.40218815	155.4628776	419.1537568	47.83270369	180.650543	33.68125317	164.2831779	17.01326587	42.23842845	8.907272529	1.535073823	0.897259003	73.98174558	13.9415929	8.333380318	7.84421732	72.50913675	6.198862939	2.772277382	52.05511242	7.088075616	1.603445974	15.71154726	9.357803701	16.61969941	2.528090892	6.663704146	6.555468095	3.183393521	13.26465694	4.098307017	6.379548845	9.465240423	5.714556798	9.76786576	4.443160194	10.4197414	19.9332896	8.583456096	14.91340427	8.106453506	5.522554032	9.619965293	22.38955809
TCGA.FS.A1ZY.06A.11R.A18S.07	824	1	48.30859498	-6.147709947	211.5236785	181.6595668	145.2105655	14.43987558	168.7495565	316.9005493	93.60269084	309.9201157	9.931899644	52.11795006	14.07469915	1.144314777	0.765776144	15.86931767	11.8425405	6.495515458	5.508902393	83.42486519	5.88344305	2.846272648	33.86239594	8.635770763	2.267320046	30.99091867	8.797457779	15.12379561	3.469003786	9.532454175	4.824280876	2.602861614	9.05802484	4.893587055	3.744379139	11.60115709	6.540029083	18.02489577	4.901815113	6.090158188	34.00452222	13.28267397	24.47119662	3.990098764	6.242207645	9.124122277	15.86428563
TCGA.EE.A17Y.06A.11R.A18T.07	828	1	87.49182973	39.93291664	106.2362573	69.4658303	258.1077571	95.91212551	53.50159821	152.463806	58.01783083	153.1287576	7.179651142	53.88265939	11.08278502	1.576242066	0.85320842	11.85884244	13.63123215	7.009092353	5.963934966	26.58387188	3.94573086	3.29208873	44.74396294	9.467424628	1.378752336	19.92304505	7.316160494	19.14314393	5.917528945	7.74209166	5.121742232	2.155032809	11.89962952	4.773633618	6.500107067	8.794475102	13.59881012	6.113149904	3.039711644	8.525275115	16.87042828	10.76575548	24.85447906	4.392491226	7.235053166	11.43712469	8.259819538
TCGA.BF.A1Q0.01A.21R.A18S.07	831	0	54.60989588	48.37671076	66.99472223	73.6691145	101.1034696	127.7684214	104.9056851	147.0664522	56.1183666	127.4551832	31.17013755	35.93692712	15.63765168	1.786893211	0.915660761	23.92919785	10.42853887	8.107292347	9.692478048	22.63700056	4.38343687	1.984154946	52.89018723	7.197841262	1.781013087	8.747892722	7.633282402	11.4817269	6.608035717	11.78231473	10.00143663	6.237285166	7.717703644	6.236457021	8.112786697	11.29744237	22.0297196	7.4542161	3.585633216	10.71892461	11.97561274	11.77006906	26.19447922	4.227604774	6.617556603	13.47721656	6.732756421
TCGA.EE.A3JD.06A.11R.A20F.07	832	1	38.067335	399.0009156	42.7675031	37.54845487	125.146888	355.5668187	73.71852124	80.58598062	50.28335931	76.57560493	9.313941769	36.49565576	8.06203627	1.384677064	0.83557309	14.67925337	17.09341254	7.231295702	4.093098668	25.47056141	1.958923576	1.990839215	33.33418569	2.571702192	1.244850303	4.785888417	9.831312387	8.76762191	10.43398558	3.504956758	8.499227204	2.638937531	14.06092756	8.017819947	11.24392962	6.89622564	8.016204927	15.42549457	3.052465815	13.87817212	6.987839061	9.834741208	14.12833878	7.129162469	3.453757625	17.69991389	5.548888169
TCGA.Z2.A8RT.06A.11R.A37K.07	839	0	83.52571986	110.3691486	68.17758161	117.661086	160.9249599	269.8245068	157.5951382	369.9342351	54.62122553	104.0119366	14.58700364	110.0740353	11.92744077	1.492095782	0.77124092	14.53919726	17.2569853	7.947550828	4.350138744	31.94012351	5.234275378	2.915512514	36.28236116	6.030210765	1.704390358	13.18081678	10.6762042	14.51816745	4.703722674	7.008033236	7.207777604	4.274433833	9.152889043	7.747847513	6.268592252	10.33050743	9.082822646	16.92544835	5.536374096	15.40178828	10.80248916	9.341942508	17.48270698	5.882418677	5.772951432	6.766591793	13.75302487
TCGA.D3.A2JE.06A.11R.A37K.07	841	1	100.5277185	19.53254438	270.4577196	152.5947319	236.473549	13.31406563	171.9106474	216.0430249	107.7749264	320.3621591	12.47108353	107.860672	5.797819347	1.891448024	0.96291419	7.84071109	14.50343784	6.705390765	4.90606401	36.55764257	3.58532491	2.926988351	8.396022162	8.550838592	2.239906497	35.81525609	5.263205449	12.75130374	6.991682223	5.759387383	5.257889583	2.780319961	12.21427632	6.1831382	9.486007957	11.45320397	23.69592088	5.872987968	5.136205474	7.864583024	7.692418001	13.0709091	33.07217852	3.617156439	10.55783967	8.900440503	8.333099383
TCGA.FS.A1ZA.06A.11R.A18T.07	843	1	43.64841357	45.98297664	86.3591564	84.53119517	126.992651	109.8235099	112.1457404	180.650543	70.36116292	187.8503162	12.86223367	31.61452571	7.705206218	1.444635907	0.848900092	17.93770248	15.61619443	5.495461289	6.903595772	13.7344023	1.800979479	2.919437946	36.65332314	7.216268611	1.36176597	4.602181193	5.825049044	16.33927135	4.31469106	7.231424217	10.48694589	3.226724314	15.13457516	5.912503639	6.959688866	10.63105981	9.459012974	18.58608133	2.944232499	10.74757987	13.10573484	9.436174399	20.14737822	4.732701285	5.678484979	8.740672842	9.911981421
TCGA.FR.A7U8.06A.21R.A352.07	847	0	107.7200194	9.143678436	222.4012926	163.1027106	236.473549	30.29624794	218.77738	277.3416549	75.08504053	358.9873244	20.0822922	60.35783203	8.840806568	2.424972746	0.83031563	12.38295628	11.09870591	7.888493259	6.378444836	54.18608001	6.558674466	2.41218835	22.05552439	10.33785187	2.493345274	31.36602271	8.317568912	20.56856977	4.322676451	8.283715585	5.480693019	3.407009308	9.302952292	4.358469961	5.662701057	8.425922157	13.4541811	7.110517302	4.862658546	7.325282607	20.92286166	10.62664075	32.87421742	4.282133203	10.41408032	5.875149336	8.112727546
TCGA.BF.A1PZ.01A.11R.A18S.07	853	0	21.56045789	23.84426292	59.85911872	44.14102124	126.992651	167.1499309	73.1590152	160.8215762	29.2975489	167.4442693	18.00518108	85.96096857	9.07382784	1.691544751	0.862142596	20.84217676	9.414135513	7.991872056	6.535218185	65.49436735	7.170767192	3.099133318	70.11743626	8.368291826	2.482047305	16.08330357	7.764297758	18.44965943	3.907052215	8.23169022	6.293067381	4.088064314	13.95129731	4.84724653	7.723849299	10.45871678	23.31454947	10.20545622	5.226998259	8.636017047	19.38914507	14.36119567	39.40906668	4.782363555	8.553904674	8.152748694	16.36650573
TCGA.D3.A1Q8.06A.11R.A18T.07	854	1	20.02393227	314.515495	42.52132406	32.18236955	94.5627139	101.8125592	34.90086726	90.53718638	40.11112565	84.04757819	7.979043148	25.91434553	8.510857237	1.472003939	0.808480536	18.19960176	17.02810028	9.254983483	6.22209158	53.50418372	3.244830746	2.458971742	45.01094281	7.238153116	1.278615772	6.563875442	9.73583223	16.03757935	5.146929011	6.846390149	6.826396798	3.826975979	17.64431232	6.447816403	5.899555469	8.467472186	12.19033709	15.79165248	4.342230477	14.47995121	21.00357871	15.20560289	16.7196382	4.111003377	5.325481687	26.82772862	10.12990132
TCGA.FS.A1Z4.06A.11R.A18T.07	854	1	32.01470768	189.6763415	91.2114254	69.4658303	80.42524877	216.084082	81.0419994	82.26296883	54.37589975	244.1090821	13.68927789	28.60159559	6.983926186	1.254084674	0.821992691	8.099815364	16.71707185	4.344167442	2.809801223	35.55870016	2.281093553	2.387240113	20.43442154	5.963343349	1.89120144	19.65482743	6.356328046	12.21496653	8.222169623	5.01128211	5.152018632	2.939316074	9.602539078	7.63618457	8.59961917	9.838369028	11.20021807	12.12590042	2.65491536	7.940446213	10.40272464	9.184777454	19.58393977	7.425051254	10.01667874	13.01928691	4.420382274
TCGA.ER.A2NB.01A.12R.A18S.07	857	1	26.59690461	62.29257673	78.10042302	79.63669567	97.7572823	25.09924259	103.7990993	137.7661412	60.40993112	167.4442693	68.07855678	30.61761271	29.25443817	1.116744585	1.312479432	9.804859212	4.218087565	10.36195147	9.313061208	33.83489809	12.32756314	2.895721217	72.11558442	10.75099506	1.805336689	11.28987475	7.600187066	14.57397485	6.434571629	14.27619372	5.205200785	6.013163031	6.841275513	4.14044109	7.076535893	9.615391417	28.63767836	9.605999577	4.714474772	6.584546811	12.37842826	10.76968753	37.30358664	3.154492052	9.001400385	5.648677197	16.13622414
TCGA.FS.A4F5.06A.11R.A266.07	874	1	63.65807723	18.27931866	75.93591693	34.73687461	53.40094719	117.32146	59.04010979	167.108891	36.81887307	167.4442693	22.80942845	55.30210334	9.534651332	1.659023305	0.912567712	20.86637105	13.9415929	8.550472175	6.285373469	53.95535938	5.469860794	3.54744209	61.94755565	11.43096433	2.272107054	24.86118693	8.730868345	12.01481842	3.682846446	6.753101529	4.688041717	4.198336934	10.44064391	4.816644962	6.590039115	9.654044332	12.25201493	11.01788443	4.403086387	11.82881996	13.78136915	13.19840389	22.10760765	4.893796455	7.348163264	6.30284957	12.56168489
TCGA.EE.A3AD.06A.11R.A18S.07	875	1	42.02497832	-8.132035784	31.391865	24.56121493	91.5590833	142.2525265	87.6492338	221.7270171	36.19339664	137.0916528	8.867132946	90.15766044	9.431392343	1.542305962	1.104179833	41.8353854	13.76683647	4.66664393	3.8335436	59.17161144	4.900414459	3.451768389	22.76479688	7.963901888	1.883485845	31.48048559	9.029627757	18.72346627	1.908844295	4.360422538	6.587275563	3.451029142	7.83694857	4.34648862	3.918310143	7.150706118	9.443062607	11.42710774	4.842620251	9.818431544	12.02024637	9.027554903	13.49080518	5.480996293	4.270088517	9.959955877	25.53997007
TCGA.EE.A2M7.06A.11R.A18U.07	877	1	44.33795973	213.6579164	64.28650236	77.14913477	89.62587283	137.8071708	83.18967353	152.463806	49.86877681	180.7670715	11.20896127	65.67238921	8.109911904	1.131710278	0.771752496	24.79840262	17.068189	6.614748966	4.637689781	34.71274927	2.814722411	2.894227272	94.14667199	6.698727275	1.155558695	10.6122504	8.670355849	11.57423849	2.819453324	6.074696334	9.680811719	2.97422906	10.85782681	5.13226241	5.131010594	11.19139724	5.157252837	10.96178999	5.713132334	10.9431961	16.39440729	8.832148831	15.5007405	5.498596819	5.36613344	8.472797763	12.74412407
TCGA.ER.A2NF.01A.11R.A18T.07	877	1	61.86977147	42.61591375	107.5486187	77.14913477	152.6662276	98.14542131	163.1520851	216.0430249	44.49706479	191.8575059	15.2214959	41.42136281	8.406770137	1.171238706	0.766925841	15.7391099	11.35931509	6.980366181	4.490095408	45.58905675	5.714220676	2.633432278	29.33216772	7.345188647	2.39722861	20.74135775	8.429157172	17.5349298	5.331249558	8.436026564	6.219725382	4.306740888	10.78012491	4.326365161	5.499420498	10.98716184	7.941629543	10.19731422	4.247238239	8.175562191	5.742617277	9.864222291	15.31301732	5.541973982	6.076671104	7.907260526	8.129447814
TCGA.D3.A8GQ.06A.11R.A37K.07	884	1	93.07010775	22.8957403	150.3414118	113.4406091	155.4628776	24.99108775	133.7252301	269.7834308	77.15175843	225.188622	10.60151011	44.30903779	5.391722656	1.924746952	0.774152822	5.857572907	14.08553396	7.004572504	5.76459502	19.19365288	2.92392473	2.507627434	10.92070209	16.14157189	1.179257908	2.194497152	8.30229728	11.21390141	3.494885132	11.1499237	5.993431369	2.376917182	11.90449806	5.548192056	3.752787288	7.248967799	6.609967732	5.754506188	4.455308746	7.064127432	18.66632689	9.195687959	26.1235185	3.72717039	5.21483373	13.84299646	6.964597824
TCGA.EB.A5UL.06A.11R.A311.07	891	0	78.00920221	82.37574544	56.76869862	71.49085617	96.65681659	192.1025116	114.8023624	170.2276959	41.31860517	120.742037	8.796080495	70.67729994	8.363368905	1.322514119	0.785402371	12.03097523	17.32548759	7.965663608	6.143422062	22.11114671	5.29590529	3.357890945	34.84613189	7.444875866	1.019659509	13.49783158	6.487385133	13.48366239	3.520180394	6.385211719	4.967066259	3.496234165	10.80223272	5.068918953	7.497658315	7.330802919	15.5008079	8.408120271	3.067093418	10.25915136	9.286206849	9.556648071	23.15417616	5.439490659	7.08979706	11.18756828	9.924482209
TCGA.EE.A17X.06A.11R.A18S.07	907	1	25.6833241	129.228043	74.50048918	65.22303246	89.62587283	29.58192342	110.9891714	135.7515112	65.22952798	187.8503162	8.063269328	74.27609253	18.32255231	1.323653078	0.834697291	8.597713317	8.714660958	7.955507394	5.281747312	125.9613838	9.497375918	4.997674393	17.61626777	9.620278611	2.620186146	11.6915752	7.826319056	27.40257564	4.164334621	9.523981737	5.007269103	5.101178011	6.153121718	5.057850123	5.354028237	15.08539091	10.35141745	7.078726431	4.03099512	6.759291063	10.04189978	12.24744189	18.61677084	3.48280242	8.494318085	14.70085995	11.29339273
TCGA.EB.A51B.01A.11R.A27Q.07	931	0	42.3589016	7.945118998	75.18692876	51.52221923	147.7151984	441.0486427	131.9215685	177.3054689	34.01032634	153.1287576	18.91896828	71.11528956	14.12496082	1.979172542	1.288225141	25.31053523	12.61683807	8.053557703	6.084072164	58.91354375	5.268932756	3.575474661	32.08731832	8.934941847	2.396803881	21.36672589	7.814697482	16.29392435	3.040941037	6.029869203	4.888921471	3.105307397	11.85716658	7.861252943	6.348246642	11.10341735	25.48164791	13.46276393	5.98683971	10.79542211	19.25540182	12.07872552	27.17524308	4.822811006	5.38743119	10.25442335	11.51693243
TCGA.D3.A8GB.06A.11R.A37K.07	938	1	28.95651231	167.8425627	85.43516198	78.38439767	74.09619385	127.7684214	102.6862076	255.1086712	88.27839332	158.6857055	25.30777248	28.83254838	9.842388157	1.534900132	0.761976444	36.810484	11.13388903	6.370499066	5.525221088	34.06260488	3.970196801	3.819084184	54.20244102	7.904131472	1.944669963	11.82615232	13.00968135	9.859723211	4.646307799	9.833892477	5.256005191	2.064357533	9.077170723	7.003009662	9.137773159	9.353173865	14.93388364	13.97989185	3.490680858	9.692216698	15.0543504	9.602286717	15.99230016	6.835601501	5.036673964	9.84681115	11.0055222
TCGA.ER.A193.06A.12R.A18S.07	955	1	38.067335	114.8952759	89.23425909	60.84955488	243.6465601	192.1025116	62.45159894	733.3868404	53.15440824	114.6904498	18.00518108	53.88265939	10.39979195	1.551509535	0.86150032	33.21454816	13.12744771	4.979035609	7.769068974	48.90124235	3.258480225	1.955376794	43.50491301	6.830569388	1.747058901	9.901760747	8.141167097	15.66848817	4.113325863	8.790307244	6.63360361	5.074833067	7.271116617	6.908149344	6.804262837	9.914701115	12.36737689	15.13831772	4.9797109	9.723411059	18.80699749	7.751178875	20.24677144	4.297302968	5.671127305	11.88840532	8.62094302
TCGA.D3.A1Q9.06A.11R.A18T.07	961	1	56.55293639	88.15201036	76.62902403	66.58502466	108.5610791	192.1025116	110.9891714	167.108891	45.94914677	100.4392949	10.53717157	55.80728765	6.736150979	1.332146215	0.762847262	18.14430449	15.69276455	7.0477902	6.82608545	50.79988391	4.297026649	2.208816124	30.54584576	6.791208994	2.224804516	12.9198696	11.19699578	19.95731264	4.357027262	7.281713549	5.222310548	4.044169676	8.75849555	4.397923069	4.757989052	7.883852124	13.12469474	11.17299962	5.108959107	11.3410035	7.450463465	10.45346373	15.73715875	4.697843378	4.530024741	8.806602991	8.488265883
TCGA.EB.A4OY.01A.11R.A266.07	977	0	39.40484572	14.49911034	54.01713522	208.9707227	187.3877893	5.86041423	218.77738	286.4518627	108.8878181	320.3621591	23.95664456	23.1603088	22.87327378	1.789280462	0.842881101	20.96247126	4.48660321	9.291430678	8.419542886	34.97935771	8.258828794	4.363601733	46.68338295	12.07705754	2.652873565	13.62190182	8.648241287	17.78235378	3.904073575	13.8131587	4.343101462	4.073442351	9.500845936	4.122843727	4.307137188	13.16559857	12.28117999	9.103269456	5.524014087	8.312369285	20.96421246	13.37593027	38.54951655	2.348584026	11.49314714	3.584332603	22.50517184
TCGA.GN.A26A.06A.11R.A18T.07	988	1	49.88001613	86.17484353	20.65454717	17.84611081	86.04256656	177.3465124	50.76337096	125.7972452	36.92045306	59.55606547	20.12392956	19.94649935	8.566642129	1.485678867	0.860167733	27.03574872	11.28077902	6.20490233	6.503341228	26.26130813	3.197010741	2.357120099	71.67759463	10.59596088	1.151744112	3.304085113	11.7430206	14.76709372	7.647514539	6.103181381	6.632232047	3.302059836	15.70284046	6.599792106	7.207282748	8.539722904	8.979903832	11.7981156	3.20117823	17.42744652	11.7619036	8.859066664	22.33386216	5.205185166	5.568335013	21.11107763	9.713443305
TCGA.FS.A1ZH.06A.11R.A18T.07	996	1	26.75151881	327.215785	36.13890026	41.86940832	63.54245228	188.4369502	66.17832548	84.76092456	30.64163376	125.6094204	10.21173242	32.55770892	7.668699738	1.206836881	0.761288163	10.4275029	19.5926567	5.919518464	3.825567406	23.12506555	2.585635775	2.413563595	46.20885614	7.972342617	1.169330941	3.174155877	7.492295231	9.9952078	5.499259914	7.071453175	5.273694554	2.88034784	10.72517996	5.160354573	6.314182836	10.62324206	11.41234868	9.399000039	3.602121265	8.338233211	16.18435194	8.305133898	17.56951608	3.995682744	3.939335374	13.07004948	5.520909772
TCGA.D3.A51J.06A.11R.A266.07	1002	0	8.875008179	198.706989	52.51224097	31.35729376	76.82531542	369.9753462	41.22063788	95.87111056	28.35958	85.72456649	18.2495711	67.54571729	12.71900646	1.517797755	0.763729533	37.36736076	11.72343349	6.549327072	4.361216946	72.98280026	7.738135364	2.954398676	113.3076472	8.089983309	1.641697896	9.395390232	8.006138163	15.33652775	7.587568004	6.8060691	6.322460935	2.789651235	8.211256784	4.767333213	5.712784581	7.083104321	5.374160206	8.766607269	3.889513964	10.8728006	9.802104131	12.03053939	15.89133045	5.491158932	6.304351893	6.854600048	13.6579892
TCGA.ER.A3PL.06A.11R.A239.07	1010	0	52.31013823	43.48133806	130.3332789	93.56350918	136.6291215	180.6915876	116.2035617	184.3887133	52.69660278	150.5280532	14.22279259	67.93518874	9.213987428	1.405481846	1.041025125	21.97457907	15.4159919	6.239467027	5.27660512	21.90436057	4.794071121	2.329216428	19.16881272	5.420131143	1.591191809	15.11012331	9.679254488	11.96644829	4.166901519	5.711941363	6.375460398	3.041182943	12.01863519	4.830515311	7.125153299	8.043334347	9.719801471	13.82829125	5.410447984	10.90960731	5.326337478	10.85861301	15.81408231	5.46423879	5.034885087	10.04827572	8.868799899
TCGA.EE.A181.06A.11R.A18S.07	1026	1	15.04250422	94.59252395	24.15293806	24.95543337	79.65166783	296.2632312	40.6936534	155.2241041	32.11919884	76.57560493	13.03799158	60.35783203	8.425613627	1.470021935	0.854577915	32.74214278	14.74291303	6.429629894	4.152922445	40.36067516	2.89644587	2.212672932	42.29742957	7.331307163	1.915114224	6.037484356	10.09860304	16.28188746	3.977149497	6.908987513	8.316889055	3.760344824	8.56858724	5.365749251	7.719848775	9.707859798	8.32950166	9.529448139	3.849541248	12.45522033	7.172966164	13.78634701	14.36757617	5.976565446	4.90781822	6.970903293	13.48002916
TCGA.DA.A3F2.06A.11R.A20F.07	1032	1	19.68559488	144.6813066	60.74749429	59.34816602	52.3713297	106.9153939	63.23644675	84.76092456	52.01609844	89.14651657	19.69336766	29.78526459	16.27767195	1.225344457	1.223591697	7.975765133	4.903074354	8.574718374	6.524735346	52.64762413	4.94540423	3.239022607	87.57853146	9.709062989	2.099794244	3.693069736	12.57920458	20.48785397	7.759317427	12.56812958	6.491467378	6.209426742	7.80017208	4.428224177	7.81987394	9.283705266	9.354825549	13.5889092	3.253673257	8.005623492	13.17958945	12.23089761	16.83633575	4.32105227	6.760649178	5.846276612	9.515987417
TCGA.FS.A4F9.06A.11R.A24X.07	1035	0	50.66766483	6.289171072	138.4403933	137.5376296	155.4628776	149.7081902	199.9894392	385.8444799	85.3920805	345.257145	17.52593406	50.64371917	13.47874595	1.680093678	1.034487566	9.478954951	17.44973204	5.976931861	5.982553506	33.08741149	2.919110922	3.792746791	23.26965683	13.14359218	2.081850847	14.21370914	7.654220155	7.188780399	4.367219741	7.464992139	4.178323773	4.152244411	13.54385149	6.622381385	6.170054532	9.276061856	9.839086104	10.68633464	6.822519883	9.993339011	8.824640558	9.583915523	13.94098655	3.888064311	5.590803091	10.30194024	10.66032239
TCGA.EB.A1NK.01A.11R.A18T.07	1039	0	8.446450576	17.17644145	57.14871034	51.52221923	88.68398101	49.07739115	88.51397131	118.796719	37.63410026	105.2331409	29.88626928	34.70069677	13.92224493	1.144479566	1.042117995	28.64817915	6.683215046	6.464053636	6.635460801	48.02507892	6.760795987	3.212565587	37.40605057	8.15631379	2.241917003	9.230500806	11.63063482	14.8229104	5.590457137	7.936201913	5.488890868	4.814222331	5.962168295	4.650488248	6.77342152	9.928602439	18.24938067	7.421459875	5.004625681	8.080430424	21.53246824	13.30256605	21.95547611	3.724925113	6.834885272	9.202462087	13.54775413
TCGA.EE.A3J8.06A.11R.A20F.07	1044	1	222.3841698	-3.447974471	113.4285579	114.7529704	272.7825188	71.79911493	255.2738467	160.8215762	124.2455554	191.8575059	3.108922495	46.14603289	5.154387411	1.796082873	0.782141761	10.3053259	26.05792134	7.003101745	4.971754245	16.1692653	1.45668787	2.271107429	34.7646562	4.542110764	1.40535278	8.023874879	10.59890014	4.853270907	4.965464694	4.808971139	5.145553088	1.29620832	11.49073705	9.212533959	7.335904151	8.853379993	7.503092755	9.106426101	4.057006136	10.93586073	6.962645587	6.888687949	16.32713791	4.529065483	3.46231994	15.6874011	5.029813331
TCGA.FR.A8YC.06A.11R.A37K.07	1059	1	99.18345682	31.07856435	150.3414118	113.4406091	199.4986616	170.2687369	168.7495565	385.8444799	61.69944246	299.6837546	12.71429583	31.47657535	7.098550618	2.026573531	1.000547304	46.44884471	13.91647137	5.318838495	4.945179913	53.07164746	5.702955382	3.011332736	29.77604609	12.05027571	2.001663364	4.544960879	6.986855964	12.92245388	3.758712757	7.564337402	9.111177145	2.130121591	10.35448466	5.521668039	5.359240789	11.04877652	7.870756128	10.57425703	3.218178227	9.121870296	18.98121054	7.461627158	18.24045278	3.928334626	6.416129375	10.16436938	10.56558348
TCGA.GF.A769.01A.32R.A32P.07	1070	1	93.07010775	70.72882236	84.56495286	69.946912	147.7151984	84.80193561	122.1131732	173.780956	42.01253727	145.6730961	11.34418535	54.34046616	7.026262835	2.189180762	0.944010185	19.53222598	18.82204993	6.708270152	9.36188468	30.3149712	6.128729343	3.071340928	33.05156168	5.324792263	2.056135285	16.83066468	6.019299601	20.44634617	6.33386631	5.322133202	10.36444183	2.940578235	7.274185188	4.217463862	5.762555592	6.432294217	14.00603597	11.17299962	6.061452355	11.72104278	17.94116251	12.73889219	19.19258012	4.636361174	5.315570064	12.07688713	8.527281697
TCGA.ER.A195.06A.11R.A18U.07	1078	1	51.06015846	327.215785	81.26021688	45.14522063	258.1077571	240.6885419	81.0419994	184.3887133	33.43191203	167.4442693	9.927661721	30.95505139	9.975034459	1.243460416	0.784639049	9.823563653	13.74324504	6.263052034	3.527228429	56.09163021	3.416060806	2.735217153	34.23018644	5.97507524	1.342737845	8.336715672	8.802373672	12.02726334	8.087919358	7.17911415	6.747641808	2.686282941	10.0687338	5.335126353	5.768260559	9.012077658	12.17899564	10.77905878	3.286234791	8.690232992	20.02411483	10.78607415	12.47934608	4.158627184	4.848536733	13.600154	7.605301254
TCGA.WE.A8ZX.06A.11R.A37K.07	1089	0	16.04503449	367.5492092	248.0201601	125.1590352	166.9817406	144.7571599	128.2985734	341.7955339	75.08504053	333.0624429	10.52709143	41.17560975	12.21267112	1.814157009	0.84738519	8.719241183	15.1090623	4.691901856	5.491530221	55.11286658	4.837026314	2.723147818	32.2798517	8.990980611	1.918410971	22.16697381	6.685569517	9.020711016	5.787249582	8.797160496	4.274422221	1.782476464	11.10224608	8.113796793	6.973999504	11.02650102	9.736354613	9.012427798	4.39612965	9.372485155	9.877563069	7.764588641	25.05138299	4.198308589	8.050381582	7.339855626	10.37490008
TCGA.DA.A1I4.06A.11R.A18U.07	1093	1	36.57019321	219.3419116	71.18004418	49.23776275	104.7706067	108.3165939	68.00125705	155.2241041	42.42745361	119.0917559	19.92032377	53.42568723	22.639455	1.652443549	1.011221911	51.59298344	10.75498889	6.616130701	7.909509718	82.82454645	3.750338099	2.049743873	36.65332314	6.530873425	2.179145252	11.78822368	13.13477186	15.64165091	6.504560411	7.352274225	5.928944716	4.522028823	12.46344358	5.155070542	7.569512889	6.281261291	14.27862959	8.47585647	6.655372719	13.15451078	18.86888921	13.45725132	17.24823617	5.161534415	7.785751061	14.11173953	19.08452768
TCGA.DA.A1HW.06A.11R.A18U.07	1096	1	71.61830241	198.706989	101.2245798	85.30477618	230.4175101	152.5048408	110.9891714	441.0075067	28.91274305	131.1889953	7.471435423	39.48368695	5.073836126	1.493314771	0.745744206	16.47573291	14.98065411	5.921714403	5.07027105	37.71272943	3.783576652	2.06836394	32.90347549	5.6939448	1.373966905	11.47288739	8.415658637	14.91800927	5.300181556	6.661192833	3.933397274	3.697300765	10.9862079	7.507455636	6.238283225	13.3975717	14.55862344	10.25347358	3.002266205	12.72981009	10.97443019	8.803706402	15.53214052	4.486101021	4.143559519	14.60815379	11.57336217
TCGA.FR.A8YD.06A.11R.A37K.07	1103	1	128.5957655	26.18286708	111.9030954	83.14027019	132.6580974	11.16809676	108.4783261	548.3126817	72.66091945	219.5046295	31.52329475	72.45315584	12.88597351	1.694195275	1.064022037	18.1811477	5.767420868	7.963793166	13.49108663	78.86752082	7.044929368	2.780703196	27.975272	10.45299151	2.413467528	10.48493444	7.754667208	16.82070995	4.645258041	10.21632342	4.230378258	3.932468895	9.000054899	3.371446741	4.276625075	8.775591929	8.965538301	5.602820279	5.038378049	5.850032639	21.53246824	12.55377065	29.2953845	2.442386723	7.419522689	5.929232719	17.27423175
TCGA.EB.A6L9.06A.11R.A32P.07	1109	0	46.07780307	174.9203395	67.57831132	59.34816602	114.2279165	108.3165939	74.24848246	184.3887133	56.38749701	155.9254073	18.13319976	48.55861558	22.06120466	1.489021279	1.15032064	9.38010054	5.744771619	6.969697148	6.176223593	37.90910161	4.996469916	2.518618272	23.50087864	8.345211968	1.845651604	7.224578424	8.554789249	14.8229104	4.705978911	6.998086283	5.239009492	4.82039403	7.738399114	4.964823173	5.315295297	7.514810453	19.78120011	11.16799202	4.226856791	8.160104114	10.77701469	9.244006703	22.33386216	4.173286869	6.663652886	4.770476224	10.94473387
TCGA.EE.A3J5.06A.11R.A20F.07	1124	1	86.52935096	225.0333256	89.23425909	60.09139542	170.1079646	164.0237063	104.9056851	277.3416549	45.44418646	105.2331409	11.02839049	30.68050458	6.337528625	1.218897866	0.799998317	17.34051427	12.9907955	8.572198795	8.004340281	41.4635995	4.203254296	2.379160196	29.77604609	6.850438764	1.429417742	22.04949704	11.33765652	11.74963585	4.655158405	7.157881124	7.969838132	3.423474898	8.639278445	6.015846412	7.78282875	11.13341787	12.89754111	11.48801505	3.645975323	11.50107422	11.55894252	12.44634415	17.45470105	4.396536621	5.482616347	8.470485905	10.59183699
TCGA.FW.A3R5.06A.11R.A239.07	1124	0	87.49182973	74.26742333	66.46476079	52.57881292	230.4175101	139.9882578	150.1394781	385.8444799	58.59031948	187.8503162	17.58730513	39.37509601	11.20402508	1.461800138	0.939081745	10.65504424	16.05756918	6.632526977	7.091530159	37.61186334	6.164394737	2.568822623	17.2759264	8.55695724	1.619059855	14.36592447	8.400046667	9.250144569	4.140714149	6.314121515	4.205810678	2.863317477	12.8102413	5.080245586	8.714503028	7.9694802	16.72357971	7.687133702	4.465657135	6.553786452	9.010621756	5.980235653	16.16526922	3.841596066	6.595800737	25.78378514	8.93449488
TCGA.DA.A95W.06A.11R.A37K.07	1136	0	73.12762935	44.35927209	153.1380622	108.4289318	150.0655231	262.4012997	157.5951382	205.5283719	56.9448516	219.5046295	15.48605547	3.344218699	9.688227633	1.828235887	0.905250075	39.10628033	14.874706	7.971695947	7.552649901	84.00302993	5.697336645	3.822834348	36.37540072	8.937541206	2.024155438	23.48472972	11.35522057	11.97844809	4.953505619	7.235827362	6.692114365	3.126813284	7.705859645	4.764206194	5.227977408	6.570366174	1.8235557	8.081004063	2.645398885	9.157944398	12.58235379	9.000426556	17.86317956	4.711903024	6.23978909	8.753103831	11.32899401
TCGA.YG.AA3O.06A.11R.A38C.07	1154	1	130.7172249	34.4668539	142.8857487	77.14913477	176.7800306	52.6268227	157.5951382	247.3458775	62.05310849	208.9899759	7.995958676	108.9611405	7.015540963	1.671571886	1.100378297	10.71617447	15.98973456	7.271037732	4.928156427	29.48560103	3.445121703	4.348844966	16.5044668	11.31391436	2.434074289	16.98461415	13.01577405	24.56001438	3.677149749	6.450738639	4.883771849	3.140388238	9.350105728	5.095764761	4.929950397	9.993694764	11.89905743	8.746933874	3.122598919	10.02386846	8.017936565	9.159206161	23.54903192	3.562453656	7.135277577	18.09374582	14.27313371
TCGA.GN.A4U5.01A.11R.A32P.07	1156	0	39.66591773	95.71923363	61.74341264	43.74032074	91.5590833	401.4270467	49.77509423	123.9935834	41.44961869	93.03704781	27.02235103	50.84852111	11.98921069	1.39983518	0.826429752	36.47585348	11.31232698	8.06397079	5.815997471	39.5661542	4.985491169	2.917730712	67.04111231	7.765600392	1.727064194	9.524180681	10.63028173	16.35064056	5.105917061	6.78880892	8.070801503	3.776620301	9.726300154	7.239880397	7.584915928	7.347420519	13.7023484	13.20922149	4.402462219	10.89469544	15.24872417	11.55867513	19.15625587	6.269012585	6.076671104	10.01778479	15.99177883
TCGA.EB.A3XD.01A.22R.A239.07	1160	0	23.39857997	105.8904081	58.45089891	60.46440576	83.58504219	74.55370164	74.83207131	105.5620141	41.7221895	104.0119366	68.07855678	41.42136281	15.7732191	1.097327846	0.836555569	15.94717711	6.993312428	9.74709805	6.804805397	60.59899129	6.92369763	2.527929696	59.13121018	7.361002727	1.636098061	10.28974569	8.982204834	16.04946787	4.427973995	7.304345046	6.507864931	6.230441119	6.760972419	5.072366834	7.520103539	8.059139568	16.66533305	11.31618929	4.813344642	8.668299195	15.23923732	10.90857042	27.94003673	3.563494218	6.92573224	6.098558472	15.35335763
TCGA.FR.A7UA.06A.32R.A352.07	1164	0	30.04789034	219.3419116	53.26005143	38.88439829	52.0354498	262.4012997	52.92910952	94.75821875	35.40495081	67.59664199	12.53329847	55.30210334	8.216709611	1.9403003	0.774267497	9.146911701	19.00631155	5.818605461	3.820362153	30.07527399	3.266450689	2.860458173	55.82192104	6.158598504	1.797463442	4.308841655	13.00968135	18.82041982	15.60037846	5.666151623	9.655457738	2.993849589	12.67412618	6.801712937	11.93093669	7.477960352	7.744596146	20.73096822	1.740014086	12.32717117	9.547962285	9.715880232	12.33974303	6.906016588	4.947236584	10.8433583	9.704100171
TCGA.EE.A2A5.06A.11R.A18T.07	1195	1	66.72380253	30.21463305	119.4709658	102.6368113	106.0602483	26.39488428	165.8538682	105.5620141	59.1717569	444.4691229	9.975048568	46.96841216	11.1621558	1.233580906	0.793542206	20.74866382	19.12838603	6.127954542	4.742928994	51.37819702	4.529573181	2.604847012	31.68078375	10.97855719	1.41879971	23.67946407	9.343243348	10.4561336	4.083600662	6.89122099	7.565655437	2.995817484	8.509242052	5.843469973	5.445065668	9.876382055	9.532468122	8.374303175	5.648295846	6.65515468	14.86217446	8.861572417	23.52043249	3.678156385	5.748515496	6.796367746	9.521742602
TCGA.GN.A4U4.06A.11R.A32P.07	1197	0	134.9129424	25.5077037	122.8220685	109.6501364	195.06054	66.36149451	133.7252301	306.4585064	58.01783083	236.9360716	13.15567046	45.68309796	6.580992641	1.797044339	0.857713251	24.94427315	19.28845347	7.101468276	4.448265132	52.86168984	7.887069452	3.062718518	10.56067339	5.269780075	2.004750529	29.80398411	8.459080037	13.1920506	4.492595289	5.342340558	6.168742923	3.06793686	9.41015384	4.274903819	4.567442055	7.266939364	7.410973823	6.29019933	5.678235503	8.255092141	10.29456713	13.56699625	14.59591721	4.493817133	5.582581118	14.70911327	13.18389587
TCGA.D3.A3MU.06A.11R.A21D.07	1209	0	23.00136622	32.69700165	66.46476079	50.44493674	76.82531542	69.95893408	69.99632008	196.4995838	43.4149977	145.6730961	16.91544124	42.50462925	15.0892616	1.276342134	1.094831693	30.66079376	7.58783019	7.517546629	6.160757139	79.41024287	4.980917541	2.365053495	40.94985357	9.340041208	2.527118626	9.901760747	11.87659638	19.32090601	2.9748907	7.278568843	5.817805441	4.831246203	6.499792388	4.023637855	5.686392619	11.62096578	8.463669283	9.395578176	3.740679127	9.197905045	12.52825186	10.68988737	23.35068133	3.71971581	5.769752967	8.133336691	18.79321665
TCGA.WE.AAA0.06A.11R.A38C.07	1229	0	46.07780307	60.22781403	47.73351874	63.18703625	101.1034696	205.5694253	109.6995302	170.2276959	50.9318985	143.408828	14.92369136	37.57786504	10.17645208	2.228053932	0.806587409	24.76183761	12.96338346	7.731119236	6.242182761	61.18585443	10.05069029	3.03577279	46.20885614	11.62365814	2.005166912	7.275090283	7.304328411	11.66649042	3.587870281	7.087469754	6.397995209	4.355723119	12.84917107	6.329285519	6.755304171	10.9339399	21.35509328	12.99532259	3.840146269	8.364371634	35.09957172	10.81868975	11.72010725	5.84930246	5.998033758	9.86689733	15.34391712
TCGA.DA.A1IB.06A.11R.A18S.07	1235	1	36.81278348	274.9565793	73.04960279	56.56130846	78.95384998	255.149742	62.45159894	109.78249	38.76355403	100.4392949	13.77041048	36.40576918	9.204547136	1.189216492	0.794344327	11.90600693	16.9630384	6.286701954	5.544433135	44.40231072	2.251045969	2.575338116	38.48645196	5.91128384	1.670822415	11.32448347	15.57923449	12.6058966	12.4995412	5.453811163	5.731535137	2.281962058	12.6574155	6.593198659	10.63390065	5.823008174	7.414719377	22.87841456	1.744889552	10.89839559	9.815689893	9.795930786	12.29617619	6.871160536	4.388032016	14.25096105	11.44297561
TCGA.ER.A2NH.06A.11R.A18S.07	1264	0	27.23048623	339.4104929	30.92947831	26.3064645	67.676826	441.0486427	41.57188359	122.1478207	24.01250536	90.0884083	11.44766672	46.80259538	6.703052463	1.321716328	0.789371004	20.23754201	11.89355324	6.311935769	6.671994943	34.71274927	2.483527587	2.481486638	58.57385378	6.489277192	1.612756714	5.841933937	8.335203437	17.12147461	10.79840539	5.138096024	7.928627249	2.703189963	17.11549611	6.916969354	8.210787489	5.794438588	9.667053979	10.98523299	3.191443807	13.1666684	23.21078742	10.587311	17.04689024	5.493055501	4.397454921	15.30726598	10.61431615
TCGA.EE.A3AG.06A.31R.A18S.07	1265	1	62.46904177	26.61060873	34.31811009	43.54149132	152.6662276	22.62495152	110.9891714	188.3959027	65.22952798	180.7670715	11.35604597	25.73159561	10.36326415	1.622532936	0.785693815	10.34128813	13.68715977	5.608176533	4.715368882	11.76656309	3.623533063	2.731355707	21.85700043	8.509734782	1.975995097	8.533865771	7.509887098	9.772376918	5.018259524	8.421536434	4.681814505	2.411980403	11.186291	4.462442404	6.477163865	7.72776316	10.1129131	5.846694334	4.994644558	9.382376322	21.0660083	10.50294818	20.50573353	3.642217109	7.007836984	15.5526679	7.559001968
TCGA.D3.A2JH.06A.11R.A18T.07	1280	0	49.10570247	274.9565793	108.9498186	59.71659533	152.6662276	517.9071982	123.5581426	160.8215762	41.44961869	187.8503162	16.18826178	52.11795006	7.349948003	1.492345237	0.759484246	18.14430449	18.23265384	6.26806059	4.166004665	25.948333	3.488780746	2.361056658	43.09593954	5.402723878	1.663259648	16.75787693	9.107066282	15.55564926	11.32703992	6.593941007	7.778396105	2.631667818	11.27437912	5.12091723	7.258164707	9.247142651	13.11160987	12.29964575	3.979882908	8.316187205	9.695152191	8.423368899	16.84942063	8.237360315	5.332532405	12.42188535	6.689273523
TCGA.W3.AA1V.06B.11R.A40A.07	1280	1	28.78775628	798.4818113	61.21762421	44.3195328	170.1079646	43.14264612	83.18967353	152.463806	25.0613554	230.8800332	8.776077867	69.11714218	6.163094658	2.286783307	0.904031828	6.8295232	15.20793484	23.63524782	3.659845993	24.23958156	3.381735414	3.262423113	33.26105602	7.86713489	2.390874371	20.07548293	6.986855964	20.9907327	4.999839617	5.936858793	9.627794635	3.520698387	11.12597674	9.081570115	4.870730766	13.63244751	20.12921485	8.021051907	4.694970683	11.38683338	13.92595318	10.74994383	24.59873487	5.126944531	4.77281408	22.74827747	12.04898564
TCGA.EE.A2GR.06A.11R.A18S.07	1301	1	51.44017019	2.84624306	85.43516198	87.59983207	258.1077571	53.01197187	139.541181	247.3458775	48.48139481	244.1090821	13.38157868	56.76913811	10.6799405	1.442891117	1.093872638	33.93520238	14.20883253	6.602394959	5.82703487	55.35130262	6.611353719	2.721768863	22.82850483	7.953400589	1.662955568	25.31204623	4.937829181	18.83680594	2.52082976	5.966197018	4.288691486	3.014417897	10.19201452	6.505360223	5.958018394	11.30215342	17.37041345	11.69565444	4.429709514	11.39096011	20.25458128	13.85797705	16.4732695	3.996321734	5.758001462	11.51785889	13.46030426
TCGA.EE.A2MQ.06A.11R.A18S.07	1315	1	41.71015809	30.90743431	177.979732	31.46275932	280.3407439	201.1331575	72.06303808	548.3126817	72.66091945	250.8074837	7.622859121	31.21375933	11.99489527	1.147014172	0.935953735	26.64022907	16.19593695	6.562890328	10.12319626	59.73356639	4.325406881	2.41218835	42.95571716	7.980455064	1.426241272	17.04162767	6.92742105	10.93164649	4.655158405	4.343829136	4.133031586	3.445582653	17.85416031	5.811175067	4.767449727	15.048398	9.873889433	8.48403834	3.122598919	10.96261491	12.9194847	7.276623392	15.12036993	4.680190917	5.297913129	15.88681625	13.34275233
TCGA.DA.A3F8.06A.11R.A20F.07	1319	0	21.44202821	259.9751427	58.45089891	43.15553542	56.73143475	517.9071982	64.02246301	137.7661412	33.68125317	80.11420418	19.50912463	49.10884983	9.431392343	1.416151914	0.751118083	35.71144737	12.65612929	6.974286548	4.391632389	44.6946434	5.344433781	2.106635275	66.67268196	8.404945289	1.897329404	4.521702927	12.9306246	15.28304796	9.055311738	7.228429745	10.03559125	3.671156134	11.81090153	6.494165274	9.430847273	5.494859024	18.36703317	18.0399464	2.617725895	12.47069788	24.12301801	9.822073338	12.26422903	7.330748679	5.257266941	12.54632507	9.643683713
TCGA.D3.A2J6.06A.11R.A18T.07	1321	1	144.6328744	57.68807132	119.4709658	57.93042257	69.90313852	233.5155293	175.0368705	173.780956	61.05052307	195.5230662	16.44379837	62.88552482	14.88342058	1.409490923	0.828230163	11.46157011	11.84834562	7.152293859	9.661283625	39.13466583	7.810884052	2.331609894	30.9106966	12.42933882	2.575639708	10.07687236	7.54563837	11.99072609	4.680800495	9.353860649	4.339487546	4.547307283	7.62554635	4.64672785	7.596226637	11.14296981	21.4598742	5.633579954	4.965710248	8.794361028	5.7544457	7.947597634	18.76428417	5.27913464	7.395768362	5.419332159	19.74373098
TCGA.ER.A2NC.06A.11R.A18T.07	1333	1	27.56552231	219.3419116	89.23425909	54.93787333	81.94255052	155.2651399	131.9215685	79.721243	34.93447799	139.2131116	14.34416227	7.138917313	9.392926399	1.262229038	0.777051565	11.13718669	13.21364357	8.227507907	4.826019222	54.87013698	3.240289575	2.797328553	59.64223691	7.169333631	1.274041685	3.230967229	9.590988202	14.88943788	9.10834675	7.840105221	7.482462109	4.405841389	9.449428586	8.191622649	5.290911016	10.50692164	16.50225909	14.4952671	4.68949507	9.200320804	13.92595318	9.95068097	21.57647802	3.611718064	4.871499093	13.5865221	6.999467419
TCGA.ER.A19N.06A.11R.A18S.07	1341	1	34.64556952	238.2623809	41.05464519	37.15469082	88.68398101	184.4297593	73.71852124	109.78249	34.75092182	161.3874891	13.10774576	38.10646457	12.43083645	1.36043083	0.802162951	23.02001547	10.98086007	6.689745633	4.525338669	52.64762413	6.05487156	2.111311852	34.3054768	10.85674065	1.843463973	17.11491618	8.967044484	19.07277725	8.513571931	6.802105527	6.15762204	3.553197409	10.73284907	4.638281562	6.755304171	9.280744164	10.79863977	10.70855356	3.996392289	8.814601475	19.98676094	10.33838642	16.73206467	4.485109611	5.791231552	8.468106351	9.184286229
TCGA.ER.A194.01A.11R.A18U.07	1354	1	4.178911169	60.69580193	113.4285579	104.8562896	47.69928849	68.73338948	141.5580363	216.0430249	78.8072415	195.5230662	27.14959074	60.35783203	23.27332701	1.3514373	1.35492544	34.75829982	5.177490636	9.557622341	6.57087783	94.45373762	7.812952942	3.156857472	135.5738977	9.307105486	3.113682891	11.07036159	10.43775419	19.87847007	4.610518671	12.68357767	6.583224861	4.794002717	5.359317816	4.497134505	6.927523315	10.12391651	13.51260395	7.747967752	5.477320205	6.948282267	18.26181431	12.15380537	36.70459364	4.92040313	7.180389004	3.806041925	16.42044088
TCGA.EE.A2GT.06A.12R.A18S.07	1365	0	39.40484572	127.273874	107.5486187	102.6368113	166.9817406	78.20294203	116.2035617	286.4518627	62.38898829	164.2831779	12.51986138	27.5263135	21.39222366	1.279531906	1.052064362	20.96247126	9.198511393	6.414091406	4.364609217	68.07536887	4.133941394	3.126974857	41.43249456	6.714859436	1.723757245	9.825634537	8.807389718	13.49105331	5.585667386	7.435991476	3.779092244	3.671156134	9.053420592	6.397536503	5.362225881	10.8441238	9.491024989	15.53920429	3.48547513	9.197905045	21.10712725	11.83459544	15.07052494	3.929237003	5.280812611	7.930303065	14.57103826
TCGA.D3.A3MV.06A.11R.A21D.07	1378	0	110.595864	59.68313568	128.4016446	84.53119517	158.2231761	63.65327444	152.6441103	341.7955339	84.11384552	177.2425584	8.529332419	45.36721054	4.866125593	1.342973282	0.764147494	11.79653448	13.3545337	6.662112793	7.474074046	23.37211653	3.7626077	2.685254838	29.77604609	9.43080084	1.203214091	11.17384464	7.126938966	14.51816745	5.662733686	7.026666848	5.199500312	2.074389905	9.925835191	4.979614379	4.752767227	7.731899244	9.646439057	5.383835874	3.401287582	8.780866161	13.11207795	11.23865839	25.53850992	4.864761801	6.233636984	10.79897582	9.7721729
TCGA.D3.A3C8.06A.12R.A18S.07	1409	0	36.06501009	515.4810889	83.71774159	53.45218421	90.60114863	490.8179498	97.50343931	142.2114953	45.61655901	137.0916528	20.22718838	29.01147768	10.96475355	1.558390769	0.759702125	9.739055187	12.27943621	6.421803155	4.603177276	32.0062795	3.190314438	2.439289871	90.46485366	6.063354213	1.956066232	5.531748148	12.4716503	11.96062458	7.192642169	6.127329126	9.865829006	2.517636537	15.31655656	8.385980026	14.09331563	8.512002792	12.59112715	20.00187026	3.264724647	9.798000063	16.69349807	11.0686808	16.24722829	8.462326716	5.224903004	11.91872933	7.784241508
TCGA.FS.A1ZE.06A.11R.A18T.07	1413	1	54.60989588	12.24462456	92.2378901	80.25395619	243.6465601	42.35911474	123.5581426	221.7270171	41.58479593	204.5537094	11.85626005	55.56196116	8.114864811	1.316650733	0.751359523	48.85026503	15.87784223	8.682635567	5.492462215	62.76626288	4.679552377	2.954921696	23.40113444	6.943044748	2.027659914	23.03010537	7.912848412	11.60171562	1.796550841	6.407630849	4.872714027	3.2016879	9.625031734	5.560954224	6.420869977	8.365284934	9.506817707	12.28163692	4.091818569	10.17279608	13.01379679	10.69378232	39.50915541	4.105316454	4.850200416	6.78746343	8.401019097
TCGA.EE.A2A0.06A.11R.A18T.07	1424	1	47.93666032	152.8389628	35.03007913	18.70317958	65.06738599	205.5694253	8.520809343	22.29292822	29.2975489	29.69106827	8.15759512	49.86567579	3.702401891	1.448789649	0.749758596	37.9341786	18.29588887	8.270375995	4.741480463	20.42344574	1.355954923	1.616629572	22.46337578	1.315967991	1.716321711	8.471404999	14.71791928	8.491512478	14.64363389	2.898902061	7.994559654	2.140003727	11.25026825	9.674060397	8.958075984	5.540153786	9.227619519	17.05522877	4.151767441	17.00345989	2.178791876	10.43092865	8.92772157	6.186629178	1.629226912	24.13260102	9.10941782
TCGA.D3.A3C7.06A.11R.A18U.07	1429	0	20.82678924	219.3419116	40.12785949	43.74032074	74.09619385	101.8125592	37.20411068	142.2114953	37.7366354	98.21981706	19.82197983	44.01065847	13.70408887	1.349483302	0.91020958	22.3576631	11.07820251	8.440473107	6.133391772	30.44012416	5.840918142	2.414957388	80.43416326	9.159192418	1.470801435	2.836399028	10.02764207	14.89915641	6.482793707	7.709428819	6.423174846	4.815034714	15.1515826	7.436290923	9.542909249	11.65168965	9.981739878	13.52163111	3.176856084	16.8181744	36.59170569	11.13310517	18.52274696	4.073890919	5.418631289	14.26625289	15.01304499
TCGA.ER.A3EV.06A.11R.A20F.07	1429	1	72.39188347	43.48133806	153.1380622	45.56571041	142.9462973	50.80290728	81.75424636	221.7270171	56.38749701	158.6857055	11.5261935	100.8297104	12.49749344	1.048983659	0.793276764	11.94005885	10.65730334	10.21488481	10.51400289	28.53279348	4.169792255	2.238414045	36.65332314	3.070903349	1.383983547	23.96086861	7.637188409	13.03339174	5.762810262	4.55899807	7.714769114	3.082823126	8.438535082	4.995043601	6.536017198	12.74179829	11.18141148	7.382994052	6.079980775	8.115248888	3.72869454	10.28042582	23.37807521	2.589501077	4.583581636	6.287178456	10.1431069
TCGA.EE.A2MD.06A.11R.A18T.07	1438	1	17.1687208	125.3422392	64.80927696	62.79291055	219.0421054	16.19100464	248.5754463	210.8494062	51.56432992	143.408828	8.413903252	42.09565594	12.07942205	1.127921723	0.745744206	18.66789903	19.74547237	6.716973227	6.16612097	47.66486542	8.674758141	2.170497494	20.78600222	5.878610558	1.620979481	37.82644767	7.722838635	9.001654149	3.737832598	5.200074833	7.984362421	3.716742309	8.405686809	5.762959444	5.703580778	11.44815906	10.24345572	10.17757128	3.210894104	7.22018363	2.709987747	16.1543392	16.70831527	4.275553177	5.622250796	11.63429567	11.04281128
TCGA.FS.A1ZJ.06A.12R.A18S.07	1441	1	58.57796241	129.228043	107.5486187	64.79105303	272.7825188	45.9075355	137.5870133	255.1086712	44.64794177	320.3621591	14.04739634	34.18304907	7.405234915	1.53435838	0.7752355	3.177478669	16.22083592	7.110695297	4.274963505	39.24001094	4.293906159	2.430579363	35.36768387	10.50326309	1.588382943	20.4085038	6.88360367	33.82444314	4.333541256	8.023577632	5.082555773	2.493333678	8.639278445	4.565974356	6.796515878	9.707859798	30.95479371	7.269131324	5.419791954	6.882175779	10.07141752	12.11063631	33.07217852	2.839526293	8.329026367	11.65383472	6.916775817
TCGA.EE.A2MN.06A.11R.A18S.07	1446	1	37.53204139	60.69580193	73.04960279	64.79105303	130.7264634	240.6885419	81.0419994	262.3602264	48.48139481	180.7670715	9.966461441	5.866564474	9.438161904	1.26807091	0.862897265	19.07775535	12.69655185	7.256113142	7.29434491	37.22287467	5.711915316	2.552816729	29.95617172	8.664994308	2.089878961	21.67740689	8.99533521	10.4561336	4.545104495	7.831430618	9.38539797	3.542205202	11.94655298	5.52953288	7.287864474	10.85614256	9.80079595	17.78978873	4.340374667	9.924250149	9.822153563	11.82443147	16.24722829	4.92040313	5.049931503	7.445168968	18.41188696
TCGA.GN.A26D.06A.11R.A18T.07	1460	1	65.47150443	54.95925468	30.48213295	33.15952792	243.6465601	42.87637175	51.0296452	155.2241041	34.65294915	113.2440891	15.20046393	65.67238921	10.40763723	1.478434857	0.853622477	20.46511117	9.717040479	20.67282707	5.085469498	58.66058566	8.23654024	2.395857886	1.629461536	5.892126667	1.769442475	21.88592167	8.330475796	21.97893559	3.644367082	5.838598551	8.285489625	3.450200067	13.80159665	5.382769802	6.833648237	8.499468416	33.70451639	18.27665773	4.483397231	11.03189759	5.230986759	10.36456607	16.449381	3.645019765	6.009688819	15.94909639	12.20597811
TCGA.FS.A1YX.06A.11R.A18T.07	1478	1	10.37296602	65.11816058	82.93720555	55.27179659	63.07232243	139.9882578	112.1457404	85.68491873	42.01253727	184.1121457	17.3355428	19.31385283	11.92232186	1.259025263	0.874945726	42.32594809	13.1773291	5.475524433	1.406520429	69.25606868	3.883809763	3.532002801	33.48192877	7.25205593	1.840307256	11.73415914	5.897116346	10.18348594	7.548932847	7.688765197	8.048275966	4.367879185	9.94720391	5.326783	6.863697609	11.38380863	12.81351421	7.369224067	4.169646653	12.6414239	11.0045878	13.45042588	14.6491563	4.672932949	6.64231897	9.686325728	11.78998377
TCGA.EE.A2GI.06A.11R.A18T.07	1482	0	37.53204139	105.8904081	80.39547902	63.18703625	120.2795042	296.2632312	69.51523855	216.0430249	65.60253817	180.7670715	11.96472121	34.86725541	9.705865585	1.671010752	0.762202399	22.30004748	10.81142655	6.314344995	5.385807855	39.5661542	4.212018561	2.969189754	40.83126592	13.407256	1.842510652	6.533271018	8.987377603	9.779897658	5.563424025	9.557689722	5.030350128	2.472826577	13.91032738	6.46968606	6.420869977	8.673249806	8.156068314	10.97096132	4.496314632	10.41306444	11.56869831	9.665366404	29.20128644	5.606959968	6.766268979	8.027162777	11.72563439
TCGA.FS.A1ZB.06A.12R.A18S.07	1486	1	24.37641537	101.8325841	90.24968853	58.99069778	160.9249599	139.9882578	53.2286379	170.2276959	45.94914677	191.8575059	18.00518108	40.30695646	16.05486066	1.352024678	0.851451389	15.98711763	10.78816897	7.440575658	5.749132276	66.20204351	7.364296932	2.295967568	63.88581648	9.696293396	2.087584684	10.12907292	8.176930425	19.87847007	6.364871252	8.831599247	5.572810317	3.735578276	9.012073239	4.926864023	7.30715583	8.117243208	25.25490231	10.40695667	3.739586601	8.524209585	27.83768988	12.51970836	16.77100404	4.65566722	6.483120007	9.006568049	11.44297561
TCGA.ER.A19C.06A.11R.A18S.07	1487	1	66.72380253	15.74597456	36.53596563	45.36209595	136.6291215	41.14032112	43.39267303	247.3458775	44.64794177	120.742037	14.18465128	54.8216325	11.74152822	1.469385594	0.790529316	45.9864546	10.44142884	7.449236074	11.34398708	75.27586467	4.1303832	2.703775679	30.30734436	10.42699792	1.84660678	12.9198696	8.842358305	9.669098899	3.598575583	6.824943828	5.223218432	3.624079663	11.69862836	6.253978341	5.767201542	8.829385139	10.43780909	14.34278554	3.371720756	11.4161007	21.08609482	13.5048903	17.95196391	3.728947322	4.469280807	13.34137983	14.28052476
TCGA.GN.A4U8.06A.11R.A32P.07	1487	0	38.33646554	267.3983511	63.28723633	62.79291055	85.26203064	255.149742	117.710477	152.463806	46.48048969	177.2425584	14.70522037	44.76411819	9.130847946	1.659023305	0.776283784	24.87302564	15.09845358	6.193951386	4.778075811	35.8117788	3.999559084	2.736637838	44.61376505	5.73756729	1.882553853	7.447440245	8.733289661	9.439257315	8.203866563	5.857921198	6.266264866	1.747232405	12.58718796	5.670469428	7.961585607	7.049047468	11.17160942	8.958624796	5.023930369	10.04513363	10.27155944	8.695261643	16.4612047	5.881393881	4.923947793	16.62585968	8.736369439
TCGA.ER.A2NG.06A.11R.A18T.07	1490	1	29.13448603	135.3809906	132.2874473	21.46893105	75.37442924	277.3827335	83.88278034	87.60208607	34.01032634	95.98772746	11.03937942	44.76411819	9.261429995	1.559855225	0.768818356	13.09979914	14.13713092	7.306217255	6.493593783	73.43890934	4.214238607	2.924983441	29.83282683	6.317414413	1.424984706	11.43709165	9.058657583	14.65520997	7.434333078	4.593387671	6.765248636	5.737646555	10.04094139	5.919997541	8.090797723	18.75849356	10.93293815	11.58266805	3.219660278	12.04593227	11.60313103	11.99324985	20.60752858	5.571255329	5.818590527	20.75690802	9.734735449
TCGA.WE.A8K1.06A.21R.A37K.07	1492	0	103.2412799	125.3422392	78.10042302	86.82207807	91.5590833	210.8904614	100.4541184	184.3887133	76.09770606	109.0236129	14.06694458	51.46940902	6.247941368	1.885679042	0.784323485	14.35113277	14.99920083	7.004572504	4.321527937	44.98769012	4.933699378	2.346619824	29.6566702	9.648785314	1.924689167	13.97262581	10.4153401	10.70456838	3.836139795	8.291676115	6.257334404	3.052595252	11.31481119	5.763964689	5.390676527	8.658095601	14.05271861	11.24605501	2.353670399	8.955543643	14.34959712	12.9388702	14.19127793	4.60074464	5.206576516	9.28205566	9.385276279
TCGA.YD.A9TA.06A.11R.A39D.07	1496	0	22.45399873	626.6766693	54.40660573	58.28047215	112.7815557	167.1499309	145.6941245	115.6301565	39.37061363	208.9899759	7.617921059	105.766564	7.904795133	2.075038179	0.840158154	3.181720321	24.57653949	5.747146591	3.258863474	16.20085029	1.372999383	3.110399576	8.172756889	7.509566795	1.664186354	5.129999472	5.531215725	13.01963	5.191220989	7.75793853	5.411244071	3.259997696	10.15686829	6.655791891	6.050784379	10.23525693	4.234040044	11.1092454	2.45294927	6.444932615	9.364744608	8.675518869	24.92223115	2.383862053	4.412740595	12.00691934	6.041637163
TCGA.ER.A19S.06A.11R.A18U.07	1505	0	25.36395994	117.9854278	47.12762729	46.87796048	71.69144398	464.8903713	91.81870595	142.2114953	34.18911603	74.55873069	12.17017241	29.78526459	9.495239504	1.366045411	0.798019532	23.63562065	15.55161476	5.686239909	4.662736756	37.22287467	3.174694368	2.560352296	50.66772591	6.493271284	1.802402536	9.868978903	9.859986109	13.85472881	10.32141485	5.520619706	7.486157632	3.536174465	9.492899551	5.936495996	8.960821824	9.046282891	5.774929864	19.94252087	1.149862379	12.77270025	7.141576099	8.019832316	13.36092074	6.870461263	4.30394643	7.272616073	7.976196308
TCGA.FS.A1ZW.06A.12R.A18T.07	1505	0	54.15057864	100.6760143	12.85744934	16.34128154	80.42524877	216.084082	27.03047624	37.26664134	33.514695	32.59784799	5.426492651	52.33201609	5.559977776	1.932988224	0.795766217	23.73382593	22.947906	7.184472513	3.786138057	16.40354689	1.789538918	2.126648207	15.99044478	2.569509012	1.502064158	15.43741316	10.44856712	8.764521807	6.990214232	2.489944671	6.708417327	2.073961456	11.8524835	6.345362957	8.784619775	5.261978923	4.901451612	16.0522612	4.036267623	11.07388822	2.845505953	7.778568739	11.35856186	5.66531492	2.381254662	19.61479635	10.60293746
TCGA.WE.A8ZY.06A.11R.A37K.07	1506	1	29.87177129	19.44000582	119.4709658	56.56130846	224.7260984	170.2687369	62.06800787	227.418428	56.66035529	143.408828	8.278180273	59.20390266	9.386472133	1.540341022	0.826023679	15.34587151	12.04885417	5.127799292	5.673498923	14.98854694	2.092851491	3.26297488	23.26965683	9.5095105	1.635120536	15.1567876	10.13259976	13.93922817	4.044485138	5.901682784	4.769244006	3.494578796	14.13065433	6.029403318	4.015135074	13.94666009	13.49807242	9.276183898	3.331855623	12.04593227	6.290438782	8.196964568	20.48455289	4.217903989	5.384496095	10.97312095	15.2257346
TCGA.GN.A8LK.06A.11R.A37K.07	1524	1	5.874854578	-4.12813618	138.4403933	93.56350918	152.6662276	4.346589653	141.5580363	355.5257126	89.66931774	219.5046295	35.26762539	90.15766044	19.93074035	2.126617763	1.19223287	9.367191971	6.71826463	6.253178658	8.191092288	85.82961767	5.806492597	3.01033399	43.2387121	13.41351561	2.974618549	8.263853737	12.59106541	22.61914432	4.803576687	11.36309786	5.708498626	5.954231892	7.484342917	4.778365876	5.280807698	12.19127247	9.46533748	7.618755788	5.160538749	7.108257466	10.80670863	13.96169407	28.29956977	3.376640032	7.911668001	7.007355166	15.98253307
TCGA.FS.A4F2.06A.11R.A24X.07	1525	1	46.80370068	28.3324344	62.2614764	64.79105303	195.06054	33.5047641	135.6553799	306.4585064	75.08504053	250.8074837	11.756284	39.26098743	13.49350915	1.268517795	1.12368494	22.3576631	12.93518317	6.113727311	7.712543805	27.40545245	4.598383467	2.674709123	18.4128118	9.275247344	1.421356707	18.59785178	6.59316075	13.63876026	4.89177765	5.837631306	4.846353862	3.271363636	7.830060281	4.588119434	7.644816223	7.603914324	21.20451068	8.332607448	4.226856791	9.020023552	17.96989199	7.355885681	32.74248755	3.686681205	8.512545346	5.718532775	9.008832841
TCGA.ER.A198.06A.11R.A18T.07	1544	1	61.86977147	58.68398994	97.65193732	63.58055919	170.1079646	54.18101408	77.19854025	247.3458775	47.92280686	219.5046295	11.34418535	71.54727004	10.49828443	1.536337138	0.783900358	18.0741327	14.52151161	7.157204117	4.561934944	16.70842639	4.471791718	2.866374605	26.37585025	7.474354432	1.878162825	13.52591176	7.39634398	17.4087279	4.674915547	5.251937909	5.768890991	3.49187549	9.80474393	6.383802474	6.227599396	9.274540964	11.11633954	6.934635389	4.84618348	10.0178119	5.154401083	12.43467783	13.59124631	5.194860229	5.777243254	13.13443469	7.318896876
TCGA.ER.A19Q.06A.11R.A18U.07	1548	1	24.5066129	171.3958248	34.66505312	31.88193228	87.75998672	180.6915876	29.93495565	137.7661412	19.95719732	98.21981706	9.46087809	74.27609253	6.40200823	1.773238499	0.817983987	15.71536073	11.58164384	6.378197832	5.981562161	75.8016536	6.30279149	2.201309304	28.58321455	8.856651348	2.334834292	11.55820364	7.938718749	21.52688445	10.6536557	7.15338246	5.566572904	3.18440529	13.39878754	4.742211346	4.395354593	7.89428229	7.219238359	10.20953649	5.169259479	9.242851152	11.00034978	10.56473882	27.29629916	4.364095563	4.201847804	13.08933815	17.4972614
TCGA.EE.A3JE.06A.11R.A20F.07	1562	0	29.87177129	225.0333256	39.44596385	25.15243595	54.11117276	341.8366351	40.19280115	44.70023192	39.6114975	55.29960877	11.77465452	48.37156282	9.094418434	1.314772313	0.799191671	31.68901873	13.65600129	8.285261637	3.791266339	29.60252854	1.595460194	2.17574624	54.65669627	3.012339415	1.671459508	5.772832408	10.30636697	10.89340293	7.00346603	3.826567178	10.11013232	2.935251378	12.60333297	8.666312796	10.42749437	6.82409919	12.45834962	13.95608718	3.710483496	14.54005308	7.645567988	10.87563952	14.76192188	6.053005963	3.34721509	13.59355134	10.12275139
TCGA.FS.A1ZT.06A.11R.A18U.07	1617	0	61.28618236	69.37292232	81.26021688	65.22303246	138.7505805	118.837742	130.075806	131.6131969	39.24619345	129.2588452	6.493550795	45.36721054	5.128276379	1.289554412	0.780358051	8.045130142	19.68779208	5.04085572	3.5684958	31.4847563	5.136024913	2.660384497	14.43774219	5.997488334	1.173803575	33.76428116	6.956509298	12.82646477	4.376692597	5.960964806	4.690440793	2.619585015	11.20616392	5.79643301	5.682983734	9.34706433	9.452577186	13.95608718	3.306614384	7.934895067	7.71720993	7.687293303	12.41543322	4.647992842	4.462587123	12.27764692	12.30273866
TCGA.EE.A3JA.06A.11R.A20F.07	1618	1	58.57796241	135.3809906	22.68117741	25.43373307	69.90313852	316.9416418	40.19280115	59.64420548	34.01032634	52.83386845	5.917752377	58.13092036	5.018321089	1.390216623	0.847421078	65.42611887	18.54608407	7.055517713	3.57273382	31.67804046	2.43761697	1.84747611	14.02187863	2.198746597	2.130194804	14.74231752	11.31125481	9.658286097	4.582977373	2.878403511	8.520804981	1.615865653	9.173052219	5.828233639	11.83084939	5.780325823	6.878200042	18.55432013	6.444522671	12.61517976	2.457197985	8.372857853	8.194696102	5.641915254	2.428371042	12.73144064	14.34977987
TCGA.EE.A2MU.06A.21R.A18S.07	1620	0	24.77359203	238.2623809	48.70803426	54.03362186	63.07232243	262.4012997	79.68610026	106.8743751	37.96681785	111.7371736	15.68173255	46.80259538	7.785080547	1.668808598	0.854295077	10.62280064	9.574369866	6.533059695	5.679631532	38.63615905	4.550225911	2.205147566	70.90508714	8.478795642	1.675567507	7.834272487	7.556312191	13.55274006	6.271108985	8.53385187	6.379601054	4.431690186	9.81388844	5.099275701	5.999880163	9.515754441	10.8802092	8.134246955	5.125352557	12.39793762	4.518239669	9.877400215	24.07277058	5.419213607	5.351672188	11.95472866	11.91350788
TCGA.FS.A1ZD.06A.11R.A18T.07	1628	1	29.87177129	36.38653535	132.2874473	58.64049055	111.2746401	48.0748052	113.4900015	99.25689449	47.00754833	98.21981706	11.265232	43.06242128	6.881195779	1.230593202	0.75155719	9.13888094	23.78690379	7.597560199	4.413443818	38.10756029	2.120018766	2.385883414	28.58321455	4.869417612	1.019122571	4.611875716	9.570306399	11.60743731	4.209089346	6.050161877	6.580525321	3.05706243	5.02667967	4.919431326	5.069768446	9.939359968	12.89754111	11.54008486	6.568343491	9.633498445	14.10562836	8.296101317	12.28289656	3.738559075	5.073510558	10.05875466	4.434209185
TCGA.DA.A1I8.06A.11R.A18T.07	1640	1	11.58333941	20.19874973	12.15751707	16.5878686	44.09838145	205.5694253	32.87809555	48.68272653	18.93953347	77.28785202	11.50185094	27.11981618	8.016769236	1.131320053	0.806446444	30.83543964	12.32332701	7.886389128	8.279444337	32.64917213	4.785502524	2.850638567	109.9614501	9.951147406	1.358392158	5.820833929	8.691671033	15.07478562	3.588733642	5.930639861	5.802239729	4.371830742	7.330412656	5.018695621	5.476741587	10.34603166	14.20432128	5.171432759	2.68449146	12.48050002	21.66520067	9.94416156	13.81502479	5.426613469	4.229557321	10.83522553	12.43933853
TCGA.EB.A5SH.06A.11R.A311.07	1643	0	36.57019321	23.84426292	287.1261561	160.3424118	112.7815557	15.38384482	125.2084235	227.418428	59.76118792	345.257145	19.8414446	85.96096857	29.64872337	1.363345553	0.821855603	9.151205284	7.262441969	7.904464815	6.072114828	84.00302993	6.430338396	4.785753944	8.56627167	10.01225042	1.971445492	38.9994998	6.986855964	20.56856977	2.834362292	13.95009391	5.145553088	7.108632498	6.690602074	5.146334921	4.48191114	13.61849054	9.719801471	9.895902792	3.413455611	8.35842729	11.15359532	12.20839035	27.09334892	2.044125904	8.402073586	5.299098847	12.88873631
TCGA.FS.A4FC.06A.11R.A24X.07	1655	1	51.87815877	47.66664256	68.17758161	48.7313185	111.2746401	306.4995953	56.96438739	188.3959027	38.76355403	127.4551832	17.24662986	33.37835408	11.04035007	1.358998182	0.945254025	38.31510193	14.68667939	9.115260426	7.795048871	44.00854629	5.198075837	3.161028648	39.82039613	9.313090596	1.613366265	15.01591377	12.76121595	12.99174484	4.464157245	6.513228429	5.79774575	3.365178085	12.96222321	4.365456603	7.894088582	7.676485914	12.28117999	15.93173558	4.044885407	12.9787214	9.544781455	11.80462285	14.02535672	5.382530542	5.545712066	14.5583371	13.56159032
TCGA.EE.A3AE.06A.11R.A18S.07	1658	0	29.49392025	131.2448996	50.72606812	43.74032074	83.58504219	369.9753462	73.71852124	262.3602264	41.87639561	117.6467862	11.31656929	13.84228856	9.226970148	1.51825345	0.800438386	19.1543907	15.63691111	5.541960836	4.938983316	16.20085029	4.049852298	2.338955356	48.66681429	8.264533546	2.008934756	11.26548543	9.298230612	12.74470107	3.325099832	6.070438786	8.336796659	2.584317771	7.769073699	7.243273564	4.559342708	8.443087835	5.747949633	15.1868173	3.932645545	11.24814746	12.0636188	12.18063418	18.57153477	6.077486998	5.448020255	13.51217727	10.10928615
TCGA.D9.A149.06A.11R.A18S.07	1663	0	58.57796241	59.20205383	63.28723633	27.68761539	142.9462973	1469.294919	43.01020404	490.7767964	43.73436171	150.5280532	15.16716331	63.57507262	11.20904197	1.512960842	0.937004875	17.26352653	12.52646919	6.716973227	8.246063207	41.4635995	5.624731695	2.168792115	26.28701151	8.791013597	1.908795225	15.11931336	9.074930755	19.46157444	4.10181377	7.501868015	5.927752133	3.363626582	8.731692613	3.499288203	6.396109198	9.982705391	14.57640995	7.399182525	3.950168619	8.631523085	13.4055675	10.36821991	17.08466115	8.676974672	6.047270083	10.00761187	9.655568735
TCGA.EE.A2GK.06A.11R.A18S.07	1665	0	80.65061709	677.1852556	111.9030954	112.0963475	142.9462973	227.4594891	131.9215685	196.4995838	68.32516754	236.9360716	15.11305328	34.36740327	7.758607854	1.291480497	0.802811031	6.650999182	21.56134424	6.121955587	2.976444429	31.6167437	1.621122401	2.795855937	39.60525432	5.819120202	1.377242416	9.348178813	18.01324587	16.70773194	6.37331197	5.483822657	6.799438488	2.352724681	13.95798344	8.222788972	12.13819612	5.254765814	7.443069299	28.64139781	2.44953165	7.961748481	13.36448564	9.086605169	12.93297719	9.41456172	4.954587767	16.42529464	5.921169624
TCGA.FW.A3TU.06A.11R.A239.07	1691	1	96.7372455	2.46725131	153.1380622	178.1063058	79.65166783	36.89305302	223.9709981	255.1086712	109.9944038	199.9611874	26.73278122	52.11795006	27.02291267	1.356142902	1.024134282	15.25427817	4.995671615	9.04837519	8.532470813	61.18585443	9.418347302	2.656568492	85.12108335	9.738024094	3.482658079	6.102694722	6.059656103	25.04541273	4.161755667	12.00109947	5.055429611	5.560326387	5.438106563	4.091234131	4.166538323	13.26724795	8.020669175	8.941145474	4.502175133	6.444932615	11.39089639	11.77515104	29.20128644	2.547602217	9.245055877	5.082033643	24.85742517
TCGA.D3.A51F.06A.11R.A266.07	1695	0	30.43035951	488.3918355	60.31843594	48.01627074	63.54245228	587.064996	65.27244223	115.6301565	35.12166931	93.99878447	16.44379837	37.08216736	9.831714506	1.734258963	0.779619768	17.90462427	15.49871026	7.176442687	5.411938911	47.85148205	2.913085084	3.027558409	94.14667199	6.565760288	1.384874457	3.371855894	13.25615295	17.88667042	13.56694617	7.245012946	8.979747266	2.819188212	13.96479012	6.577393861	11.04241966	7.1471042	12.26400553	18.44623933	3.20117823	12.23132905	18.01388575	10.84261588	14.35846961	6.801432665	5.08570256	17.92881844	8.040920346
TCGA.D3.A51G.06A.11R.A266.07	1714	0	24.63555854	144.6813066	42.03340789	46.00782558	109.8734404	196.5406341	81.75424636	86.62681042	27.30115062	225.188622	5.182392892	22.53000844	8.086274081	1.608404261	0.920642893	5.509717588	24.63729853	6.883768084	3.760555996	16.9060412	2.884087245	3.337848338	44.19884737	7.209444251	1.545940674	12.60312374	6.122831955	9.694953179	4.976519606	5.194130402	5.337853849	2.788878729	17.40494705	6.759840376	6.90508922	10.27674761	19.93941476	11.89832333	3.158046649	9.999595874	59.74979136	6.893132832	18.09952362	4.458913782	4.648693436	28.04619745	7.773122484
TCGA.EE.A29P.06A.11R.A18T.07	1716	0	5.012917241	167.8425627	51.43613614	29.61277679	56.73143475	464.8903713	35.82091088	64.13504527	30.93347454	49.32813387	12.12453823	52.11795006	11.12381041	1.378222035	0.857233445	43.08808222	10.72675152	6.291589957	4.327374921	55.83177276	2.56066258	2.324745721	71.67759463	9.560983925	1.432051339	8.983920139	11.17970066	21.39085273	7.160585615	6.965996555	10.57072345	3.558672646	11.76911555	7.595992365	9.498424976	6.860952073	4.479383578	14.51183856	2.520577356	15.22509936	11.68438594	12.79253126	17.37149934	5.789270737	6.332055846	12.76691138	10.25655063
TCGA.EE.A29M.06A.11R.A18T.07	1729	0	70.92048444	70.72882236	31.07250085	28.95793147	145.2105655	247.3869456	157.5951382	210.8494062	97.77763404	116.215912	7.68230504	49.10884983	13.08198476	1.505341352	0.792714694	10.25863434	17.05564215	6.316900741	7.27452359	34.21899971	1.677311625	2.868399916	30.54584576	6.206420956	1.572189094	14.49432543	8.640916134	11.56880427	4.8174563	4.68714183	5.513336037	3.395835335	11.85716658	4.809908703	4.672426609	5.564782036	6.344427509	8.797647926	3.003438491	9.225624608	4.092138245	12.31757886	12.7277735	6.477364305	6.222472497	12.32049929	17.74037762
TCGA.D3.A3C6.06A.12R.A18U.07	1766	1	78.00920221	42.05395919	92.2378901	60.84955488	59.47353898	105.6030324	69.99632008	86.62681042	67.15672872	219.5046295	11.27657331	90.85548007	11.69291721	1.841430082	0.836836219	36.22909766	10.32745927	6.628493054	5.59621673	89.99417131	3.127085796	3.014941017	40.26126993	11.14531306	2.168236772	13.33253134	6.550960673	11.51330288	7.189525353	9.379949375	5.451182618	2.419433737	10.92455827	4.306205535	5.06242395	7.616625829	3.600419142	8.643234728	5.239743156	13.63023453	15.44885681	13.61469088	36.88895054	4.218576367	9.098195439	11.53705482	9.255846751
TCGA.D3.A8GI.06A.11R.A37K.07	1780	1	25.82230348	7.984029893	92.2378901	114.7529704	59.47353898	21.95874629	154.9944344	210.8494062	89.66931774	345.257145	19.04470571	53.42568723	36.00290226	1.788353493	1.09845824	7.124996809	6.138028766	7.104616591	9.283638036	83.42486519	6.351087219	3.270470572	68.54601077	11.15003327	3.252064699	8.533865771	6.202587931	17.31333228	3.683399145	15.0112166	3.568325922	4.885560856	6.447462535	3.628913883	4.136073504	15.09422878	10.08666918	5.398714951	4.130449278	7.001422481	24.59309465	9.890717244	54.63975633	3.241807465	11.51162015	8.420538457	12.5390759
TCGA.ER.A196.01A.11R.A18T.07	1785	0	51.44017019	73.56960519	82.14220313	72.55635226	145.2105655	45.04211135	104.9056851	133.6300525	52.92142525	177.2425584	39.32213123	29.91041773	9.763388307	1.242702594	0.943052521	23.23370236	9.976518309	7.628907958	5.962947332	23.12506555	6.386501305	2.185247769	19.12761121	6.634420269	1.610898572	47.33716056	6.525062515	18.43391317	7.374967064	6.364972832	5.669557917	3.75807553	8.387098259	6.198804823	8.491353704	9.592457478	21.82102018	18.35089083	4.113119111	9.160378705	9.771751777	7.466890908	19.95289467	3.374788907	5.907522496	21.11107763	14.15066679
TCGA.EB.A5UN.06A.11R.A311.07	1792	0	42.99949386	18.60839207	50.72606812	24.49623673	69.31954951	277.3827335	35.41631573	144.7161278	27.47040733	75.83696596	15.14461051	27.11981618	9.270907381	1.78979087	0.79231081	79.34372568	13.02559842	6.144805214	7.031808392	52.21595956	3.348718495	3.073868858	39.40863139	6.558804245	1.75954203	9.351526549	12.84530822	8.814808753	4.815883518	5.103767629	5.372524073	3.636353506	10.23518224	4.849244038	4.610343366	11.35520844	8.038700508	8.251872806	4.631938997	13.59862101	12.52266918	10.10064593	11.12505549	5.276517469	5.419134846	24.07445681	25.83509254
TCGA.WE.A8ZN.06A.11R.A37K.07	1794	0	36.3248673	100.6760143	121.0448351	131.8721827	121.7957859	97.01871185	218.77738	247.3458775	71.72315456	265.8218333	22.08574505	61.59600979	28.64084702	1.401209405	0.793732589	13.59336641	7.177967241	8.809298913	6.344396937	43.86868582	6.709564308	3.754257531	49.73128406	9.071996588	3.256567009	10.08433753	8.699024934	14.65520997	4.174587377	10.50784167	5.010905276	3.502116521	7.383932287	5.13226241	7.462719104	9.074411974	11.73896026	8.462457418	4.32620893	6.155114757	26.10372008	10.67413135	24.16487484	3.697397512	6.757741904	5.032784482	8.652208901
TCGA.EE.A2GB.06A.11R.A18T.07	1803	0	59.10073703	19.62174455	46.54076472	27.52170628	191.3949794	184.4297593	38.78461901	177.3054689	31.82189607	129.2588452	10.00131998	75.79007828	6.053988809	1.389557933	0.88094005	38.22158899	12.7506248	8.078265717	5.071867958	44.27336497	6.412382363	2.771528091	27.10238972	9.5065198	2.054968672	9.086597323	9.997976078	15.47194742	3.464213108	5.873851532	4.123415806	3.935561699	9.444382924	4.156166136	7.069869279	8.283652909	10.98565782	9.77494132	4.370630582	10.02386846	8.321435994	10.37161408	16.6956106	4.988715763	4.949372294	10.43135051	9.743628814
TCGA.GN.A9SD.06A.11R.A40A.07	1807	1	63.05775903	339.4104929	83.71774159	73.10960827	92.5745126	247.3869456	86.87148008	216.0430249	46.13576314	131.1889953	14.82949261	77.28382958	6.776255528	1.813850987	1.026425089	26.81508824	11.41852548	6.329545005	4.562686103	23.44170365	2.8327007	2.938423384	38.68173025	8.318131527	1.971859093	15.78471523	11.66941668	13.63053474	5.0472243	5.661414625	6.992253005	3.419735711	14.31037302	6.621014473	6.222346969	5.590473983	6.209278753	21.73425108	4.374330145	12.76220259	14.08085869	10.93811642	16.64673005	5.23029128	5.562133757	9.987553508	15.85455764
TCGA.D3.A2JP.06A.11R.A18S.07	1812	0	18.14235538	93.48593741	94.33199308	74.19907591	136.6291215	201.1331575	89.3959572	180.650543	53.6355732	191.8575059	20.29063668	43.33899896	15.9128668	1.37649505	0.857713251	52.58330805	8.964804225	7.20834314	7.336998679	80.52300621	7.926190105	2.477870938	75.27638862	7.179371255	1.907712074	6.108009368	9.648870729	10.00688303	5.448659189	8.106644798	6.178670295	2.78248446	8.395451746	4.71257422	9.367538093	6.668378393	10.78245756	11.11400262	6.469903954	12.7351702	12.72903365	11.9832899	19.93383766	6.053005963	6.934773072	6.305364516	10.98911724
TCGA.EE.A2A2.06A.11R.A18T.07	1814	0	56.03487263	53.70927463	91.2114254	80.25395619	150.0655231	170.2687369	85.35417873	341.7955339	57.45587667	177.2425584	5.212670398	35.37511973	8.22861291	1.286104151	1.084338751	14.51848976	21.77427908	6.230761171	5.197405153	38.63615905	4.919180057	3.08209344	13.16583676	7.637982353	1.517768085	16.24872437	6.74024897	7.496140311	5.205004157	7.117973682	5.066267649	2.141666515	14.17233831	5.100138135	7.548335334	8.813270175	7.713705293	9.999856955	4.756308862	9.544668053	14.05750787	9.471887407	13.83120703	5.556083709	5.315570064	14.3615556	9.250239943
TCGA.D3.A3CE.06A.11R.A18S.07	1832	1	34.8703921	117.9854278	60.74749429	63.58055919	118.6292229	227.4594891	83.18967353	144.7161278	29.16673939	155.9254073	11.85009326	71.97949164	6.427022222	1.131111124	0.746061883	17.04852282	15.17829719	5.616423356	4.992220078	36.83737278	4.435621852	2.053505166	31.82065375	6.711936432	1.650817786	17.00412561	8.679829676	14.72015169	6.432065008	7.198473892	7.442149836	3.110803964	10.40739874	5.225726141	5.70016262	11.20309142	4.386577481	8.286935312	5.269981449	11.79597305	7.036389844	9.633789466	16.52221496	4.435624478	5.553042847	10.86417708	7.906851245
TCGA.ER.A19M.06A.61R.A239.07	1857	1	64.23624144	304.0734465	62.74255812	46.65031883	136.6291215	800.9078678	90.19095931	341.7955339	55.33483564	155.9254073	10.80942802	77.28382958	7.568332186	1.589391192	0.749277519	14.7764293	14.9707038	6.770181142	6.097943565	34.06260488	1.634331394	2.588611138	30.9106966	8.302474169	1.72084535	13.94863525	7.958934094	11.34217129	5.518989235	6.656098798	5.532690008	2.357875337	10.98194213	6.09735755	6.799793081	9.120782489	9.077143573	11.33095245	3.424544098	11.86996669	12.67336449	10.81037124	20.86050928	4.41891891	5.324059117	18.63337411	5.040242401
TCGA.WE.A8K5.06A.11R.A37K.07	1860	1	73.12762935	71.44106979	84.56495286	67.06347273	158.2231761	210.8904614	185.2334472	355.5257126	53.6355732	177.2425584	18.53130492	42.50462925	9.817303687	1.839738613	1.023072663	27.53542717	10.10394352	7.536838057	5.409358077	44.6946434	3.572481287	3.310659647	25.12967838	9.042148011	2.52779374	20.60417478	10.51567958	14.96626812	3.467439351	5.907904498	5.79326939	3.020302108	14.6099969	6.532539876	5.20016755	6.561364163	16.90354992	10.88223399	2.888568405	9.119373856	20.00590156	12.51415342	17.08466115	3.384307918	6.698044959	9.135168748	8.501932361
TCGA.EE.A29S.06A.11R.A18T.07	1864	1	34.8703921	70.72882236	60.31843594	34.47335446	114.2279165	173.8219983	65.27244223	385.8444799	55.33483564	683.0317435	11.60428443	3.331649599	12.20667125	1.51012383	0.853264338	29.6404048	12.01254897	5.546996286	6.524146475	92.894426	4.399698658	2.920451529	24.56637775	12.31091637	1.63069362	20.31029738	6.859774435	15.52424948	4.007168668	6.205640747	5.820051503	2.963149679	12.02351301	4.848102473	6.404267894	6.443632281	11.48950394	8.061718293	1.526489946	9.490874055	31.63641728	11.19497001	19.1196627	4.458216364	8.001071996	14.13470047	12.49433087
TCGA.EE.A2MC.06A.12R.A18S.07	1871	1	47.55151116	238.2623809	80.39547902	64.79105303	128.7963131	262.4012997	120.6822993	101.7715422	47.00754833	161.3874891	10.45395247	22.20548754	8.995860117	1.759236962	0.848322731	45.83748675	11.85971476	7.58326249	3.420173452	39.6825253	2.197410631	2.172239967	29.48741294	9.598124247	1.419869136	3.062687409	7.375694634	14.71030332	6.988735112	8.306264547	8.796226735	3.606304616	10.48165093	6.006845569	8.577176729	8.642107687	40.95672158	12.43355281	3.096789158	8.742875216	12.04230817	9.374573866	30.95314064	6.429327798	4.937320324	19.85969751	4.602085129
TCGA.D3.A2JF.06A.11R.A18S.07	1888	0	19.91577744	150.0786632	33.10169053	46.42619177	61.70549895	464.8903713	84.58059801	129.659029	31.9710853	87.35231343	34.82474847	36.30767568	19.70801252	1.281735451	0.856468019	43.21949552	12.36692107	6.552027482	7.555885448	56.57954683	4.873775766	2.078075048	102.8052955	7.059300908	2.070361842	4.97855292	9.717099721	10.37971139	5.975264682	6.038378735	8.29890572	2.340582526	11.33562072	5.260972797	7.172965779	9.120782489	10.51744964	14.52950427	4.972750454	11.92204694	13.82680031	7.792528436	17.6126007	6.830019376	5.290328252	6.451648657	9.224995399
TCGA.GN.A268.06A.11R.A18T.07	1910	1	113.7624275	4.637878359	192.7357301	64.79105303	183.6496185	87.64309812	90.97149502	341.7955339	63.06855602	389.3060933	9.702810666	75.27201328	12.43083645	1.279686864	0.885876001	20.05886219	16.27918389	8.87431927	5.91395879	86.49059331	7.507870082	2.618701477	30.13269928	11.32346605	1.948162383	34.22392248	7.031646135	15.71763727	5.081496288	7.109227671	6.923174073	2.767172528	9.630777539	4.376093289	5.462868651	11.40856022	6.699607866	6.302424377	4.369991575	8.05771394	3.191700841	9.24975825	15.27072096	5.178623006	6.309345727	7.357220063	10.46214594
TCGA.W3.A825.06A.11R.A352.07	1917	1	79.72662264	626.6766693	83.71774159	57.57335308	265.3593133	157.9669242	97.50343931	277.3416549	34.65294915	333.0624429	9.45283809	69.11714218	5.871769846	1.438796076	0.815023798	7.121155768	18.24918824	9.123358875	5.524251073	49.26067689	2.715147709	3.261073833	32.47685483	6.874815984	1.422891665	9.251620288	7.924617435	12.97810365	5.97640532	8.960399584	6.156982163	2.742283567	9.608337741	6.941862166	4.567442055	9.918327144	8.466278837	14.23120869	3.365684041	8.668299195	20.94303165	10.70208228	29.2953845	2.957522526	6.870202851	8.685519308	6.178089575
TCGA.WE.A8ZQ.06A.41R.A37K.07	1923	0	68.07970226	85.21690848	55.58855633	54.33198191	57.52266282	11.56988229	108.4783261	277.3416549	46.48048969	135.0747971	12.89238135	79.43386517	8.194385825	1.383130817	1.088264273	65.10361795	15.29071811	6.295432848	4.896168187	78.34474572	3.137089911	2.773006271	68.17407508	9.927741121	1.795736707	6.357921078	6.968741998	11.5295499	3.514687714	6.269829475	5.405190275	3.67088534	9.468492863	5.699045668	5.958018394	7.841528666	9.863299131	12.43977522	6.459501774	12.79994593	23.7805548	8.753011737	20.83998705	3.597845755	4.906129498	11.65383472	9.336974828
TCGA.EE.A29A.06A.12R.A18U.07	1927	1	67.3410631	16.79042051	94.33199308	79.63669567	183.6496185	106.9153939	235.3463998	144.7161278	44.18117828	204.5537094	11.12698481	36.02794506	8.577679296	1.494840338	0.811667098	26.99193192	14.28928818	6.647775209	4.560532781	24.6999471	3.513484085	2.721272736	44.74396294	8.570459439	1.426241272	14.01205676	7.194508611	12.99867208	3.202820698	5.630392299	6.14040934	3.888434222	8.473774968	4.027436274	4.529648505	11.0308504	7.975665957	5.319873925	3.840146269	8.04262495	22.36527081	7.027582893	19.49165003	4.109085478	5.653306228	16.72731066	7.435430562
TCGA.EE.A29E.06A.11R.A18T.07	1940	0	52.31013823	13.83263607	45.67534063	60.09139542	142.9462973	160.8626139	87.6492338	184.3887133	56.66035529	155.9254073	8.722579878	61.93252113	16.86067025	1.599702565	0.951931428	21.14049266	10.64782597	5.749288744	6.818092563	46.83284307	4.815948864	2.992918539	18.37346496	8.882307382	2.528294512	16.45235201	7.785603669	18.93735758	6.764339236	8.486765669	13.27066271	4.108322878	10.97074913	5.751498345	7.912811481	10.46647889	19.54993833	8.513067609	4.25346137	12.71883021	13.5770634	11.47236483	22.75229111	4.059930506	7.839256951	11.58994101	13.6297326
TCGA.D3.A51R.06A.11R.A266.07	1941	0	100.5277185	32.69700165	107.5486187	123.5087538	180.304544	-0.098840212	165.8538682	247.3458775	79.3372027	214.3110105	9.144554655	50.84852111	6.901708476	2.202626266	1.023516024	1.464773141	20.4526772	7.087017556	3.451953036	25.34551973	2.430466271	2.856051452	15.65735518	5.364563473	1.124806481	3.246788757	6.753486919	9.236280814	2.1416948	7.895743614	4.910570654	1.886441062	7.622322912	6.821612905	3.230086414	9.670783418	9.144972508	7.242086549	6.222365259	6.007235974	10.34482054	6.953158692	27.29629916	0.916586677	5.554010083	13.80761845	4.582304579
TCGA.EE.A3AC.06A.11R.A18S.07	1948	0	75.55167742	69.99018303	87.30104835	77.14913477	150.0655231	277.3827335	113.4900015	167.108891	47.00754833	309.9201157	10.58084907	23.52790441	9.030966319	1.415018705	0.817724313	15.90898926	17.36653148	6.367886753	5.264222126	46.67571565	5.812401591	2.96488875	22.49195626	7.417197285	1.778738285	16.33836207	6.732818099	11.03912537	5.154255984	6.854500912	8.096393815	2.504747842	9.222890307	4.575603014	6.276634103	10.9037168	16.71249791	10.37797747	4.521939832	8.559220011	21.29846857	11.90059634	27.01267887	5.870907573	5.358311158	7.418676725	8.671039837
TCGA.EE.A3J7.06A.11R.A20F.07	1949	0	58.57796241	7.234494398	85.43516198	66.58502466	114.2279165	127.7684214	141.5580363	135.7515112	47.73503133	309.9201157	9.45283809	50.64371917	6.727794745	1.159640093	0.813889402	18.12668504	12.88708227	6.26429745	5.207977946	30.95026897	2.544475907	3.103108826	28.37790249	17.76344011	0.936937565	24.46020053	6.434306289	11.21390141	3.855816258	6.953156213	4.91221857	3.550475555	8.995158539	5.528514652	4.561016548	10.82729198	10.83294233	5.82591463	2.437230997	10.15721652	22.15057868	9.054271497	29.59567852	3.93465312	7.188342043	8.838258661	9.114593406
TCGA.GN.A267.06A.21R.A18T.07	1960	1	65.47150443	81.50553609	201.7663753	102.6368113	102.2559587	125.8382707	229.6549896	316.9005493	63.06855602	309.9201157	15.77484631	33.9292931	14.23491518	1.035601029	0.89244815	15.61601483	10.34016377	8.174322247	6.719343919	40.59353793	4.595858327	2.581547587	32.2798517	7.444006941	1.875706261	18.26506275	9.927701348	7.620665578	4.44320197	8.907932792	5.290586388	1.60406941	13.89017626	4.704037051	9.590073521	11.22226022	11.1764409	10.98523299	3.165009878	9.792366382	12.16749192	6.723015205	18.61677084	5.064388378	6.665711625	5.49480278	12.65805596
TCGA.EE.A29H.06A.12R.A18S.07	1966	0	61.28618236	129.228043	40.12785949	43.3432554	140.7652108	99.29791063	175.0368705	262.3602264	29.43162262	177.2425584	18.07061388	38.8201138	7.975306138	1.574166957	0.82434984	16.03981834	12.23649129	6.780448637	7.324826196	72.07691579	5.173215777	2.247047584	26.50767098	8.789715309	1.984259687	9.697780711	8.938554378	11.74963585	4.636081936	5.632313806	4.967066259	4.008280161	8.448898118	4.538832724	5.734731824	7.277729351	9.535565461	7.511952854	4.218926241	9.02242911	13.60570942	7.933360655	19.35092489	4.127330559	4.465561166	10.30194024	10.72986498
TCGA.D3.A2J8.06A.11R.A18T.07	1992	1	38.067335	416.727629	79.61772498	63.18703625	115.7533788	192.1025116	110.9891714	137.7661412	39.37061363	320.3621591	24.77453598	26.19890756	6.833287688	1.591698043	0.957872058	18.74377396	10.92150131	6.786228739	4.272410493	28.96138857	3.50095854	3.01033399	30.48585643	12.30494425	1.61713142	9.707953747	8.850263053	18.77234644	8.893854947	10.42538935	8.763627303	4.895294612	14.83677814	6.416398768	9.025294809	9.541349941	40.95672158	9.586989226	3.345269206	8.582368642	22.15057868	9.038222436	20.81786979	7.26080101	6.84074526	13.79287375	8.652208901
TCGA.HR.A2OH.06A.11R.A18U.07	2004	1	19.26947282	203.1432577	46.24782955	46.42619177	63.07232243	441.0486427	53.2286379	112.7543127	36.39185505	81.62353074	12.40221959	69.51126885	12.08547756	1.603571891	0.785909764	10.51310563	11.85971476	5.834407313	4.176841754	34.54146146	5.526201175	2.543395878	52.68657219	7.498360711	1.782150952	7.996824062	8.792464916	17.4087279	12.77617828	6.38881269	8.604620566	3.20375317	12.10166931	6.597282702	8.127729777	5.993065233	9.44940566	13.28107135	2.561088915	12.51819699	10.37112035	12.38923672	15.70502612	5.503362817	5.755903773	10.79475642	9.595181024
TCGA.DA.A1IA.06A.11R.A18S.07	2005	1	39.66591773	-8.292584957	124.6678317	80.9925953	63.07232243	19.14346564	64.02246301	205.5283719	72.20160244	236.9360716	20.95152092	92.3648106	17.77799213	1.2288677	1.497054251	13.33962773	4.528973182	8.248832061	7.288142749	81.63655779	9.761833983	3.491353765	30.66669611	9.357427144	2.529166226	6.758525403	8.384390184	27.44265534	3.558081093	10.4389382	5.670080947	6.188749003	5.855580647	3.683067318	3.471994803	10.7666325	7.176373603	6.207941078	4.629894916	6.264047419	13.89534117	13.40941759	26.73143259	3.130752024	8.066735575	4.768705932	18.45652998
TCGA.D3.A2JO.06A.11R.A18S.07	2010	0	51.44017019	225.0333256	82.14220313	68.94776657	130.7264634	205.5694253	108.4783261	147.0664522	47.73503133	137.0916528	11.88152994	44.30903779	6.852248951	1.355415497	0.78127493	13.10901689	13.78283301	6.339653924	5.698506949	31.4847563	4.128224359	2.155814915	26.7784251	6.275370271	1.775191151	4.347847875	8.355387252	14.95599317	6.68066373	8.223855812	5.714997554	2.775195272	9.308399493	4.832885613	7.571505733	7.864906817	7.116924174	8.071408008	3.515184782	10.72600033	11.05754908	10.31302286	17.28285409	5.005320242	5.848419061	15.16181273	7.747243626
TCGA.3N.A9WC.06A.11R.A38C.07	2022	0	31.22812541	174.9203395	47.73351874	32.2808152	74.09619385	441.0486427	78.43380271	125.7972452	37.32051353	102.718493	11.83102724	10.72056348	8.855130217	1.842040271	0.931733876	19.13590882	15.13873705	6.543861337	5.935311176	26.30786028	3.045643321	2.724114107	43.09593954	8.309267	1.804850754	11.89694626	10.87107794	14.1696447	4.585908719	6.83944416	9.28167849	3.632942611	14.0406188	4.826548115	7.397454175	12.22586349	9.01930031	9.628394698	3.052702312	9.210364057	9.89826165	9.964081462	15.74827765	7.407484115	5.488707247	7.644191849	16.89679697
TCGA.D3.A2JN.06A.11R.A18S.07	2022	1	23.39857997	104.4892079	79.61772498	64.79105303	204.091184	75.99579702	150.1394781	277.3416549	42.55765108	320.3621591	21.3259512	24.44988874	13.44953483	1.245229132	0.749034366	11.34066357	12.67585372	6.345947772	6.498515264	26.08151667	1.945324174	2.188241224	72.54756507	8.421240663	1.752488566	5.327092075	7.509887098	6.176752252	10.15822021	7.539394903	6.845854634	2.467458915	11.96558201	4.535124258	13.80560059	6.872176071	15.37303804	10.40288567	4.461188724	10.93586073	25.60911489	6.965917444	14.00003083	5.128592552	4.707019743	8.530279847	6.143534354
TCGA.FS.A4F4.06A.12R.A266.07	2028	1	10.18545005	54.95925468	93.20036884	82.39128205	76.11306828	87.64309812	128.2985734	173.780956	57.45587667	164.2831779	16.91544124	86.5782306	23.74434936	1.610334241	0.947509686	17.77130992	7.843342732	8.451606736	6.061327815	68.8724771	7.926190105	2.950640166	40.26126993	12.32219294	1.628618941	15.88953366	10.50035972	18.07942762	3.57305683	11.06593194	5.448202088	4.648261612	5.990173066	5.159494921	6.911423847	13.23307424	24.00686957	9.359681069	4.777522225	7.901318331	32.64646535	12.62954603	28.48178449	3.571447749	8.300461824	4.75676736	9.601105916
TCGA.EE.A29Q.06A.11R.A18T.07	2030	1	85.50288623	54.95925468	161.4958347	91.76930571	224.7260984	117.32146	67.57219888	296.2221459	67.54031977	250.8074837	14.7456893	48.02483225	9.663968494	1.217880945	0.770919903	20.91377665	14.9707038	5.567443178	6.934989576	24.77965144	2.994485829	3.018456564	27.53321121	8.969424387	1.530678725	21.88592167	5.747987024	14.71030332	3.383959515	6.290779653	7.249713681	3.338320301	8.232729365	5.13574924	6.937158328	6.214980074	13.79120678	8.1223066	5.397832001	13.71237962	11.28005883	8.973590332	16.92734574	5.483724755	6.35480955	10.79084305	12.43933853
TCGA.EE.A2GC.06A.11R.A18T.07	2051	0	32.23232488	119.7626616	52.88704107	30.36902594	106.0602483	800.9078678	33.3103252	144.7161278	34.09607677	73.37952526	8.615593174	13.81757508	5.275716491	1.648980768	0.771309088	35.54015846	18.8740271	7.742239882	4.557794297	48.90124235	3.004182068	2.338955356	43.77110464	5.854811077	1.548623513	18.0150583	10.21615417	9.76496746	5.069361944	6.629295998	7.14508168	2.934229408	15.61114498	7.805754853	7.481344633	12.41408316	9.177258091	26.47516368	2.269699872	16.00438344	10.39076175	11.40170853	14.07674111	5.484644753	4.632292147	14.71783954	16.08373567
TCGA.DA.A1IC.06A.11R.A18S.07	2071	1	49.88001613	25.10310829	59.85911872	44.92760345	118.6292229	114.2262082	44.36895008	163.9826674	35.60068286	109.0236129	21.47185818	36.30767568	8.809615584	1.44390405	1.097611301	46.1294782	12.551702	7.444918385	6.048580371	72.98280026	2.339918271	2.535961391	28.47606094	6.065897931	1.809595104	11.36313544	9.460328023	19.72241705	4.445964539	6.88310188	8.079254376	5.316751579	11.70772557	4.115973003	5.917655199	8.108450783	4.250263978	10.0653082	5.378147989	15.83490935	13.14615827	11.18170862	14.26272087	4.909461461	6.22005487	20.27093561	15.46216457
TCGA.EE.A184.06A.11R.A18S.07	2073	1	57.57869635	34.26055011	51.78634338	57.93042257	86.04256656	73.86726201	106.032394	177.3054689	48.09892583	153.1287576	8.699507769	39.9495708	8.626004688	1.409692341	0.753205915	11.35308992	10.10820927	6.799150278	5.752956694	52.21595956	6.415191268	2.666504016	17.8996893	9.658337007	1.483968211	21.45331262	6.926006838	9.542655889	4.773083642	7.17161545	6.299433697	2.930389137	11.79685232	3.947687098	5.447151245	9.624850624	9.873889433	9.327289286	2.742269192	7.078249191	13.07288789	13.32196663	21.5034215	3.679280415	5.314574079	9.239549186	18.86898181
TCGA.EB.A5SG.06A.11R.A311.07	2076	0	50.66766483	203.1432577	86.3591564	74.19907591	92.5745126	262.4012997	90.97149502	155.2241041	58.88325452	123.8321874	14.29728546	17.74493175	11.52371528	1.727080238	0.826488063	12.42028171	12.35481934	7.101468276	5.637693683	30.37697273	2.322012314	2.037107006	37.40605057	10.8486078	1.582348271	7.338050897	12.76752194	11.97844809	13.70574229	7.423032431	7.805290428	3.173786816	12.19888246	5.871142048	9.75477754	5.799183957	8.063158355	15.8565195	3.528439771	11.76066865	13.73048514	9.433261531	17.59884812	5.516671255	6.18930083	12.00138312	10.13647629
TCGA.W3.AA1Q.06A.11R.A38C.07	2101	1	95.51604087	55.86513853	145.3903819	95.48067696	166.9817406	173.8219983	133.7252301	221.7270171	71.72315456	345.257145	16.58908403	20.99908028	8.583077325	2.037070094	0.986778813	42.32594809	12.46329908	7.961753021	6.487577093	58.91354375	3.681998901	2.616372925	34.3054768	16.26977787	1.831789498	20.07548293	12.42722087	11.22436182	5.097317766	6.815442939	5.328544097	2.529099851	16.80672864	6.927818402	6.788688241	10.72599501	7.798606684	14.50370584	3.81318277	14.36945688	13.30341926	11.61202671	17.62846763	4.552978011	5.429367336	13.66327802	16.1570897
TCGA.WE.A8ZO.06A.11R.A37K.07	2145	0	63.05775903	103.1768461	61.74341264	45.14522063	84.46702832	329.6419294	36.63346739	142.2114953	36.81887307	129.2588452	15.09119598	71.54727004	6.678455773	2.248017709	0.897335972	21.23948617	16.94888725	7.170032922	4.3324726	37.71272943	4.017686674	2.669833168	34.61184987	7.114382648	1.63359179	11.95750226	11.71864052	19.51512841	5.286133167	5.643855833	7.784150365	3.960276313	12.41668705	5.698060824	6.590039115	9.975314227	8.721414228	14.88373666	4.579367919	12.47562213	15.44885681	13.94672633	15.71586682	5.373968625	4.270799802	12.74293965	17.59686894
TCGA.EE.A2MT.06A.11R.A18S.07	2166	0	59.64345858	27.15572293	49.35695395	48.7313185	81.16099453	157.9669242	113.4900015	111.2288506	35.50717066	113.2440891	11.32737275	53.88265939	9.660583713	1.55179293	0.901770047	8.547933722	15.25785333	6.244519169	6.344396937	47.49809372	6.398634587	3.170814871	23.77255082	8.195906949	1.867763463	15.62811353	7.574247178	15.83758889	2.678408382	6.48868748	7.098803711	2.836872376	15.2451513	4.978763074	6.793482564	8.783510769	16.8190037	9.042296305	5.685635557	8.914958887	26.17914193	12.04623976	15.75814464	4.872625373	4.991580157	20.73785119	7.672694228
TCGA.D3.A1Q6.06A.11R.A18T.07	2184	1	68.79194953	74.26742333	65.90525453	34.60974656	173.2267699	221.7680762	95.53007586	52.97097197	39.37061363	125.6094204	9.379606401	37.48617015	4.272843122	1.455700095	0.747073329	43.21949552	14.78958585	10.7227697	7.268558832	20.91930962	2.645723526	2.696370866	16.68686441	3.854925794	1.246055494	12.77954291	11.58019615	11.33221164	11.38947824	4.395721888	7.61791765	4.210880644	14.78174973	7.606421325	6.808770614	9.392877493	9.227619519	6.276646341	2.129675726	9.411134522	4.252925969	7.429363965	20.38395411	7.578417328	4.522888706	13.96819661	12.43421024
TCGA.EE.A29G.06A.12R.A18T.07	2192	1	31.22812541	89.17847533	54.01713522	52.57881292	120.2795042	60.11426611	65.70466261	142.2114953	29.83845262	129.2588452	51.32269734	22.62922402	19.46113683	1.139608434	0.746593187	22.90297593	11.55952688	7.226380806	7.419132802	46.2127814	5.336209226	2.438814145	27.00734712	7.152546762	1.332553537	9.694636993	7.492295231	11.99668889	5.506901259	6.648276446	6.709811147	5.020019484	8.753966416	5.659333829	6.503034665	8.620770684	13.92844485	10.69301144	3.426510273	12.32217273	12.29212853	8.121417321	16.52221496	3.50374814	5.725861019	10.60943684	15.78488522
TCGA.DA.A95V.06A.11R.A37K.07	2193	0	58.04668415	31.78359713	70.59216154	63.18703625	89.62587283	69.31155372	81.75424636	163.9826674	116.0778898	155.9254073	14.95394105	84.7086675	11.90507339	1.92505112	1.061373926	9.030326556	5.34881407	10.45343343	8.860923842	40.11475554	7.993806908	2.77537748	37.30795703	12.88552954	3.664825894	6.089247211	10.1810539	18.97115918	3.8867229	8.546545689	4.454935329	4.431022474	4.996847109	3.95947555	5.402313657	8.05696395	13.31599713	9.372728661	3.789415235	5.903009638	8.797732403	15.02495127	32.74248755	3.1328146	6.602620543	4.374044032	10.98911724
TCGA.DA.A95X.06A.11R.A37K.07	2249	0	32.88086438	90.14095431	34.31811009	31.46275932	108.5610791	355.5668187	67.11288184	629.0615559	61.69944246	153.1287576	8.585306394	35.37511973	8.869592967	2.058922863	0.931788682	44.16408373	21.42135362	4.440195225	5.766586055	27.45483297	3.908694861	2.293077976	28.52659145	6.781515416	2.19248804	9.185196947	6.834192504	12.86102679	6.372051705	4.552540804	5.725865268	3.25648108	13.28305538	4.690932692	5.204156946	7.602934091	18.96762939	23.9241786	5.120668052	11.18878748	12.10636063	7.093223048	16.74488063	5.181253162	5.320253232	91.90433555	10.29521219
TCGA.EE.A2GJ.06A.11R.A18U.07	2270	1	25.6833241	194.1144648	45.37445822	32.08419283	94.5627139	160.8626139	35.5537464	104.2177528	36.19339664	119.0917559	21.82343891	15.75020624	10.14193659	1.613610812	0.925343857	23.89699134	13.31693023	8.080238166	3.96426101	58.91354375	4.794071121	2.736197351	42.95571716	7.44574572	1.818142537	11.50719936	10.53218644	12.16566906	5.798543749	6.097850867	7.150038411	4.122276202	17.1833311	6.120554242	6.876463307	11.44815906	7.70336723	13.65820889	2.982773246	10.77736651	7.631466616	11.70026594	14.86592403	4.895337823	4.938186478	36.4936879	17.43427523
TCGA.FS.A1ZP.06A.11R.A18T.07	2273	1	61.28618236	69.99018303	82.14220313	48.4974359	115.7533788	115.6711783	72.60575939	80.58598062	57.71694856	180.7670715	12.69982012	101.8049887	6.869167289	1.384677064	0.757077058	31.50119535	15.88947102	8.040433078	7.657170413	84.00302993	4.860608503	2.196131036	24.23377036	3.628174164	1.778563014	15.18507179	11.5875315	10.61854819	7.082556729	3.903306909	8.556771651	3.681364707	13.58904082	7.101237181	6.196068142	7.463128873	5.079703452	21.10798521	3.171986091	9.655938577	5.224830044	15.92378581	12.89892495	4.819737545	3.29604151	19.44841305	20.94196123
TCGA.EE.A2GM.06B.11R.A18S.07	2296	0	66.72380253	75.77675062	101.2245798	68.94776657	112.7815557	120.4116114	78.43380271	329.6008325	26.2898019	250.8074837	10.16011693	38.8201138	5.920163861	1.531043788	0.789537888	17.06297077	16.00106661	7.394105785	7.7007265	51.78146663	4.869230886	3.460722787	42.5599304	8.690092077	1.950826675	15.17570555	10.30298213	22.3843971	3.276389042	6.050687695	5.495948066	3.335140323	13.17459358	6.138231356	5.690996838	7.115849869	12.43996033	8.814918598	3.774644806	14.13899066	20.8424321	13.22372108	16.67180556	4.379560247	4.475863208	9.718281857	21.5029202
TCGA.DA.A1HV.06A.21R.A18S.07	2329	0	24.37641537	137.5620779	30.92947831	31.35729376	86.04256656	341.8366351	52.36715534	131.6131969	27.58978283	107.6793516	12.67109126	35.65304204	12.50361387	1.33099112	0.820942655	32.28115294	12.61043018	8.303036866	6.040057036	43.43790222	3.767850865	2.815864232	36.37540072	8.814719416	2.253535838	12.9127661	8.820184393	13.12745199	6.882202341	5.921197396	9.418283029	2.582978637	9.664093192	5.45746493	5.705873151	10.64318985	7.645799389	9.4152933	2.811487839	17.11573474	10.85248291	13.40941759	26.45665921	5.108239451	4.945097165	9.041421188	10.23902356
TCGA.D9.A6EC.06A.11R.A311.07	2359	0	30.43035951	137.5620779	68.17758161	47.10149404	69.90313852	103.1022011	123.5581426	122.1478207	42.01253727	161.3874891	13.80590889	46.96841216	13.87417177	1.606782343	1.003757661	37.09144938	11.66810863	5.345131331	5.473873351	32.43289937	5.26195918	2.157117828	53.11823755	8.345211968	2.072281468	10.7684997	6.544175239	22.74899995	3.574784479	10.11632529	6.295633382	4.576580885	11.72957373	5.43072855	4.938874144	11.95558985	35.50947658	8.494310421	4.126885121	12.72426451	18.36612329	11.93660611	18.71616406	5.629231895	7.376755628	11.99070017	15.79399188
TCGA.ER.A19A.06A.21R.A18U.07	2365	0	18.24911921	399.0009156	42.99234422	37.28931172	96.65681659	490.8179498	51.0296452	85.68491873	35.60068286	95.02524894	16.01408034	29.72840041	10.65005242	1.462679905	0.836799849	17.23094908	14.38469249	6.085468517	4.390976748	45.73825547	3.543890549	2.111311852	83.89553542	6.442959827	1.449053748	7.959034526	9.241973733	17.05627323	10.47090329	6.477547004	9.391419309	3.38374233	15.01724798	8.491317525	8.484230842	10.78554164	16.73493971	16.3820027	2.798840323	15.38260131	15.83354253	12.73889219	14.14612533	5.873006319	4.626077908	28.92004827	9.498421398
TCGA.FS.A4F0.06A.11R.A24X.07	2367	0	86.52935096	-4.917825198	124.6678317	75.38193523	187.3877893	1469.294919	67.11288184	255.1086712	42.15297249	153.1287576	9.406703146	58.38387882	8.31273537	1.701958317	1.01868477	31.74937927	28.44436438	7.671756573	5.200551674	75.8016536	4.694870136	3.567502316	26.41889716	6.797116206	1.998980525	26.51809349	9.717099721	12.41310231	4.167531188	5.569159094	8.461720191	2.744668783	10.19531585	6.564020571	7.131895027	9.120782489	8.103436741	23.87021702	3.500238139	9.732174562	14.84335842	11.54882647	12.8234295	6.03117827	5.600852892	11.62446587	10.96881737
TCGA.EE.A29C.06A.21R.A18S.07	2402	1	45.36757739	129.228043	81.26021688	59.34816602	250.3449624	35.90273568	122.1131732	170.2276959	69.4911953	199.9611874	11.59810837	38.71031733	14.31115157	1.314458223	0.847246646	8.778804212	7.55746458	7.556409541	8.196900323	33.39181805	5.433480423	3.047410911	37.88776422	11.42156101	1.841330129	11.41659721	10.93177312	18.48209783	4.317285779	10.18984706	5.660170267	4.124809798	9.538405101	4.574837024	6.744606431	14.73395357	16.57227379	5.725490828	3.689946238	8.326043132	10.10758439	8.646565459	23.32205408	3.225995928	9.157348951	8.725622117	12.16345874
TCGA.D3.A8GC.06A.11R.A37K.07	2421	1	51.44017019	39.21930602	164.6569268	117.661086	147.7151984	24.65836999	235.3463998	177.3054689	79.92079152	333.0624429	20.59037936	71.11528956	10.57870311	1.66078386	0.840713074	10.47586366	15.61619443	5.147646196	5.1908914	9.987733044	4.087860146	1.934348425	16.98500274	9.26349598	1.841330129	18.14644534	6.527777801	12.5860144	5.583719029	6.331862999	8.728596337	3.610158798	10.04094139	5.008628327	5.554076712	9.609103827	8.262275501	9.465443534	3.575742055	11.73014013	10.20721949	11.58727521	23.18180188	5.15656624	6.985660097	12.80306836	11.7454613
TCGA.EE.A2GL.06A.11R.A18S.07	2423	0	68.79194953	238.2623809	136.4257628	94.50540108	176.7800306	184.4297593	86.0899243	286.4518627	73.56010731	265.8218333	14.66635574	50.27020715	8.623146635	1.276121891	0.8288543	32.28115294	15.3007797	6.94215426	3.735599902	53.50418372	3.55704112	2.578695088	38.37968784	7.262135285	1.427454067	21.83785709	12.09126908	14.63766467	4.345593993	7.063993424	7.011360299	2.899800513	11.4109579	5.417543511	7.466507269	6.740329569	7.567899466	14.60958886	2.881370534	8.156507832	21.9870024	9.360034564	13.09671913	5.384767473	6.204093149	10.25071399	12.46092742
TCGA.FS.A4FD.06A.11R.A266.07	2454	1	70.22737732	41.79589167	153.1380622	102.6368113	230.4175101	60.11426611	120.6822993	277.3416549	40.64246857	320.3621591	9.162099843	65.31492009	8.556321795	1.47103728	0.826655448	9.296231938	17.44973204	6.061521848	4.216465849	60.30605585	7.373029668	3.45344131	13.15694362	8.77318717	1.375894691	33.29948377	8.309920113	13.68625869	4.580827781	5.598266404	6.145308574	3.29765201	9.487593306	6.397536503	4.460643633	8.514418599	10.33904664	11.631316	4.279222904	7.846944735	16.41715533	4.966533387	19.99271502	2.765217908	5.193761328	9.443271826	7.099300311
TCGA.EE.A2GS.06A.12R.A18S.07	2470	1	53.21602187	68.71194713	192.7357301	128.2491862	191.3949794	341.8366351	54.98728679	262.3602264	49.45767181	204.5537094	19.37140603	73.38771483	7.547386423	1.451850335	0.777141833	19.90924521	14.37636501	7.498365554	5.101249398	68.07536887	2.94768404	2.887786893	39.71059962	7.743625934	1.656308378	14.5301768	8.151719435	15.98221706	3.932021978	10.97586593	5.805581001	3.830536182	11.76458085	5.134873823	5.723193919	7.166488155	4.617051935	7.809810742	5.959000707	9.909665639	22.12778427	13.27626585	24.85447906	6.402402091	6.888630421	9.458464434	11.47038832
TCGA.EE.A29B.06A.11R.A18U.07	2588	1	72.39188347	7.699579749	197.1738523	168.7001839	224.7260984	70.54681677	154.9944344	329.6008325	81.70909642	632.5231818	14.97457426	49.66743937	18.07078956	1.46100856	1.111321091	25.09444654	9.672658187	9.909873822	7.896960728	97.77600333	7.151971918	2.613289519	44.61376505	12.50813565	2.234118873	17.78400891	7.819426976	18.41858421	5.6588583	10.43561822	5.866550184	3.933383289	11.42792824	4.157466278	5.777542258	9.206297426	10.32782574	7.149417116	5.696686019	7.073975013	22.26805611	11.84479651	21.71676732	4.392491226	7.086765521	7.456175564	16.73800542
TCGA.EE.A2A6.06A.11R.A18T.07	2620	0	50.27414186	164.7237561	73.04960279	38.27685622	150.0655231	401.4270467	81.0419994	184.3887133	29.69936203	123.8321874	13.43220193	61.59600979	8.353151504	1.652685306	0.940119902	29.96004952	18.31263655	7.382272015	5.031430572	66.57047319	5.386158398	3.08209344	61.35812271	6.792753957	1.749160288	11.36313544	15.29190376	12.61847135	4.425074179	6.520652013	6.737364821	2.795096796	10.0687338	4.417650551	6.980345259	6.948660247	10.9239707	10.61702568	3.495161326	8.901134808	11.4255053	8.494631697	15.59658197	5.718846375	5.073510558	7.282865032	11.44297561
TCGA.D3.A2JC.06A.11R.A18T.07	2639	0	30.43035951	274.9565793	57.58669891	48.4974359	138.7505805	227.4594891	76.02005836	157.9258875	40.37362563	107.6793516	13.3394591	63.57507262	11.14531536	1.262325389	0.7874601	31.07394213	13.61581056	5.924090244	5.512590491	26.77704476	4.409851147	2.051447397	27.72844313	6.398332091	1.033230241	19.70832629	9.194433963	21.29946323	3.595798176	6.995267083	8.226562486	4.493116898	9.115143482	5.242049327	7.577163405	8.387424114	13.89042363	12.11399345	4.614395519	9.714787587	15.24872417	8.981677923	21.05185838	5.690935751	5.948403306	16.42529464	11.86252173
TCGA.D3.A3CC.06A.11R.A18S.07	2644	0	22.85859406	54.52727512	91.2114254	66.12891603	117.1842531	73.15501471	106.032394	269.7834308	56.66035529	184.1121457	17.95875866	44.9203927	11.56043783	1.349483302	0.785045456	21.18963239	11.70126089	16.25800837	5.347186233	32.0731959	4.852689969	2.508776409	30.66669611	6.057134484	1.634823133	11.54290236	7.237601729	19.46157444	4.627964862	6.954602908	6.188679275	4.299824505	10.25925601	6.5627093	6.855656685	11.87526078	16.4904447	12.43355281	3.846187621	13.95305602	9.566843249	20.07735419	17.75886212	4.861660518	6.501610638	11.01129026	10.20090914
TCGA.DA.A1I7.06A.22R.A18S.07	2703	0	38.33646554	83.2997401	64.80927696	50.44493674	147.7151984	269.8245068	85.35417873	117.2804375	30.09358031	117.6467862	8.488705848	41.42136281	13.40633019	1.394827543	0.805437851	21.81286958	11.24977818	5.608176533	8.101103454	25.38746304	3.285449049	2.60696413	40.48396953	6.161079162	1.515681535	10.08062813	7.569002075	22.25595104	5.080708969	5.017690226	4.639623404	3.551608811	9.24862031	4.730497082	4.657058808	9.624850624	6.673385277	7.536917618	3.015263366	14.6015738	19.80939488	6.175207716	22.33386216	4.51714817	5.006206479	32.02101686	6.550115079
TCGA.D3.A8GL.06A.11R.A37K.07	2711	1	137.177211	0.706125268	145.3903819	50.44493674	140.7652108	173.8219983	48.06568669	1047.924508	51.14596391	389.3060933	14.05683662	54.1074825	4.978799836	1.919236698	1.120172548	15.5292622	17.52018175	7.825909949	5.940474698	53.50418372	4.604918413	3.130147288	12.04690458	11.11013872	2.220550738	42.03189913	4.740360712	13.33929387	3.374799175	6.599040605	5.921926467	2.68252428	13.90371544	4.058076791	6.31964855	6.164414123	11.3677062	5.774773076	5.085662711	8.614566402	17.41273665	10.39407498	20.46438306	4.572239541	6.722007014	11.67294719	13.78120728
TCGA.D3.A1QA.06A.11R.A18T.07	2765	0	56.03487263	12.18784396	82.93720555	76.5709706	250.3449624	227.4594891	60.14080704	316.9005493	63.77862371	299.6837546	9.437676154	35.02900119	9.595503194	1.401553912	0.965955029	25.01796884	14.42151699	7.307946741	4.565402331	96.20046337	4.070302868	2.465508564	14.29311496	9.301331813	1.617280724	19.86654157	7.424144137	12.35710943	4.671271998	5.937895591	8.595070629	3.396883272	8.434394505	5.879659742	9.095467197	9.582627322	9.39586065	11.20201591	3.761615185	9.317311253	2.752525555	12.48547915	13.95772519	6.862782248	4.888154479	24.80165812	11.22005725
TCGA.EE.A20F.06A.21R.A18S.07	2785	0	38.8938204	75.77675062	39.22183678	33.05093725	191.3949794	286.4929446	62.84232119	201.0921056	50.06574221	187.8503162	14.84984763	65.67238921	9.605731723	1.443586065	0.765335991	29.69273458	9.248967734	7.010590005	6.348953041	48.55451228	3.956571434	2.929443021	34.15736279	11.41669243	1.754621483	23.67946407	8.614583975	19.16076341	7.65105237	6.371901201	7.623584738	2.552855557	10.69652512	6.815849435	7.263388387	5.323397922	17.02647903	9.01558908	4.38761945	10.58649834	16.63462953	11.05961112	21.83518046	4.086940608	7.984913676	13.37522773	10.90011867
TCGA.FR.A3YN.06A.11R.A239.07	2828	0	37.05896253	39.21930602	59.38067062	37.84078725	80.42524877	316.9416418	70.54099806	109.78249	35.60068286	84.92956424	8.746607143	27.84855316	11.20402508	1.384677064	0.820526224	34.75829982	14.78958585	5.858810233	6.592042891	26.1704387	5.350568118	2.689821989	57.05016752	5.797229205	1.559949674	14.38274661	10.02112278	12.2574295	3.568664911	4.723698691	9.859541516	4.82039403	7.514912713	5.351797295	5.809661442	8.955730463	7.097613102	8.964633921	3.68407739	15.85365119	8.259261427	11.94150262	12.16083894	5.611217741	4.663708321	10.25442335	19.10020003
TCGA.ER.A3ET.06A.11R.A20F.07	2829	1	20.47314158	91.27257885	29.67003978	40.6442348	91.5590833	133.6710807	123.5581426	100.550338	46.13576314	95.02524894	22.64368577	3.393032688	7.745967322	1.27133051	0.953942364	19.13590882	17.46344734	6.629896117	6.561004264	46.99724079	11.12943401	2.350266126	14.80616328	6.425173276	1.349680954	6.911880443	8.442758643	31.79055146	5.652901946	6.301174525	7.591606636	3.948102627	10.4918795	6.857339928	4.702873808	15.72033552	11.64669851	7.654993226	1.495553104	13.95993699	14.08085869	10.11817321	7.643866809	5.319453181	5.801019837	24.38555149	12.53308517
TCGA.EE.A2GU.06A.11R.A18T.07	2884	0	3.196244369	101.8325841	45.97486913	35.77149052	39.85111424	517.9071982	68.99717501	98.10440558	29.56678132	66.0746017	11.29984943	71.54727004	8.133919735	1.467764418	0.869505766	23.35656559	18.65830097	4.523491574	7.434557525	32.71901891	4.384199141	2.694161942	50.28525569	4.324301558	1.768040314	17.71518095	5.627947807	21.16404355	6.168438617	6.619171918	7.945161124	3.844738043	9.878648371	4.832071402	7.157582214	8.668159454	15.16441281	8.444516284	6.168704438	8.621972258	1.293406384	9.444661687	12.32085294	6.77448841	5.653306228	18.73799659	10.99698123
TCGA.EE.A180.06A.11R.A21D.07	2889	1	44.66045827	0.494628416	121.0448351	70.95957794	173.2267699	233.5155293	67.57219888	210.8494062	56.1183666	137.0916528	13.31538547	54.8216325	8.840806568	1.628326308	0.930400269	27.77569161	12.54494172	8.819397632	4.974914676	144.3915847	6.458168717	2.788263801	40.94985357	7.194490751	2.077569247	18.13212704	7.680480907	13.30307192	3.943220629	8.448757477	4.961819265	2.703189963	14.99086513	4.809908703	6.623935074	9.942911808	12.86526017	10.62560352	4.740225177	7.827719742	23.29032673	12.40072683	17.48270698	5.373968625	6.095173791	11.87831586	11.0938067
TCGA.D3.A1QB.06A.11R.A18T.07	2912	0	26.75151881	189.6763415	39.67360551	36.03797814	49.15409729	221.7680762	59.3975779	91.56365079	43.4149977	84.92956424	14.11240257	71.54727004	17.03553821	1.428271044	0.95390629	18.3227061	10.2679614	7.378901139	4.04430858	60.30605585	4.958202413	2.773954013	36.02928205	7.575100683	1.940531177	10.98739153	10.91560938	20.77631281	5.282619447	7.214760335	6.973715109	4.319471928	13.39269491	6.075474911	6.679442581	15.1394104	8.859211486	14.52070387	4.484034383	9.099546083	11.00034978	10.78607415	14.10194644	6.108537858	6.25204137	7.749736099	23.91421842
TCGA.EE.A2MJ.06A.11R.A18S.07	2927	1	61.28618236	244.9607858	84.56495286	53.45218421	140.7652108	306.4995953	101.5857422	227.418428	44.95999839	180.7670715	9.050096254	74.27609253	10.334934	1.370002278	0.875018522	16.98720712	13.97516245	5.107078835	4.969433071	45.89689445	3.750338099	2.071360176	21.15163202	7.479816516	1.505940595	14.71586021	10.61092789	13.87186608	7.71906312	6.1663973	6.088828734	2.213578159	13.21031475	6.459286775	6.874935986	7.90728499	10.39796099	14.77414431	2.223753507	10.93234605	5.749671673	11.08995466	14.10194644	4.990341525	5.210244225	11.17883274	14.72067678
TCGA.GN.A265.06A.21R.A18T.07	2948	0	31.03312586	208.4642948	54.81424269	50.98023031	75.37442924	184.4297593	71.54026369	167.108891	34.01032634	100.4392949	15.67002957	32.55770892	9.149135034	1.515895966	0.875770131	13.01560597	11.23481098	5.423920813	8.936259513	43.86868582	3.127865687	2.210318415	49.19387465	8.669928731	1.438938064	3.918747921	9.994980731	18.5608384	8.323068757	7.89735167	7.760818953	3.055526693	11.74279761	6.796223962	7.231999015	10.01192692	15.07944001	13.52880868	3.374678366	15.44643114	17.5835834	11.77989918	24.92223115	6.033376249	4.548521864	27.20216988	8.21100433
TCGA.Z2.AA3S.06A.11R.A39D.07	2950	0	100.5277185	26.32026075	201.7663753	133.6758449	520.8651578	114.2262082	78.43380271	548.3126817	57.71694856	299.6837546	18.49715115	129.8331342	8.937274667	2.28357471	0.820317675	25.54207341	14.40324848	7.103093901	5.101249398	78.34474572	3.499729818	2.536183025	14.38236172	7.972342617	1.944503967	16.29335775	9.06932213	15.79288176	4.081065293	6.524383743	5.805581001	4.071213862	13.75584165	7.347864548	6.569470818	8.025967429	1.727002195	11.66937379	5.055874227	11.57668146	12.40132467	18.86717381	31.76716723	3.757591533	7.478505566	11.11711827	9.719304209
TCGA.ER.A19B.06A.11R.A18S.07	2993	1	46.07780307	5.14901507	59.85911872	34.97298281	224.7260984	101.8125592	39.71383394	144.7161278	43.12300855	333.0624429	8.628093657	66.78863168	5.760051688	1.182552812	0.862305715	21.47482644	14.98065411	7.218197042	7.475757198	16.49719832	4.365083009	2.239871824	76.27230976	11.60890402	1.96751536	7.228393545	7.639101536	15.28304796	3.185249315	6.576440638	6.077943401	2.883956266	7.919983611	4.786584038	3.963886818	7.366236921	5.932909901	7.469029337	3.509434646	12.63617507	13.47521192	11.74398215	14.83753789	5.03423155	5.089338738	11.37573479	9.838367727
TCGA.FS.A1ZM.06A.12R.A18S.07	3080	0	34.41931885	161.5975309	64.28650236	45.56571041	62.64326414	201.1331575	37.89020686	56.09446916	38.07497263	120.742037	10.34754999	66.04081942	8.815341891	1.291746459	0.828295634	25.77828537	13.9415929	9.088251684	3.662567785	31.87469085	3.491169567	3.017451327	65.25493449	6.176203294	1.521110922	10.17054404	6.825225938	21.6694632	4.558026157	6.238730177	8.352624813	3.365178085	8.862534865	5.247501208	5.655914817	10.11326099	10.28968397	9.918047533	2.922791913	11.9128754	13.06003474	10.47197403	17.26168272	5.160776715	5.201058724	11.6093966	10.63372576
TCGA.WE.A8ZM.06A.11R.A37K.07	3082	0	109.150894	13.96275944	78.83616888	55.60830711	104.7706067	73.15501471	99.49164007	306.4585064	32.34690531	184.1121457	6.213868243	8.159857564	6.549484508	1.422420919	0.803541729	43.62409383	19.4468146	5.162327824	8.091722315	39.79068023	3.290488201	3.893884382	86.30029233	6.734302232	1.085150637	29.31452847	4.355348295	10.25339821	4.839298119	5.533582461	6.278914036	2.423038454	6.859833462	4.32156706	4.347213837	10.42317056	11.83439353	7.005330711	3.408350047	9.528315078	14.25731594	9.17352104	14.02535672	2.865493978	3.964992643	8.226785648	12.27116212
TCGA.EE.A2GN.06A.11R.A18S.07	3106	1	40.83222426	18.35951442	92.2378901	90.14155849	102.2559587	64.17604908	163.1520851	160.8215762	44.8025559	280.8032626	13.39919806	49.86567579	7.904795133	1.092108498	0.842604847	25.05624942	13.01867122	6.818207089	8.851805144	109.4907318	4.837026314	2.78144785	54.20244102	11.54517661	1.452576864	15.70146696	7.875618013	13.43672964	4.61714086	6.930990254	5.896526119	3.506487252	10.43733331	5.641921009	4.995818094	9.156559619	7.924449514	16.8270582	3.972366924	8.821097595	14.47546711	11.1682803	25.15060001	4.109085478	4.851793621	7.243594047	18.12977532
TCGA.D3.A2J7.06A.11R.A18T.07	3136	1	37.53204139	69.99018303	44.85531876	34.35492479	39.85111424	329.6419294	36.92381517	105.5620141	27.195444	116.215912	15.48605547	63.57507262	10.57039417	1.296369249	0.767032198	25.31053523	10.61252229	7.244488023	5.943496953	18.93322976	4.825571843	2.743859037	67.04111231	6.908622486	1.348961604	6.898512684	7.438150861	20.42739131	4.270775585	5.972380711	6.395322562	4.214762646	6.639130939	4.786954977	5.718491402	9.477797056	11.18141148	10.30913218	4.332224314	11.84758035	15.74038037	9.268956657	10.99611694	7.262318265	5.249912049	16.17858516	15.89303373
TCGA.EE.A2MG.06A.11R.A18T.07	3139	1	39.96680015	399.0009156	86.3591564	70.95957794	81.16099453	355.5668187	123.5581426	205.5283719	38.52418171	129.2588452	12.75065665	35.02900119	6.769527697	1.168199349	0.814528033	31.94894277	16.63000429	5.395736206	5.224000814	57.2988054	2.346038697	2.075496114	35.86753621	6.197612997	1.380755794	7.84289592	9.603433265	11.20906069	5.24231599	5.493954157	5.404182236	2.995326901	11.31859474	7.461453594	6.536017198	8.691389226	8.820810051	18.26172765	3.343239037	12.88309257	11.44504469	8.780829118	16.02596291	6.231710006	3.533281526	14.15087327	8.40558819
TCGA.EE.A2ME.06A.11R.A18T.07	3141	1	44.33795973	339.4104929	44.85531876	40.14338236	70.50240873	441.0486427	68.99717501	101.7715422	38.2976715	90.0884083	10.96310607	34.94745135	6.91031231	1.227381359	0.754774127	19.01749682	21.53720569	5.776088834	3.696851232	36.73938143	2.029856537	2.296641744	40.83126592	6.10761101	1.358498433	7.682122076	13.76833871	16.95084378	6.696547341	3.81785177	8.58069379	2.833552365	12.8832694	6.531252717	9.364555783	4.803980834	7.210116974	21.78221281	2.518929293	12.25244492	15.99058095	8.240575056	9.616611738	7.002189764	3.175461527	15.87638367	7.406589722
TCGA.D3.A3MR.06A.11R.A21D.07	3151	0	11.71801596	171.3958248	59.38067062	48.97790555	60.77572737	135.7925401	73.1590152	149.6671564	32.91331066	101.5660041	20.18489261	27.02322496	17.15364387	1.34670935	0.777880839	23.07974542	10.5642081	6.819718651	4.80823994	29.83677303	3.024153205	3.371132438	31.68078375	6.25770613	1.64602067	4.046368054	10.26680613	12.57891096	6.226856883	6.908987513	6.333947197	2.006408487	14.81290839	5.450780603	6.652659284	9.316776322	11.64669851	11.78978814	4.822261061	9.929814278	18.55798392	8.032277618	13.90767619	5.075239161	4.346462177	11.50805691	10.28120909
TCGA.FR.A8YE.06A.11R.A37K.07	3176	0	60.19671463	383.4594626	86.3591564	75.38193523	95.5251925	247.3869456	104.9056851	163.9826674	45.1171256	139.2131116	11.87462129	54.58319611	7.589019223	1.504841608	0.787867629	58.04940984	21.48914187	6.255558209	3.536613279	45.29380297	3.157628579	2.910516932	72.97978683	6.885394252	2.143021055	9.193742483	12.41639867	16.6447469	4.920214766	5.583440566	6.537679505	2.932317155	10.38424303	7.481871022	8.402218237	8.224372432	7.319804494	20.27650028	3.292185253	12.66885506	20.21495537	9.652661439	11.18551862	6.222249422	3.541996856	16.33934879	8.559424859
TCGA.W3.AA21.06A.11R.A38C.07	3195	1	47.55151116	13.51080513	170.901957	108.4289318	140.7652108	106.9153939	141.5580363	441.0075067	86.1307193	265.8218333	22.78201641	44.60102778	16.04331531	2.000698888	1.052637458	30.71642486	7.283973779	7.234516349	7.852953019	74.8057343	4.717586191	3.145238825	77.81613775	11.03664632	2.383614107	21.19739168	10.84270097	7.479142142	5.810704059	7.791991496	5.875703212	2.373877238	8.399683203	4.497874529	6.631473382	7.414493713	7.765466088	7.22867637	5.981785155	10.56915681	18.71495743	6.525905555	25.61078747	4.286711862	8.877008025	5.314676301	11.01400753
TCGA.ER.A1A1.06A.11R.A18U.07	3196	0	48.30859498	339.4104929	61.21762421	66.58502466	92.5745126	188.4369502	95.53007586	115.6301565	43.57808765	127.4551832	14.17500699	47.321801	6.881195779	1.214900103	0.79550556	18.72509734	20.91093873	6.20490233	3.295800089	27.062645	1.344507871	2.61683845	23.26965683	7.279123388	1.420902395	9.450076096	11.53566471	16.82070995	6.726999583	5.873341479	6.345530831	2.873322954	13.0657052	8.61532162	12.314362	6.136786749	6.225000065	21.94739885	2.356925718	7.70316857	8.288025221	7.364498164	12.77577306	8.050382783	5.700298341	14.37753366	5.432037327
TCGA.D3.A8GM.06A.11R.A37K.07	3259	1	24.5066129	108.8436857	31.68004295	17.84611081	57.13907165	517.9071982	65.27244223	89.57544977	21.27972169	38.17990811	9.333573463	115.9744828	6.560365882	2.191075318	0.940166269	8.422817051	12.45702102	6.928659626	4.104070224	21.84582726	7.479666972	2.216789396	19.95940325	5.756479642	3.273242711	5.854259354	5.922383904	20.21018011	5.177304283	5.673963774	5.781044024	2.521169845	13.12584326	6.015846412	5.517471079	9.395622518	16.34448957	5.717897816	4.977498025	8.696795882	4.491749752	11.6612515	14.57715695	5.10408184	4.883948901	19.89380507	8.772753411
TCGA.W3.AA1R.06A.11R.A39D.07	3379	1	35.81842301	38.71412279	117.9546839	67.06347273	158.2231761	160.8626139	71.00898566	233.4744661	33.26365684	208.9899759	15.68173255	59.50343188	6.667491866	2.578697914	0.994403678	11.51796164	15.82285121	6.127954542	6.314240227	15.02781952	4.750915623	2.829125198	30.30734436	14.54280394	1.695956062	9.326024408	7.382690578	10.662532	3.583134317	9.710731468	5.764303349	2.298645582	12.01366464	4.883100599	7.415996244	13.00731451	18.32342932	7.212881086	4.013096432	9.382376322	7.475020772	9.671718887	30.20492799	4.887566066	4.694335313	9.85358073	12.65250108
TCGA.D3.A1Q4.06A.11R.A18T.07	3408	0	104.7481958	111.8000236	122.8220685	90.92209449	250.3449624	61.11018454	178.155675	221.7270171	55.10999462	139.2131116	12.24428507	33.61156957	6.686647869	1.085136384	0.823795773	14.39299288	12.551702	6.670274301	5.812024675	38.42775007	3.578589658	1.808163371	36.83923534	5.211551841	1.211988912	21.54265357	7.86732285	12.19058672	6.267531278	7.039530374	8.239798673	2.997791871	9.281760696	4.085404819	6.787232325	8.028280298	11.47984098	7.798604836	4.988695951	11.16450006	18.17480979	7.881933367	13.70223138	3.846339806	5.735280214	14.65887928	8.618509632
TCGA.D3.A1Q5.06A.11R.A18T.07	3424	1	63.05775903	131.2448996	126.471494	89.3465561	199.4986616	139.9882578	55.65772033	210.8494062	51.56432992	84.04757819	9.046386911	71.97949164	10.04917506	1.151800916	0.753207827	22.99143486	21.44382297	6.828518169	7.187764739	57.05056744	2.657146467	1.974214785	103.7632329	4.283241333	1.118358302	5.71182294	8.211039357	12.35052531	2.390593983	7.106362103	5.902257194	3.381642748	9.210592837	5.043298173	8.698474038	18.79049721	12.55422802	8.685325499	4.478186866	12.03608376	11.12068346	5.742560998	15.36522705	3.384852312	5.216642082	23.76820285	5.558967625
TCGA.D3.A2JG.06A.11R.A18T.07	3453	1	99.18345682	11.52411459	110.4567344	128.2491862	236.473549	66.36149451	204.4275596	188.3959027	69.92918367	258.5702778	12.33660132	40.67908674	14.20126212	1.544208864	0.924360413	11.64802103	12.1636027	10.09879127	6.149881101	53.95535938	3.544796558	2.965404351	26.11215315	12.86113099	2.294930195	15.49711599	11.47413491	10.75064798	5.683624974	7.54917493	4.602496608	4.123246239	11.41933179	6.717076634	7.550095416	10.59066344	7.264180372	12.8203439	1.776425149	9.954300154	12.631346	7.710648182	17.21973874	4.379560247	6.479212112	17.62142385	12.75589225
TCGA.D3.A2JA.06A.11R.A18T.07	3514	0	24.37641537	259.9751427	45.97486913	30.66341701	57.13907165	316.9416418	63.23644675	84.76092456	38.76355403	64.00499005	10.58084907	34.61791356	8.322781213	1.255472253	0.779869092	9.693151873	18.32789123	6.277948803	5.990991524	23.61912113	2.707310781	2.576776421	129.3884778	5.649226184	1.171059438	7.101731365	8.267278616	11.33221164	5.895392229	6.881108038	5.69662751	2.844075319	11.81559388	6.207070279	5.946946938	10.32274532	13.34963201	11.55093467	3.262228902	12.87710186	12.14547649	8.636947708	14.76192188	10.0528131	4.827873297	17.17693135	7.551996705
TCGA.EE.A2A1.06A.11R.A18T.07	3527	0	48.6980655	164.7237561	68.17758161	52.87969532	94.5627139	277.3827335	79.02512552	170.2276959	42.42745361	141.2277417	14.80847919	25.8678675	6.894870292	1.166696594	0.775051461	14.17657962	10.45430026	6.910563538	6.015010988	50.59418275	4.971773067	2.539926698	58.57385378	9.050151031	1.426755584	11.34886352	10.1253015	11.96644829	5.916518136	7.423032431	6.423174846	3.719900957	10.89872255	4.755682936	6.798125732	7.197961346	15.20165506	11.8591991	4.066267564	8.465124099	19.50776314	10.67413135	24.82463699	5.23029128	4.629231859	8.69562453	13.09588031
TCGA.D3.A8GS.06A.12R.A37K.07	3564	1	25.07197065	158.4364379	73.78824193	49.97185792	86.88977771	233.5155293	78.43380271	205.5283719	45.28152308	187.8503162	14.63684792	64.60469272	11.21386412	1.706497554	0.884262059	25.31053523	12.31728079	5.926373352	4.443524485	38.10756029	4.305344865	2.560581349	35.70097749	11.16326654	2.328036778	10.56701424	8.82497973	10.94628921	4.485274806	6.489958902	7.576857	2.991145355	12.46875724	6.909562623	7.068127744	6.060400873	5.437683469	15.5188493	4.025151313	9.107034473	14.87116054	8.602842759	19.89449026	5.718846375	3.998844065	8.133336691	7.902995289
TCGA.GN.A264.06A.11R.A18U.07	3587	1	44.00207977	38.46753566	91.2114254	78.97572069	208.5274509	45.04211135	147.8752104	464.849227	47.37257419	180.7670715	15.79867883	72.45315584	7.291790983	1.222618633	1.441109887	24.40542388	16.12690607	8.109431718	5.988811308	49.45075248	4.507267008	2.887786893	21.8009801	6.349100068	2.115121572	17.40428666	9.460328023	17.85764463	2.622216679	6.695689081	5.098094591	3.759747592	10.53986013	4.541065779	5.929780108	8.770113936	7.751006895	10.05754642	8.589059811	13.93277477	4.596989793	12.75622473	16.70831527	4.191843563	5.899571311	12.97564629	9.489123705
TCGA.W3.A828.06A.11R.A352.07	3683	1	41.41908685	284.066792	32.15456842	29.88553318	118.6292229	124.0346082	74.24848246	137.7661412	33.68125317	107.6793516	20.37690671	34.36740327	5.489973096	1.468403726	0.792417593	11.2284091	16.79259408	7.118596223	5.297128449	29.42418372	3.579799834	2.790016475	33.18959555	8.077035665	1.176786506	10.59979608	9.10167744	14.50900531	3.916679011	6.780942981	6.278914036	4.999077443	10.93196773	7.05087382	5.764864657	9.465240423	25.7585166	11.72309426	2.92694314	10.98923	26.72802525	10.10064593	17.48270698	3.409722862	5.00533847	17.26334087	6.46017339
TCGA.GN.A4U3.06A.11R.A32P.07	3708	0	31.22812541	147.2820122	48.70803426	52.31774093	72.26960809	87.64309812	62.06800787	355.5257126	44.95999839	148.1777287	8.799418903	0.001260226	10.33121537	1.728766142	1.005166939	17.72319026	23.84612345	5.216191368	5.732453766	42.76811691	3.90321708	3.382154805	17.12856353	6.761362271	1.655959321	10.11000659	5.828505285	10.8693106	3.115676912	5.856864926	5.18449658	2.826274305	9.32928785	5.523671111	7.031413613	7.902917989	12.7387515	7.843345001	2.981113126	10.56915681	12.38955653	10.37546267	11.38752296	5.111514162	4.373587456	7.983745656	15.50964531
TCGA.EE.A3AB.06A.11R.A18S.07	3733	0	48.30859498	62.29257673	55.98268205	60.84955488	195.06054	64.17604908	64.40247457	201.0921056	49.86877681	153.1287576	6.727925586	35.11452003	7.060248813	1.384326993	0.762434021	15.54103942	13.20659582	5.434862483	7.078786424	19.81796175	4.316472913	2.299331031	59.13121018	10.18146376	1.293398279	3.584741277	7.399702849	16.9382783	7.05156477	7.840105221	6.807117943	2.626164759	17.14860218	5.426987627	5.408491565	7.589047605	8.298085929	14.66419029	3.477380423	13.19703	17.78840847	10.0798543	18.02546556	4.195037588	5.09711187	21.39824694	10.37847041
TCGA.EE.A3AA.06A.11R.A18S.07	3781	0	15.63021069	139.8263471	49.71062014	48.4974359	67.676826	733.428079	67.57219888	233.4744661	37.22233685	141.2277417	28.71756681	31.41041927	10.07617912	1.290871235	0.834003771	40.78941114	12.41811001	4.704510881	6.499634584	52.21595956	2.996058593	2.910068099	39.71059962	11.07979587	1.89266388	8.977994369	7.282671961	13.02688181	6.076883438	9.204958676	5.822301275	4.037299662	9.388754519	5.763964689	7.138839841	11.06162064	12.30942698	10.35392242	4.115492434	14.01522589	11.56869831	8.653882406	13.83930278	6.459972448	5.494661826	11.68277699	8.642581996
TCGA.D3.A5GU.06A.11R.A27Q.07	3808	0	81.59250907	85.21690848	101.2245798	70.49159018	163.8206489	316.9416418	83.18967353	167.108891	50.70384891	191.8575059	10.43441351	88.7155617	7.760917851	1.679804162	0.927337173	13.0664891	16.79259408	11.31162981	4.178670502	44.00854629	3.724083324	3.302296892	31.61789186	5.372592459	2.232047161	33.16416477	15.09273639	19.74155738	3.431257028	5.63137531	6.392055478	3.9505203	13.08338032	4.975485824	4.643360212	7.920091086	5.220211346	17.74658423	3.083196579	14.11157805	7.898837192	11.96215515	20.20717365	6.090769469	7.336514696	9.151870138	7.920846934
TCGA.D3.A5GL.06A.11R.A27Q.07	3826	0	66.72380253	12.24462456	78.10042302	36.58404732	145.2105655	83.0845151	51.85613024	152.463806	41.44961869	180.7670715	10.90405334	54.58319611	15.87985359	1.761614754	0.898518794	23.60570467	10.45430026	8.404586024	6.461248511	59.4326837	4.857972083	3.493066563	34.61184987	8.770705585	2.400244369	7.086044302	10.44151924	17.82684762	3.326699507	5.573912784	4.383458248	3.151539954	10.87599342	4.32156706	6.771985078	12.69249914	13.58487209	5.601644419	3.520384944	10.70842695	22.59199075	12.48547915	17.49682123	4.981535698	6.512023963	23.52402501	12.174179
TCGA.EE.A2GO.06A.11R.A18S.07	3857	0	78.00920221	40.18115442	75.93591693	81.70484251	219.0421054	41.64550426	123.5581426	180.650543	52.23963192	145.6730961	11.74419154	24.24993676	16.77391786	1.539382245	0.81212538	47.67449104	14.34134881	7.24280954	5.752956694	32.21586619	5.681538526	2.359752818	123.4788474	5.847773427	1.369495383	14.30691715	6.889551706	11.85119829	4.843910746	5.472774918	7.271389758	3.590317553	16.18580893	4.718816202	6.310007972	10.04357817	12.5001266	8.335102905	4.761356925	8.527444198	33.1406996	9.238097503	17.32995412	3.760422011	5.339729646	16.30641895	10.40731125
TCGA.EE.A3J4.06A.11R.A20F.07	3869	1	89.72391989	20.89822779	201.7663753	119.107447	280.3407439	177.3465124	218.77738	464.849227	52.69660278	345.257145	16.62825469	43.61348086	13.71926938	1.437645339	0.840167427	33.43158274	14.44903105	8.022690305	6.392650085	57.2988054	6.495946586	2.999735418	36.28236116	10.47602685	2.065073135	27.12875386	9.657888299	15.78165165	6.160422624	7.378886915	4.054265467	3.740210528	9.352386059	5.504128172	6.360553309	9.733863343	11.8884764	8.006829383	4.81482762	10.63592635	17.5431136	10.27284921	15.32320889	4.798393963	6.371502958	8.738196844	9.676722703
TCGA.EE.A2M6.06A.12R.A18S.07	3932	0	65.47150443	127.273874	201.7663753	128.2491862	372.933337	58.74744234	122.1131732	441.0075067	80.52006154	683.0317435	7.736891721	36.98756991	10.39979195	1.36355337	0.769586342	8.316914859	14.40324848	7.326320104	4.941327673	30.75070676	2.731073801	3.123924834	13.0387269	8.892950564	2.055185673	31.26031402	7.319494324	7.278183536	6.015133213	8.17830997	4.03814705	1.742156867	9.653023522	6.413892146	6.251508881	13.67604332	9.427446085	6.758772024	3.98102366	8.39288965	21.71180957	7.792528436	18.48875036	2.09761748	8.313833428	6.439403135	4.389948233
TCGA.D3.A8GR.06A.11R.A37K.07	3943	1	15.21261416	21.91858163	134.3043035	95.48067696	111.2746401	48.0748052	104.9056851	369.9342351	63.41860545	320.3621591	19.10035511	51.68628487	19.04861091	1.943927128	0.809354229	22.21568739	11.05838535	7.435242532	4.015414002	60.88749408	8.118736868	5.661410815	39.0051663	8.908148885	3.717384681	7.690423719	14.16475384	15.76066591	2.025455481	7.469810745	5.345039022	3.675073377	10.18565296	4.620361482	5.870005931	9.017780076	7.174655229	11.87074441	1.225723916	9.499166461	4.687442219	10.49160645	20.64864722	5.638042359	5.241550971	5.413316506	17.06025312
TCGA.D3.A3BZ.06A.12R.A18S.07	3976	0	23.53375728	213.6579164	66.99472223	54.62305312	152.6662276	142.2525265	72.06303808	106.8743751	56.66035529	141.2277417	16.66787973	41.0610375	8.827002228	1.334308216	0.898462226	11.18616877	10.17686921	28.36914525	7.133762908	42.35817977	5.552979895	1.671312049	40.1531148	6.581417646	1.587798802	9.446950924	14.34279614	21.74022863	5.33482541	7.95103146	7.994559654	3.899468161	9.667006897	6.135879601	6.692805483	9.730617536	15.84768201	13.10479439	3.820306446	7.551646211	16.98066306	11.17300062	14.43077498	4.407098977	6.13243326	16.79706515	9.966704828
TCGA.ER.A19L.06A.12R.A18S.07	4000	1	90.83681205	33.87723699	116.3044024	122.0637839	158.2231761	47.43421291	185.2334472	112.7543127	43.12300855	225.188622	12.61322552	2.44227779	8.231147323	1.44813541	0.757128553	15.67885137	14.17296318	6.218484133	6.661870064	37.90910161	3.857184054	2.89869427	38.48645196	8.488458617	1.638960992	12.42164123	14.14217282	16.16549683	3.745335768	5.914086336	5.150151859	3.133544191	8.700637817	6.416398768	6.460066585	13.48799059	8.935024878	13.57423878	3.297680342	11.36209155	31.09205017	7.392707823	18.55418408	6.025748241	5.35447838	21.56934113	7.74897964
TCGA.D3.A1Q7.06A.11R.A18T.07	4053	0	29.68399566	182.0035877	42.7675031	33.38603823	54.83707024	464.8903713	64.40247457	76.65260681	28.29959087	81.62353074	13.59323375	48.73099789	11.21887174	1.527743106	0.781676143	13.37464408	16.02284045	6.334477519	3.680175505	47.85148205	4.103347607	1.964971057	43.77110464	5.802977841	1.804162657	9.233353336	8.493532089	14.96626812	10.2345131	5.910961104	8.563777844	3.019364529	17.26444562	5.544201676	8.323264912	8.665767759	10.91972345	18.20089453	3.54355799	10.9813753	13.9338728	13.12912937	12.20949692	7.486654022	4.244484107	22.45407892	11.62495111
TCGA.FS.A1ZQ.06A.11R.A18U.07	4062	1	4.472847862	9.233945037	78.83616888	57.93042257	74.09619385	50.80290728	39.25327428	192.0614629	28.66127832	139.2131116	12.4778809	50.06450569	11.39143063	1.169023198	0.807501376	12.93136643	8.527303888	5.767460874	8.900519189	56.57954683	5.917725785	3.362311576	37.59123945	13.82015807	2.207583529	13.19488469	7.30517972	15.86994383	6.358922317	11.96241894	3.689346201	4.964092121	7.162721581	4.207382658	5.441903455	23.25045746	12.9035225	7.982855939	5.692933591	8.644706361	8.937773324	9.54768597	27.94003673	3.421388845	6.525521688	9.196722781	15.93338309
TCGA.EE.A20B.06A.11R.A18U.07	4070	0	29.49392025	114.8952759	76.62902403	73.6691145	80.42524877	105.6030324	80.30336056	144.7161278	53.6355732	135.0747971	9.784406922	55.56196116	7.732994803	1.412044169	0.745744206	25.58346985	11.55952688	6.731253316	5.559076097	24.46497929	3.483941899	2.370985691	46.52831392	5.835279256	1.304295723	10.2623332	8.213299314	16.92544389	4.3448957	7.849201778	7.589786231	4.274433833	10.24611559	4.708713669	4.355645169	8.613015062	11.55059755	22.28691444	5.514532856	11.79153102	19.50776314	8.907768412	23.60345801	3.674211152	5.067371435	16.84333014	12.18459323
TCGA.EE.A3JH.06A.11R.A21D.07	4086	0	24.77359203	171.3958248	49.04240265	43.3432554	56.34196429	177.3465124	64.02246301	103.0611836	29.69936203	83.18284053	12.69982012	32.78702961	8.669320605	1.244007269	0.789371004	13.07515972	11.00031558	6.59819226	5.260520119	32.0062795	3.740731812	2.512099069	51.06479238	8.228383633	1.486316274	10.31738073	11.81585482	14.01523307	9.525599408	6.593941007	7.344590798	3.417592542	12.04723439	6.134725052	7.103303425	6.37680206	6.601660558	17.16009172	3.663893487	8.740642145	12.68608781	9.49035412	14.89449564	5.793328187	4.489912712	10.57595987	10.80055749
TCGA.EE.A2MR.06A.11R.A18S.07	4088	0	52.7423588	416.727629	82.14220313	51.24936083	138.7505805	269.8245068	77.84592031	173.780956	55.33483564	184.1121457	10.33819318	23.7481094	8.093348736	1.410294927	1.486219585	4.634815248	18.74187247	6.305531567	3.186683597	31.67804046	2.712902625	2.116809126	58.84671295	5.490533613	1.322182088	12.75365128	9.630583348	11.73261914	4.854120844	5.725641376	7.684649438	4.338912545	11.39809568	6.908149344	6.995038887	10.59066344	11.08771235	17.12058729	2.731621239	10.51759588	4.201087709	10.26893571	13.94952743	6.226989452	5.86172204	14.94766216	5.824643692
TCGA.DA.A1I5.06A.11R.A18T.07	4107	0	41.12072678	186.0107793	51.78634338	57.93042257	166.9817406	210.8904614	76.62037629	177.3054689	42.97892892	199.9611874	11.83102724	47.49539812	13.04120047	1.273064358	0.863120754	13.74119363	11.16343394	7.404342678	5.627467722	48.19620908	3.649185996	2.620098051	58.84671295	7.60049984	1.812208391	10.8947863	11.17970066	11.21390141	5.939789925	6.124023057	4.722471754	3.353026656	15.10908256	7.529697159	8.049384784	8.031725489	11.66630263	11.89832333	3.102330619	11.50529368	8.321435994	11.74398215	17.86317956	4.289969879	6.352187904	13.06344683	12.32483761
TCGA.D3.A5GN.06A.11R.A27Q.07	4129	0	47.1785008	93.48593741	51.43613614	39.20385516	96.65681659	201.1331575	110.9891714	85.68491873	33.18140246	102.718493	7.609888478	19.17076504	8.409407483	1.643330207	0.792714694	16.28292044	16.89687299	5.568406683	3.92130956	15.68020805	2.458309575	2.430090655	31.35300777	7.838824785	1.648237698	4.715705597	7.260813348	10.46466515	5.871452749	5.696368066	6.0672185	2.101224504	14.76513178	5.654295546	5.358125204	8.804977604	8.370437535	6.421704592	4.338497526	12.7351702	9.701838426	11.47236483	21.11629984	4.133170506	4.741853239	15.33532728	9.474403748
TCGA.D3.A5GO.06A.12R.A27Q.07	4195	0	2.167340752	60.69580193	33.27406315	29.23889476	62.18394698	385.8855966	49.28717826	115.6301565	32.42557091	111.7371736	23.41235422	38.60497207	14.97655305	1.613610812	1.231342031	69.46375588	9.473475731	8.65352084	5.578569133	37.4171789	3.793884006	2.197414475	69.34312047	7.624836256	1.527021421	8.702277274	7.999785802	10.05104303	3.513821571	6.569051367	6.416581327	5.215535729	12.10659349	7.639709421	8.143668816	11.23153395	18.73417908	15.93173558	4.977498025	13.55326408	12.32641288	11.31818034	19.93383766	7.529880016	5.075290162	6.794871947	16.64909032
TCGA.EE.A3AH.06A.11R.A18S.07	4222	1	19.07802495	54.52727512	35.75643111	52.57881292	104.7706067	84.80193561	102.6862076	240.6474762	42.97892892	187.8503162	10.19287042	62.23660357	8.420166449	1.254813563	0.79579975	47.5170473	15.01920346	6.58605896	5.978423059	28.42913612	4.050862168	3.086170028	37.30795703	9.479451415	2.259391159	4.738491528	7.384433072	13.02688181	4.407891354	6.700725618	7.534307011	4.068689541	8.091013113	6.554812002	4.02074638	11.00432752	5.215140613	12.47010832	4.70953893	12.4604877	20.96421246	11.31358986	12.69440749	4.076329099	5.508630649	13.77886165	12.49433087
TCGA.GN.A262.06A.11R.A18T.07	4255	0	134.9129424	103.1768461	296.896442	178.1063058	404.3850309	11.52428533	117.710477	548.3126817	77.69447972	258.5702778	9.851852038	38.71031733	10.00061042	1.320460803	0.83822696	11.27770647	15.03998506	6.86728742	7.057200344	36.6501812	4.186443525	3.279617857	47.30344577	7.701077314	1.844581436	22.74523254	12.2203101	13.50722614	6.928491826	8.349363991	3.299971566	2.599890296	9.554953502	8.30031344	6.158509208	9.834863557	9.832186643	9.778391003	4.76064465	13.23275171	17.3985852	6.688006999	19.54743005	3.971593079	8.644642213	8.037708485	6.520880112
TCGA.DA.A1HY.06A.11R.A18T.07	4407	0	29.49392025	38.71412279	23.85089649	17.02056207	94.5627139	341.8366351	42.83408506	75.95478905	25.34695523	59.55606547	12.65694939	17.48918202	9.723596271	1.305553996	0.79817437	24.54547072	14.89429133	6.311935769	6.558515239	31.21020988	3.504450892	2.971990322	39.20637026	8.306854038	1.285214554	5.498395985	11.11988646	8.544694584	13.67150462	6.080180791	6.708417327	4.28432617	9.365265899	4.37050416	6.408583712	11.49178269	9.753816556	6.111769104	3.014792226	15.90059389	10.59820196	7.851561082	10.98663944	5.681094926	4.901853441	12.2884226	11.35491368
TCGA.D3.A51H.06A.12R.A266.07	4414	0	38.8938204	416.727629	104.8919956	93.56350918	89.62587283	210.8904614	110.9891714	163.9826674	54.62122553	187.8503162	18.32974853	40.4322116	11.80803684	1.630671365	0.755867529	54.07046416	22.45043671	5.677930954	3.246234731	29.83677303	2.11524947	3.442489421	31.03812176	7.030356496	1.773177862	9.995821917	14.92433855	12.81958389	5.950576833	6.142930243	6.865392222	2.556057792	13.39878754	8.349427663	14.55722437	7.658237064	7.961236439	24.40310962	2.5252767	7.55653708	12.71027325	7.664650644	19.24440036	10.11996739	5.565261742	13.79287375	8.061190541
TCGA.ER.A19W.06A.41R.A239.07	4507	1	39.96680015	314.515495	65.3519985	40.14338236	95.5251925	419.1537568	53.50159821	133.6300525	50.06574221	106.5227823	12.14442957	60.35783203	7.931735204	1.72986671	0.748828775	17.77130992	22.45043671	7.774285927	4.226524886	37.61186334	3.267008946	2.104894657	46.20885614	5.985720277	1.458986836	11.34886352	10.28507497	15.97039346	9.186158637	5.365924463	10.71061547	2.649962196	12.65176799	5.942041539	7.826018463	6.147198368	25.48164791	13.94030395	3.464603993	13.26897419	7.63743786	10.03833595	21.39074865	6.09516079	5.332532405	10.28023122	9.350970518
TCGA.FS.A1ZS.06A.12R.A18T.07	4526	0	39.66591773	731.0020099	71.18004418	40.81100632	118.6292229	201.1331575	44.97702051	78.94348918	27.41561126	75.21970555	12.52637127	49.66743937	7.143158316	1.370002278	0.889162771	108.2578063	16.63000429	6.862707294	4.55640048	22.86282486	5.358638735	2.941376036	13.68826971	5.629878905	1.561703303	10.73037632	5.720170176	15.85957615	6.501358279	6.90349471	7.377319133	3.365178085	16.14495956	5.56498819	5.160212382	12.06615128	21.79766031	7.147585631	4.604935618	11.17617545	16.25004582	10.29496697	19.67907646	7.426651976	4.851793621	21.37789183	6.522195106
TCGA.ER.A42L.06A.11R.A24X.07	4533	0	74.68693954	399.0009156	49.71062014	42.40681621	107.2168177	269.8245068	72.60575939	173.780956	39.87501755	133.1206291	14.97457426	51.68628487	14.17602928	1.353616271	0.897335972	13.72236864	12.66247226	7.908485755	5.102052489	26.77704476	2.514626772	2.641477883	50.28525569	8.825440496	1.618763936	12.83062138	16.24149361	11.4975288	7.091743035	5.752362568	7.106770647	5.464597831	11.19824442	6.699400447	7.004835256	8.150981045	4.988342162	16.41789053	3.739061669	9.821418554	7.223937346	10.14986144	11.67567798	4.874901255	5.131639337	22.12520714	9.453972192
TCGA.EE.A20C.06A.11R.A18S.07	4601	1	66.72380253	-5.454426475	110.4567344	112.0963475	158.2231761	240.6885419	150.1394781	227.418428	64.12883079	345.257145	13.87495829	56.29605814	15.48093171	1.385975989	0.826175448	47.5170473	13.52261331	6.933096942	7.323379519	15.17366129	6.78833327	2.353646282	32.54377135	5.926361605	1.706816319	9.694636993	6.298780294	8.863015672	2.784866038	5.440192758	7.978299351	3.609063565	13.10175094	6.77687762	5.125157254	10.6680991	4.942951313	14.48634614	5.920501695	15.13154781	13.09935463	11.39720152	12.9613726	4.694878425	5.090172435	10.37175038	8.236164485
TCGA.D9.A148.06A.11R.A18S.07	4609	0	64.88362177	80.6583246	59.85911872	57.57335308	145.2105655	66.36149451	52.92910952	401.3859246	52.92142525	167.4442693	21.93143641	51.25179131	9.657069106	1.36923917	0.864018697	24.72758168	8.234278758	7.781614686	6.351242684	51.17339538	1.937971316	2.196131036	22.76479688	8.910685184	1.962060657	9.136546281	9.872894848	10.53518019	3.940772431	7.834857244	7.090632755	5.430104947	4.983909775	4.926864023	4.133894266	9.602519477	5.085634763	10.95205298	3.486512009	9.839355451	5.203370104	13.36239067	22.20777984	3.258840412	5.430319735	9.319745531	11.97295154
TCGA.ER.A19H.06A.12R.A18S.07	4634	1	36.81278348	111.8000236	128.4016446	49.23776275	258.1077571	164.0237063	76.02005836	306.4585064	55.58307325	299.6837546	7.071496922	60.35783203	6.510328625	1.169949796	0.80619737	17.37152451	18.21660166	6.150993346	4.013015858	49.08829483	4.955464913	3.23483752	28.52659145	9.100056309	1.426755584	20.35011781	8.153781866	19.07277725	6.521414027	5.381696217	6.056322038	2.680716821	7.244338718	5.166420359	4.187751117	13.05355334	3.597856882	12.7167514	7.347672337	8.220134574	11.54827793	9.712578796	15.91420814	4.006680058	4.71406026	9.597894606	7.75823653
TCGA.D3.A8GP.06A.11R.A37K.07	4638	0	91.94339834	1.601576621	113.4285579	79.63669567	132.6580974	269.8245068	84.58059801	205.5283719	48.09892583	236.9360716	14.82949261	41.95543361	8.320461943	2.154595613	1.348092893	15.03301492	14.37636501	6.987891535	5.162634843	45.1307128	6.455283771	3.610095058	24.16058505	10.97420793	2.342915266	23.65047509	9.180447641	10.03106809	4.077775064	7.020894907	9.759906122	2.920183346	9.514309073	5.082002911	5.513184008	8.970045395	3.78516241	8.746933874	2.099183314	11.02807689	8.202547131	10.85074892	26.42115103	4.846031681	6.946823188	9.516042033	12.22811415
TCGA.EE.A3JI.06A.11R.A21D.07	4648	1	43.33386227	19.90771552	330.2751378	90.92209449	309.4575995	216.084082	101.5857422	464.849227	54.37589975	155.9254073	10.79385805	0.960435327	8.612803117	1.469047579	0.833426159	25.2764555	24.86312335	4.671346465	4.543155973	31.74346385	3.891771882	2.49463076	15.67087573	4.393622739	1.825535414	19.72570484	7.225805812	12.89522714	6.439461533	5.73554567	7.937196042	2.984522952	7.585831116	5.518778421	4.858589165	8.245546217	2.03126657	13.61124868	4.621031361	9.311934449	4.521537346	8.291822433	12.5882539	7.338790315	5.059503712	11.06128315	8.772753411
TCGA.D3.A8GN.06A.11R.A37K.07	4897	0	41.12072678	88.15201036	60.31843594	50.19669903	45.5654125	192.1025116	77.84592031	88.56002061	37.5243041	77.28785202	20.63269368	13.44834735	7.927142103	1.928384908	0.89033771	17.656598	14.03415028	6.691206192	4.877899261	17.70736879	5.49298766	3.073356039	25.77516873	8.707492851	1.993630612	4.946282974	14.60787042	9.498839005	4.959890408	8.104708453	8.452549543	3.191577629	9.852305395	6.103196136	5.746119502	9.589258041	8.056415616	8.651618756	4.978993988	8.519016398	13.86381107	12.24189622	17.27588043	5.790251017	4.696697298	12.88850418	13.3175931
TCGA.ER.A19P.06A.11R.A18S.07	4930	1	34.64556952	208.4642948	54.01713522	48.97790555	65.61206412	733.428079	58.68990269	139.9472274	48.09892583	95.02524894	13.26672817	46.30316054	8.835191542	1.345697343	0.812462505	34.90674835	15.62691443	6.316900741	4.412754792	50.99488364	1.815235436	2.881815749	61.06961939	7.21960243	1.475674965	6.974715864	12.80417089	17.29937579	9.162068927	5.76821222	7.511126759	3.161076178	13.98631371	6.615689639	8.722581045	5.221073419	4.729514077	17.98052283	4.385681098	13.67465483	10.16293826	9.974087781	14.00853462	5.750726346	5.724764879	9.940027345	7.906851245
TCGA.EE.A2MS.06A.11R.A18S.07	4942	0	23.67115092	83.2997401	42.7675031	33.05093725	72.26960809	70.54681677	90.19095931	255.1086712	38.52418171	119.0917559	16.34021499	64.60469272	8.849366817	1.331626627	0.79994545	11.67412565	10.60384243	16.38580492	3.997510455	31.94012351	4.681264242	2.453450358	22.25716421	6.036275627	1.49782466	10.97456627	8.533220898	9.546142693	3.719976519	7.890216498	7.429815041	2.940057976	10.55028344	4.625594509	5.529728597	12.61967252	2.49303618	11.14331565	2.862843968	10.59341641	9.628336209	11.88573988	16.98007478	2.554399259	5.204732924	9.046938859	10.06261221
TCGA.D3.A3CB.06A.11R.A18S.07	5065	0	32.88086438	131.2448996	64.28650236	44.3195328	74.75716878	233.5155293	72.60575939	118.796719	33.84299849	95.98772746	12.25832493	37.78691418	8.916244516	1.350448107	0.810908135	42.70404303	12.06718759	5.792602882	7.090110376	51.37819702	3.94374914	2.27484461	62.59630096	6.886965181	1.5384533	13.46907444	10.71920551	12.94287394	8.608327387	6.647030063	6.382216205	3.58304413	9.52228606	5.496309698	7.399225385	5.519012459	4.069216186	13.87636426	4.050967566	11.59810335	4.519052033	10.4272099	15.0415453	5.816815031	5.635490715	11.90813911	8.200331365
TCGA.D3.A8GV.06A.11R.A37K.07	5101	1	90.83681205	88.15201036	82.93720555	76.5709706	299.2212376	72.41637552	185.2334472	255.1086712	64.12883079	195.5230662	21.6990183	69.51126885	13.76555277	2.363462278	0.89949148	13.88270567	9.043905969	11.13460084	5.573924931	30.2581071	3.517112756	2.541083091	27.63254738	15.02753845	2.231622432	9.367013304	11.61180958	17.5930092	4.239061222	8.977495619	6.115154586	4.215432213	14.76513178	6.349012073	8.545181807	6.634689707	14.60307118	7.345668851	4.151172952	8.135770323	25.21874448	11.42572741	22.88428063	3.524091038	8.603897724	9.00112271	11.63926952
TCGA.EE.A2MM.06A.11R.A18S.07	5107	1	85.50288623	26.89090443	119.4709658	91.76930571	243.6465601	184.4297593	95.53007586	201.0921056	98.70162804	258.5702778	11.19787961	7.462177039	18.95165782	1.687072654	0.983131772	33.28625934	19.92256569	8.809298913	4.28458854	35.06291974	2.984780316	2.491382286	21.94444816	6.725335696	1.623379291	23.93401253	8.645750419	11.83976417	5.788255755	6.815442939	7.26639315	3.962729227	11.98523237	6.478617352	7.774639452	14.38693052	6.350138111	16.17541119	3.434649497	7.970668707	22.76555465	9.646707726	16.2350522	7.660104245	7.397451521	11.96008868	7.754552136
TCGA.D3.A2JB.06A.11R.A18T.07	5110	1	34.8703921	213.6579164	78.10042302	72.55635226	97.7572823	124.0346082	112.1457404	114.1851869	47.37257419	120.742037	15.65845642	38.00488429	12.44318858	1.463031645	0.831508615	9.641647426	14.71509296	7.004572504	5.240193389	32.86360878	4.749261253	2.436083128	37.40605057	6.652180855	1.669326962	10.87775087	9.624654787	13.83025627	4.870692546	8.962746753	6.709811147	2.786090105	10.33741231	5.848877341	9.940300235	8.925231013	12.20799378	12.92055163	3.556051551	8.137638943	11.78728533	12.30098822	16.15356608	6.373284897	5.905243972	10.41603085	9.269847078
TCGA.EE.A20H.06A.11R.A18S.07	5118	1	34.18859844	88.15201036	77.32684198	44.3195328	199.4986616	152.5048408	59.3975779	157.9258875	33.514695	299.6837546	16.87423044	28.77576766	7.481752283	1.403934487	0.809761832	19.51274258	17.33870213	5.332594638	5.989874986	30.2581071	2.444854838	3.261897311	35.36768387	8.2044942	1.966180896	16.23809693	6.359980886	11.88003861	6.569464546	6.280190034	5.681731351	2.822956148	9.622077226	4.647497549	4.887289265	10.19435978	4.210368586	5.99038384	2.716862868	12.47069788	22.9759253	6.740727039	19.10236765	1.906949754	7.266291287	10.9941252	6.042826036
TCGA.D3.A8GK.06A.11R.A37K.07	5177	0	87.49182973	42.91544233	142.8857487	90.14155849	195.06054	17.31484864	120.6822993	269.7834308	76.09770606	333.0624429	11.78713645	64.60469272	11.85188134	2.21152224	1.167778923	5.225775449	10.37319547	7.003101745	6.339750881	66.94527365	6.490187821	2.896680087	8.041065987	12.17448481	2.311270195	25.86104706	6.618170505	15.26328632	4.964703342	10.00009822	4.294419779	3.072895549	12.10659349	6.278876717	5.456023062	11.02169722	17.38456476	9.833919775	4.87710437	6.594410157	19.25540182	11.57795515	20.73114415	3.014003168	6.995536481	10.77451259	9.244694341
TCGA.D3.A2JL.06A.11R.A18S.07	5219	0	26.59690461	150.0786632	102.4457843	60.84955488	163.8206489	137.8071708	81.75424636	419.1126284	41.7221895	122.2583185	14.52690302	26.10211233	11.51375567	1.642328587	0.79278214	24.87302564	10.71280439	7.56922629	7.930812028	19.10431355	4.946305602	2.352098551	47.96869765	8.162965664	1.748969253	14.64680969	9.866264281	15.66277575	4.307957589	5.814205054	7.114796007	3.124026515	10.39410067	4.948402616	7.563566816	7.12779629	11.43119237	14.28259227	4.317012423	9.903938296	27.26742173	10.51075663	15.96958939	7.279350284	4.825373135	11.57529831	15.77493466
TCGA.EE.A3J3.06A.11R.A20F.07	5237	1	36.06501009	65.70687797	76.62902403	64.35306449	96.65681659	104.2587707	131.9215685	269.7834308	48.87846	150.5280532	18.54743128	59.50343188	10.15673689	1.267642664	0.831008928	28.40410335	11.55952688	5.377129154	5.708191335	83.42486519	3.918038712	2.621041157	39.0051663	7.164240631	1.718113361	17.43002991	7.085364851	12.93611362	4.432766527	6.977111992	6.698001237	2.960084696	10.48165093	5.279248978	5.981314911	10.13876375	11.64141264	14.93066905	3.547187068	9.871652438	14.45014103	10.92946406	23.12732015	6.450239203	6.114832895	10.28023122	8.137679045
TCGA.EE.A2GE.06A.11R.A18T.07	5286	0	24.37641537	182.0035877	39.22183678	33.50682332	69.31954951	188.4369502	59.04010979	79.721243	32.65985217	75.21970555	9.372020796	35.2820802	7.86021711	1.21720714	0.820227871	19.31258558	11.8425405	6.343482906	4.897667723	34.29407665	2.874717428	2.238181283	59.90330965	6.894718745	1.201209984	10.51731752	9.050570146	16.6075976	6.421172383	5.96518155	7.353090039	3.157076399	11.13819909	5.707236936	7.081648292	8.847997519	11.21886702	11.8815664	3.334372699	10.13507129	16.69349807	9.844515685	16.22370145	4.926787471	5.182785095	12.80306836	10.18021978
TCGA.FR.A44A.06A.11R.A24X.07	5299	0	35.81842301	327.215785	34.13799423	37.54845487	101.1034696	874.2190968	130.075806	277.3416549	26.60707941	109.0236129	8.417059902	50.46520717	8.487652481	1.510645459	0.745744206	23.44726869	17.27043167	5.656988863	8.004340281	59.17161144	5.000148663	2.40630252	54.42597522	6.247559079	1.650284835	8.433377133	9.427709345	12.53440785	14.54908152	4.422766731	7.627286753	3.12878118	11.32713555	6.149101734	6.885753352	7.190921656	6.636801442	13.96389533	3.04015496	12.29665192	12.72903365	10.9679499	13.49815906	4.954353096	3.84690633	10.968781	13.91691688
TCGA.D3.A51E.06A.11R.A266.07	5318	0	46.43527134	135.3809906	61.21762421	63.18703625	102.2559587	233.5155293	97.50343931	188.3959027	45.94914677	123.8321874	11.07836461	40.18226699	8.650321322	1.725948976	0.924528725	20.8899162	15.33198455	6.709667652	5.146986628	35.99867363	4.116040073	2.648496922	29.95617172	9.015303116	1.86206301	39.76651147	9.208434196	20.9907327	4.466891994	6.478820281	5.895344664	3.095559731	6.801618703	4.419750067	6.190816642	7.814307481	12.69451706	12.85319008	3.018132869	8.794361028	21.0660083	10.52621589	14.99042057	6.367285434	5.181914304	12.39328619	14.71242329
TCGA.FS.A4F8.06A.11R.A266.07	5318	1	60.75622091	293.8370805	101.2245798	80.25395619	152.6662276	177.3465124	116.2035617	240.6474762	44.8025559	199.9611874	13.17923406	39.37509601	9.763388307	1.195159722	0.82940055	14.57125539	17.46344734	7.246140541	3.220184356	38.01586554	3.506815602	2.294455076	36.93720833	6.47688132	1.12641841	16.07326036	10.6762042	13.00551586	5.131339369	8.147197689	7.039830204	3.103317245	9.962404884	7.09063388	8.212911086	9.474523429	8.22402986	14.33418915	2.644750604	8.396994122	21.44536172	8.489643376	15.33337263	5.246666687	4.779197098	12.68316333	5.828130559
TCGA.DA.A1I2.06A.21R.A18U.07	5370	1	30.82742488	105.8904081	95.43245894	48.01627074	134.6122656	490.8179498	71.54026369	188.3959027	36.60090359	90.0884083	17.45319386	56.76913811	8.925057	1.678902509	0.806489037	48.49687442	13.74324504	7.267827285	3.692413831	36.1827401	2.841020771	2.354825859	68.54601077	4.955965225	1.907341132	21.77006776	11.15418921	15.89258024	3.364109639	6.741226577	5.275118049	4.225740015	9.901862499	6.959491058	4.614524721	8.083957002	6.839614065	15.33579353	4.28594778	17.29901715	10.01677772	8.076784872	17.70110685	6.648819654	6.075468318	14.35369176	10.87259468
TCGA.D3.A5GR.06A.11R.A27Q.07	5424	0	31.81774218	189.6763415	57.14871034	52.05967349	92.5745126	167.1499309	103.7990993	122.1478207	34.84193949	117.6467862	11.30542272	40.67908674	8.772933837	1.279375	0.75844659	22.27263532	14.4581653	5.607111948	4.259070467	17.51757141	2.046799918	2.360610608	35.36768387	5.730804135	1.587640317	18.66130111	8.404510939	13.36925628	5.369103889	5.539105867	6.969120048	3.646353419	10.10672696	4.601929506	6.225002857	8.108450783	6.932872707	11.45213649	4.50742445	16.45962193	10.19610977	8.460807742	13.69438602	4.825135114	5.847325704	12.87668059	7.201281891
TCGA.EE.A2MK.06A.11R.A18S.07	5487	0	13.84210894	139.8263471	31.68004295	43.74032074	36.11809939	355.5668187	59.3975779	101.7715422	40.64246857	61.71192833	17.43835649	68.34282668	12.56021853	1.327768243	0.810020346	128.4861451	11.43966873	6.075849232	3.088492295	52.64762413	3.310610494	2.471016965	72.97978683	6.561517667	1.699161001	9.773081579	12.80417089	12.53440785	6.196068013	6.985419358	9.194627351	4.235507157	6.869204243	4.167460311	5.595736322	8.255055501	4.558004976	10.00727563	6.046272925	15.15704079	13.46828457	7.790320368	12.99610181	5.255515176	5.752758168	7.685832188	14.82153625
TCGA.EE.A29W.06A.11R.A18U.07	5932	0	79.72662264	203.1432577	126.471494	104.8562896	199.4986616	57.38544998	125.2084235	419.1126284	57.71694856	389.3060933	8.634724107	47.49539812	5.756356249	1.274470855	0.775508342	10.6827717	22.63032131	7.764823363	4.77591507	22.99540576	2.211896568	2.243430029	60.77668341	6.094046678	1.266537433	9.357619242	6.274819374	8.970050352	3.75985154	6.328265737	5.472468277	3.113292118	8.473774968	4.775977027	4.482710503	10.30336322	9.398939441	8.317505811	4.966476314	6.914157464	35.61072094	6.997493455	12.54907342	3.582571192	4.647110432	15.08835815	4.890771735
TCGA.EE.A3JB.06A.11R.A21D.07	6138	0	26.13014089	186.0107793	82.14220313	35.77149052	180.304544	137.8071708	70.54099806	142.2114953	51.14596391	153.1287576	9.488206669	22.53000844	7.040763605	1.313657279	0.785164044	13.14400542	14.24391364	5.693515809	4.314225931	17.98075604	2.259253832	2.244779309	30.18833014	7.761653596	1.157982987	3.791185283	6.660066411	10.38363405	9.035304212	7.371367812	5.518402196	3.350466166	10.87599342	4.144353572	6.794932917	9.310544374	15.53056646	6.632598006	3.715620593	11.25207945	12.42560285	8.53031132	30.10438485	5.194046884	6.657614845	16.60311204	7.254321216
TCGA.FS.A1Z0.06A.11R.A18T.07	6164	1	52.31013823	198.706989	71.77136723	72.55635226	134.6122656	296.2632312	120.6822993	96.97769651	33.514695	150.5280532	9.919195147	77.28382958	6.693225471	1.435475827	0.747570188	14.08708207	18.06467623	5.991039466	3.242187747	47.33227719	3.423792944	2.242072403	22.40462908	4.725402191	1.424191724	21.58794538	6.794210652	10.53957579	8.224261719	5.579680088	7.169629786	2.352278613	14.81290839	10.84387881	7.53321235	10.25353546	5.034783696	9.78584677	3.434168155	9.58007817	13.74545266	10.24704978	20.73114415	4.41891891	5.159155963	12.09803047	6.916775817
TCGA.EE.A2MI.06A.11R.A18U.07	6225	1	20.34800729	274.9565793	41.29308101	36.03797814	64.06824065	247.3869456	57.97983496	48.68272653	28.91274305	80.88778505	10.75254525	34.70069677	10.91878545	1.374889824	0.901666556	22.99143486	10.43700545	7.886389128	4.759787411	43.03431732	2.954566738	1.852417906	57.29634725	6.402269614	1.409105602	2.749348628	7.471414048	12.6058966	9.025184994	5.645825563	9.731065274	4.240147754	13.51778394	7.771825959	8.542681711	11.35023772	10.56607044	19.52145551	3.959004351	15.24181957	11.40551151	12.09502868	10.60368157	4.712698748	4.339388275	15.35394826	10.28476087
TCGA.EE.A2ML.06A.11R.A18S.07	6590	1	37.28380366	104.4892079	25.95517231	34.97298281	66.08005184	1469.294919	30.31622838	100.550338	34.37703994	87.35231343	11.64045979	28.89447582	8.689098851	1.353417171	0.752997117	26.64022907	13.59259007	6.545367335	4.986655011	29.48560103	3.758138861	2.378732692	30.42276053	9.613824263	1.801495583	13.40980746	14.74326381	16.6324689	5.273818917	5.484761154	5.931253839	3.357577298	7.574323742	6.691266675	7.62158462	8.401819728	11.37739697	16.37108797	3.232861477	11.18662674	18.94721368	8.188038634	10.80731804	5.359435996	4.2588925	22.07975822	15.28961103
TCGA.FS.A1YW.06A.11R.A18T.07	6598	1	54.60989588	20.59509188	70.59216154	68.94776657	132.6580974	73.15501471	59.3975779	341.7955339	62.05310849	164.2831779	11.20896127	49.10884983	7.882411069	1.208686368	0.804342542	80.40922971	10.96610616	6.408809285	3.957657304	24.50318544	3.180884345	2.644717082	18.96351921	8.587086804	1.452346138	23.51158579	14.16475384	18.80477557	3.177393753	6.808113947	10.90781825	2.785584684	8.039157131	4.310346145	8.265439066	10.7346474	5.354978963	30.57560364	4.268741891	10.5006902	9.316266158	7.389108701	11.08987188	4.217903989	5.376827755	7.987940014	22.84451075
TCGA.W3.AA1W.06A.11R.A38C.07	6666	0	58.04668415	314.515495	99.93113593	78.38439767	99.97676037	369.9753462	106.032394	184.3887133	45.61655901	143.408828	14.70522037	88.02912048	9.457812178	1.737712563	0.870584633	24.37074137	14.05946655	5.726874039	4.285855309	30.01528477	4.22887199	2.824736097	46.68338295	6.591473817	1.984630629	13.08516057	8.769825473	16.28188746	11.65723133	6.286131683	7.466662703	2.414600244	10.420771	7.76639077	8.325686184	8.183080213	8.276449071	19.96224527	3.218178227	13.69988815	2.895988419	10.32377108	15.62813965	6.53953558	5.544726283	10.14249344	8.947372176
TCGA.EE.A2GH.06A.11R.A18T.07	6699	0	40.53928908	353.140679	147.7407069	83.14027019	123.3696549	135.7925401	78.43380271	269.7834308	56.1183666	177.2425584	12.69232725	51.68628487	9.788964265	1.329707589	0.794059189	27.9142918	10.43700545	7.024613222	5.062335659	46.99724079	3.240909037	2.057749602	51.06479238	5.77904204	1.60683824	10.59135719	10.21245404	12.51549008	10.15196989	6.001902555	5.840345816	1.984265491	11.93715901	6.402535838	10.87131703	7.536106651	9.92745299	13.41070339	3.089131276	11.45464156	14.59536494	10.5610108	18.42617288	4.374909249	5.513575333	9.279080754	7.747243626
TCGA.FR.A729.06A.11R.A352.07	6716	0	64.88362177	164.7237561	104.8919956	64.79105303	150.0655231	952.7964639	63.23644675	277.3416549	55.85209237	230.8800332	11.32179019	60.35783203	10.01593003	2.120313705	0.863313919	22.3576631	15.12914839	5.911471946	5.658328296	55.35130262	2.599092367	3.670383307	75.27638862	8.582387927	1.663259648	14.95330833	7.088477044	9.783709031	9.475277815	6.039421097	4.983721617	2.739407769	9.598501435	6.743238059	5.90685267	7.196114946	4.526572553	13.20196974	3.259780458	10.78118721	20.52921769	9.960761478	28.07322253	5.373044918	5.612123098	9.193923142	7.16265835
TCGA.DA.A1I1.06A.12R.A18U.07	6768	0	15.5449888	114.8952759	28.56713503	36.3114764	35.26385906	262.4012997	46.2671996	44.1810926	29.4945143	82.40508667	11.39566174	43.7436787	9.454622138	1.389988219	0.82978343	20.77258919	14.84632025	5.360684656	4.416764682	34.80924761	3.848639567	2.466917194	36.37540072	8.232989775	1.803799133	18.7218942	8.143357503	19.19760669	5.298377865	6.381591273	7.197834466	3.638020931	9.084659001	5.641921009	8.390316816	9.377446003	13.89781458	13.56678301	4.055824576	12.59300671	13.61300771	8.753011737	9.10527173	5.890767288	4.891625587	9.169076	18.57190262
TCGA.DA.A3F5.06A.11R.A20F.07	6873	1	96.7372455	108.8436857	80.39547902	60.46440576	199.4986616	45.9075355	93.61290876	316.9005493	49.08416087	122.2583185	11.22560695	15.44497391	8.70870554	1.257477255	0.893182325	14.9430166	14.5859429	8.704340858	7.830189196	18.67690545	2.327232296	3.271003793	39.50680839	10.95321275	2.019792232	11.73959342	10.93555672	15.97039346	5.989159132	7.900988809	5.86194214	3.485953256	10.87229333	5.040756311	4.432191132	10.65964145	10.4620963	5.959202228	3.947342706	9.027197569	10.49419901	6.410356217	21.36738874	3.977740928	8.311746868	17.25123909	8.090163993
TCGA.W3.A824.06A.21R.A352.07	6940	0	73.90918548	64.51889013	128.4016446	93.56350918	92.5745126	329.6419294	171.9106474	196.4995838	58.31735919	236.9360716	23.0929613	52.33201609	11.56043783	2.068633041	0.866014146	18.535308	10.6260243	8.148948404	6.423369701	44.40231072	8.343862846	3.536031168	36.11480092	15.02753845	2.857929435	27.20551066	10.04427876	14.91800927	3.15094858	8.535880952	7.258077527	2.837104221	9.554953502	6.533834455	6.657054853	8.114923848	12.26981072	9.347060051	4.858678895	9.065883103	26.50781536	14.98067864	19.79610785	7.49654029	7.843107349	9.506671265	9.562731834
TCGA.FS.A1YY.06A.11R.A18T.07	6953	1	31.40663698	21.19897117	68.76629885	63.58055919	183.6496185	46.78546936	59.04010979	221.7270171	47.00754833	170.570493	17.35059345	37.1830336	14.36234058	1.528821974	0.950371549	46.44884471	8.98403717	8.634234976	6.57087783	92.15867944	5.888265204	3.242199675	28.42687507	10.52654882	2.985168142	39.18669479	9.586509092	19.49829716	4.060969669	13.73832934	5.654740583	3.845324146	8.338062321	4.973029279	8.60717417	9.910973075	10.97647708	7.610355068	4.562197273	10.06333112	22.26805611	9.934090325	20.40391993	3.409181251	8.212655671	11.85755272	13.59558727
TCGA.D3.A8GJ.06A.11R.A37K.07	7342	0	24.24179446	186.0107793	64.80927696	50.19669903	54.46864097	341.8366351	86.0899243	101.7715422	34.09607677	145.6730961	19.15846196	14.74042183	14.03357175	1.872227973	0.772415535	22.72545529	14.5859429	6.850720513	4.148568505	45.1307128	4.728732786	2.413128673	54.20244102	4.60549784	1.961887241	6.586444374	10.85475654	14.09160892	6.695284293	6.226111476	6.914021972	2.288404551	15.4671011	7.294580039	7.425175936	8.867015161	8.424201399	12.42720057	1.13843315	10.65755227	12.8234292	8.915867132	15.51143283	6.518204054	4.377209725	10.17512653	9.640766244
TCGA.ER.A3ES.06A.11R.A20F.07	7514	1	87.49182973	-6.0782527	155.898361	110.9397781	258.1077571	29.17724461	165.8538682	196.4995838	66.74909194	289.913471	11.35024085	58.13092036	9.195032657	1.666189604	0.975403323	16.92895164	18.74187247	7.392370734	4.178048245	21.75550496	4.6803944	3.09298227	10.4045472	3.274156887	2.363607344	41.19413061	11.99248755	14.32137631	5.189455319	5.121392265	7.880433357	2.94978895	11.84755005	8.462086578	7.33227827	11.66151054	5.700416613	25.67215718	6.254194114	10.02386846	2.074334523	9.984372311	10.82165485	6.361386132	3.995978522	8.191797118	15.50964531
TCGA.EE.A2MP.06A.11R.A18S.07	7563	0	24.5066129	113.2449939	31.53084437	31.35729376	43.85179441	385.8855966	69.99632008	120.3705878	39.87501755	75.21970555	13.29833177	13.98853857	10.94236763	1.53011144	0.78638204	63.76514221	9.448725139	5.947067844	5.938427095	54.87013698	4.019060988	2.783672539	101.8300168	11.41669243	1.95473826	3.591955137	9.527587932	14.04887702	5.0626396	7.061036974	5.345039022	4.132662832	13.5761786	4.854026374	5.9230662	7.833100699	10.63539889	8.112424	5.763318959	11.58078964	29.7081479	13.71964131	33.66983613	4.410849452	6.143105319	12.45051232	15.07572513
TCGA.EE.A2MF.06A.11R.A21D.07	8174	1	43.64841357	44.67409239	83.71774159	43.15553542	80.42524877	329.6419294	41.39176781	111.2288506	34.65294915	117.6467862	16.60111157	75.27201328	7.873378806	1.630386487	0.783291402	38.31510193	18.46734398	6.74257705	4.12561921	78.34474572	3.480359595	2.877888462	27.53321121	7.2228871	1.624632148	10.15132006	9.96767949	17.02885174	5.087284792	7.128285091	7.831021844	3.871564296	10.34395007	4.855654798	6.234375434	8.153307824	9.807778872	9.710129933	4.940658206	15.65166403	26.54601314	12.54263294	21.32000122	8.906119087	5.970290857	11.07831838	14.63596261
TCGA.OD.A75X.06A.12R.A32P.07	9061	1	41.12072678	33.0794709	56.37620501	41.17121947	92.5745126	21.40130795	81.75424636	184.3887133	36.71204438	153.1287576	9.66866617	78.33788497	10.6799405	1.715591144	0.989802868	15.99982218	33.01356114	5.351000458	3.771565574	51.99908403	3.966792546	2.66747216	14.78368467	5.816735988	1.631715009	14.39933691	6.003952854	11.31643756	8.050063172	6.799411522	5.866550184	3.355679883	8.503992375	6.164223076	4.277370653	9.06864835	10.74470527	6.470604778	4.28840179	9.915674899	15.14522199	9.924232385	17.54078682	6.036691765	6.298160838	13.10880301	10.65682625
TCGA.ER.A19G.06A.11R.A18U.07	9188	0	22.45399873	174.9203395	75.93591693	53.1792238	104.7706067	108.3165939	102.6862076	127.7273952	44.02253952	123.8321874	10.31429574	45.68309796	6.996180946	1.392235164	0.779364759	11.23476137	18.06467623	6.034565038	4.160368191	29.83677303	4.855356064	2.284615068	23.77255082	4.50830148	2.226687975	7.712949064	7.096299258	11.26448789	7.434333078	6.109037712	6.206020878	3.68875498	10.47498335	5.070640112	5.675061509	9.153465902	14.95236566	9.314380794	3.652350554	12.56109643	12.32641288	8.871636233	14.44024321	7.178495506	4.924787053	9.718281857	8.152108739
TCGA.EE.A2GD.06A.11R.A18T.07	10346	1	20.13804058	133.3663595	26.77843984	26.23356687	41.77079493	490.8179498	29.28831746	56.47448077	22.59621841	42.00920758	15.6002383	33.007893	7.741560616	1.552654892	1.117756921	41.59227402	14.62293433	6.86728742	8.187286416	61.18585443	4.868364753	2.313151184	29.0033624	7.038366936	1.472546439	8.080870773	11.84141264	14.6098166	5.333048612	6.744024447	7.976079255	4.317451172	15.21128481	5.648064692	6.892023065	9.07735453	7.422386681	12.00593119	4.257713688	16.23703822	16.58836375	10.67821178	12.65993795	5.556083709	4.601987877	51.38215589	16.03267533
TCGA.FS.A1ZC.06A.11R.A18T.07	10870	1	79.72662264	10.48631761	170.901957	123.5087538	299.2212376	8.890910297	114.8023624	233.4744661	121.2922799	273.2450382	7.98192438	47.49539812	8.545692656	1.422626603	0.765138802	3.768575188	16.46996468	5.760993613	4.974914676	19.03800919	3.002296791	2.469164139	29.33216772	10.33050727	1.480741478	7.899391045	6.590446391	10.46466515	4.112018303	9.787103034	6.24474644	1.856011019	9.062894308	4.312429897	7.525749156	13.26724795	12.28117999	5.832341983	4.090030463	5.960149533	12.8044184	8.869244547	34.64098339	3.611718064	7.053622602	8.656186624	7.082230429
TCGA.LH.A9QB.06A.11R.A38C.07	11217	0	39.40484572	17.5113756	86.3591564	88.46456989	96.65681659	62.65400834	135.6553799	221.7270171	48.48139481	180.7670715	14.66635574	46.4675585	7.418964141	1.367206719	0.961325842	76.2748248	15.5202059	4.257186776	5.348931519	19.86776884	3.344707761	1.895005084	107.7293538	8.079138892	1.478098052	10.82461368	6.769257466	9.087340501	2.350530709	6.039421097	6.839828658	3.358904375	12.32492665	4.71339956	7.011548237	8.494445763	11.22804775	9.372728661	4.399263474	13.98043153	14.69355337	8.702945828	15.65069276	3.642762431	4.508573977	10.75836761	13.84382251
TCGA.EE.A29T.06A.11R.A18T.07	11252	0	46.43527134	72.87649792	78.10042302	58.28047215	86.04256656	131.6542244	69.99632008	89.57544977	39.49306788	119.0917559	13.38157868	41.55964701	8.540174073	1.408470664	0.759404198	42.08506233	15.39470955	6.664943958	6.102125016	34.97935771	2.752139196	2.210318415	39.92293161	4.247523565	1.801005012	6.95610672	11.60694098	8.111863517	9.141251827	5.211459207	8.052430532	4.177772335	12.51134074	6.432759975	6.413446658	8.58509742	7.529380258	10.76562171	3.324483393	15.12337781	10.22628593	9.499468309	13.75023095	5.956014806	4.642538547	19.29990885	11.69206402
[truncated: 218 more columns]
