# Supplementary material for: Programmed cell death-driven remodeling of the melanoma microenvironment enables prognostic stratification and therapeutic prediction
Source: Front Immunol. 2025 Aug 20;16:1612217. doi: 10.3389/fimmu.2025.1612217 (PMC12406059; doi:10.3389/fimmu.2025.1612217)
Supplement: Supplementary file 6 [file Table6.xlsx]

## Sheet: DrugPredictions
Supplementary Table 6. Pharmacogenomic Assessment of Drug Responsiveness in SKCM Samples
Id	Camptothecin_1003	Vinblastine_1004	Cisplatin_1005	Cytarabine_1006	Docetaxel_1007	Gefitinib_1010	Navitoclax_1011	Vorinostat_1012	Nilotinib_1013	Olaparib_1017	Axitinib_1021	AZD7762_1022	SB216763_1025	KU-55933_1030	Afatinib_1032	Staurosporine_1034	PLX-4720_1036	NU7441_1038	Doramapimod_1042	Wee1 Inhibitor_1046	Nutlin-3a (-)_1047	Mirin_1048	PD173074_1049	ZM447439_1050	Alisertib_1051	RO-3306_1052	MK-2206_1053	Palbociclib_1054	Dactolisib_1057	Pictilisib_1058	AZD8055_1059	PD0325901_1060	Obatoclax Mesylate_1068	5-Fluorouracil_1073	Dasatinib_1079	Paclitaxel_1080	Crizotinib_1083	Rapamycin_1084	Sorafenib_1085	BI-2536_1086	Irinotecan_1088	Oxaliplatin_1089	BMS-536924_1091	GSK1904529A_1093	Tozasertib_1096	PF-4708671_1129	PRIMA-1MET_1131	Erlotinib_1168	Niraparib_1177
TCGA-BR-A4J4	0.0312178286850837	0.0161059556081842	26.9395515812872	4.91608422379989	0.00877413049807624	4.72809874593401	7.68776697693662	4.42841747157754	81.5922447631216	101.775032134637	28.7441204426793	1.14451459585085	185.219985340546	77.9528180195055	0.482513823483743	0.0817835279418347	73.6818374110315	14.0223577175359	104.166981284516	5.64954492476857	27.2150068358349	87.7468710721128	78.3974581890875	19.449	5.31952334182421	20.3915392414967	28.4626766317544	32.8342176869852	0.265011872391315	7.13173314950755	0.984691492466988	1.37392646151471	3.3399371587138	83.7991750837749	2.39118927867213	0.035243423943381	29.3307417384995	0.0904616982311447	24.022991436642	1.05435298423907	9.90226137695432	37.2735854620456	15.1886332061511	76.3652592769866	18.4283852533866	50.5009227737049	206.971461981414	2.89074484608285	51.7315370681558
TCGA-BR-A4IZ	0.036094559268429	0.011748591582456	13.5087130744687	4.08129136279142	0.00662933370020251	46.7185573917256	60.9107850955642	3.61045775381979	19.4159362398076	25.813124077568	22.3090424256849	0.73653893171805	161.878919057463	52.0364353464049	13.4080405658219	0.00360158889087949	51.0075482767635	7.64816500027788	89.8544813967802	8.82243086148472	17.3554302881476	65.6443943629621	9.11473601974188	18.6214641328574	0.89725759599666	17.8658619625693	16.2578695835157	18.3875359629031	0.0447750518365094	1.28132475101018	0.629472914333849	2.02903919709822	2.52821283585034	105.689085186961	0.0113731919286645	0.0348700433097355	14.3647985340493	0.0463606642911685	19.4366757671988	0.634622551678338	4.45144266334747	78.0097995238204	3.6337699945538	85.1639264363067	15.7856924552318	80.824429051399	38.7896212206319	30.8636438005559	22.4187707247317
TCGA-RD-A7C1	0.0249882206860274	0.0147255738674077	8.41323125157137	8.04930825414494	0.0123313446048583	22.3188378180718	5.44562472147101	5.9929886267982	20.2217664960497	67.583884337733	18.7478300544707	1.30634557593485	211.555999227072	64.0280999572187	5.81645686422464	0.0493492877842292	66.3489582309343	12.6821327422191	98.2875289235627	5.86142577602523	133.273734395049	201.840374804376	76.5669884797966	19.1143478812501	11.941146236121	17.9717667847034	23.4808125986828	43.0868079342716	0.182830785003287	10.5549700019152	0.724321532244591	2.32134785509324	2.3033913492376	99.3472011715986	5.84288860723272	0.0498620003915244	29.9709087426244	0.149950258128754	12.2572587520521	0.668113276177448	3.37906930254557	21.1065264735773	14.6881973380202	51.3193218641634	16.9891824849973	46.394130548979	86.5135416538109	13.2843651425734	60.2909492450266
TCGA-BR-6852	0.0202939111845009	0.00631063451746652	4.87176078197976	1.72922904777099	0.006550713948362	20.6203058942204	12.4872756588393	7.47724240256343	31.2030753726241	27.7160821956482	23.8926839849041	0.564010388379341	157.38106016186	57.6832077241753	7.68963365295061	0.0248434320859225	30.8455410671113	13.9245927463674	101.257829649223	4.75486779202597	44.6718647481287	46.9362389656175	34.1663697241919	18.1660453422195	2.89611255894629	25.5186999833231	19.297261622525	13.9780063658074	0.0812277750689938	3.85514061554496	0.672240613039209	1.02642319791355	1.39965096168308	8.68964673334915	3.13285344056421	0.0392832158185954	11.3922215135472	0.0620546445109735	10.8521021092075	4.37119073453368	3.81308124586639	11.6076531317992	7.43586813117857	33.7648316027234	16.5054546739482	39.5536897901061	62.9521117198135	10.0386418168323	27.6106872691667
TCGA-BR-7851	0.0272080938670647	0.00513074955180923	10.1503168286875	0.828999232815633	0.00476861374134271	17.9033625187527	8.32902717844996	3.55868351353071	35.1140374329761	53.0136002822453	15.0020939869418	0.664323960834425	174.924472770818	66.7868662162276	4.07806573191524	0.0286496511277392	74.0621220417859	12.0639805886871	97.1243714700328	3.24400640896603	18.9590730830359	72.5053003015502	31.6917248611108	14.4419720730625	2.13927497023323	17.9382352351627	18.1129079507272	15.4858147544431	0.13469948944899	4.07909958430111	0.866711453274882	0.631927957263664	3.6354051229307	24.181835650214	4.62475474944288	0.0179255482303241	8.41095381328385	0.107682113788134	9.15467245009503	0.599473982911273	7.67283841897253	12.6288921315859	5.5370069612907	61.8804253288097	8.43998628842568	36.819567116792	96.419511875178	9.27978842093619	55.666979035118
TCGA-BR-A4J1	0.0659734145054789	0.012465765942422	26.5733827510389	1.2579076183703	0.00528097931295617	29.4307127511804	0.723642219156285	0.916979953757589	6.74977015099623	93.6049745009286	21.9202061505856	0.229523559649951	295.64415609765	233.495029479253	7.7369779370165	0.0544724663187196	74.1192167463331	21.1932821369152	161.179679329672	1.23425760443647	154.336035487518	64.6746164652006	30.6014095692503	36.8532669633831	5.5242092918267	20.2559657835417	17.0062308124353	27.3685445604234	0.135099023446681	2.78739522429312	0.989620725899531	0.584616128958364	2.4739025157806	69.0882681503954	2.73135914140784	0.0189211978428137	19.4235982712159	0.0737277444247071	3.58480538982427	0.264813394607902	12.1390757953546	21.3091715918145	4.85468439277528	42.5216068369773	14.5388100917638	64.5099991396381	26.6011752655513	16.9846	71.8347213341455
TCGA-BR-8487	0.0209009244149823	0.0123821003608179	4.02287207191241	1.04642838651696	0.00766289523896522	17.1804590935893	6.38086403201291	4.17107219191755	29.7715535517521	48.040820256178	23.4229688471784	0.764707523834072	183.709026934371	82.8252699084947	4.13314704517719	0.044279049307158	109.682091699925	14.4970845659312	106.680199470499	5.85647576186426	31.4112592392337	89.2738018637951	84.2901511459714	24.9900559916881	2.66736014983877	21.2391470848497	18.7281774099711	32.4319163846037	0.164946523485697	3.49198817887874	0.79853514641897	2.06388468812232	3.18840092724064	43.9991636718396	4.28831270049443	0.0446530005417146	15.1130523541477	0.0936091824955949	9.63749348163878	1.08350433817469	2.22932730681669	14.8170184157933	9.98745921985111	64.3388017953789	20.968737394913	48.0515337455545	55.2112294422691	6.76780599106778	37.8066995022769
TCGA-BR-6564	0.23838548012552	0.0917143082716346	175.384411784421	37.2823365947361	0.0124356331072281	94.2529297571678	20.5154392581398	3.81263394396365	26.9521201152908	91.1727237832189	28.7654088288772	2.61799698793205	235.083602380987	81.1894294834955	17.2013959168548	0.018465597418022	54.3585683266952	12.3246149742456	79.7230861748452	16.3644534089608	52.3370947832423	67.9400782015995	38.928150779181	22.6934084438628	3.33644565257553	23.5141296961181	13.1103261677139	33.969992431865	0.104907871859371	1.69461432600986	0.670494670736475	3.05231181995695	3.1458453089446	108.173076134379	1.56724564688416	0.117623630917748	26.7261326173335	0.129842621435892	24.4005068677351	2.19442439241575	25.3214543612726	135.787650623906	5.78764188771956	78.8341345261881	28.8783337552938	72.6840098197257	46.2082937607448	54.2918605358057	91.8301158131454
TCGA-D7-6526	0.229883585789924	0.0312782674539671	22.4428399972325	5.61824705332839	0.0106616359064858	26.347497398079	6.62262979689114	2.63491446880413	27.6366258475835	101.813257775224	25.5077008379707	1.30566848956552	264.386582405762	105.290230328579	4.72793013502774	0.0773024157295763	57.9387587817783	17.9367104868388	102.548780745511	8.27973458148634	261.358580219577	315.789539660948	61.5093018117425	24.0050249294403	9.47388087592265	25.4637584639926	6.41364971864227	27.2075969803963	0.164131547788805	1.88377441848837	0.966897573114348	1.07483189938848	5.10358049948083	64.5162732220531	9.21873440423918	0.0284502776959983	9.39478706849312	0.0933992968809702	13.7082532245077	1.65766603917224	53.7538458881845	37.3806185331109	8.57702102637632	55.1152421976259	23.8827215151306	52.8026711160168	113.679730943874	18.9316419179908	137.666648846199
TCGA-CD-8530	0.0947376174052868	0.0275205332279158	45.1854431277075	8.90489686376798	0.00951423149964152	46.0790424803736	4.1885890540096	3.20354891796084	14.6712470404789	86.2241784069831	23.3176926389679	1.27228234822277	184.648702066387	87.3066349573985	10.6346247861383	0.0482640418157897	66.679859785461	12.7666233976075	84.8102566521766	5.72836427374388	52.4350626379894	108.647783064349	57.4705558063757	22.092336180431	8.98745006753687	18.5275840904076	15.2133977731954	59.9908638274025	0.104540179801496	2.80534356052302	0.750357969043301	2.29730396033316	4.22535431323884	237.871216462687	2.00807123142581	0.0688614038456955	25.9821572315862	0.0848767957232973	13.1822998903904	0.80562051995718	15.5766745294305	89.1416225101983	9.2230589760525	75.6195139939495	21.9242490644276	73.7728039853918	39.4258615190193	25.3774335913043	71.4683345594155
TCGA-FP-7735	0.199118996134565	0.223357739158768	25.552069241288	13.6528162452418	0.0502127088116338	28.3778551667688	4.85682471481532	5.53576827814087	58.3507763105321	119.470046010555	49.3929822720898	1.95398595044752	276.889	106.525278390008	5.28143035991796	0.176367920627482	105.677641130732	18.7897317284821	83.9370248879229	29.4808625508707	137.626441359863	326.310584292759	81.8645098427423	30.2649953290898	17.5911772155069	27.7425905895022	15.5581301169541	43.5231281366187	0.260317540267379	3.81091501427742	0.859090174385082	4.06913175438722	7.66974121146261	135.023836144815	4.98481180865838	0.234807970022414	48.1067077844209	0.119667176233459	18.9510368273822	3.37893661293561	34.7605559636945	75.3883242604252	12.2481246935093	132.389264276368	56.9931025094742	59.0160780772356	108.194976909332	14.4269269352589	130.479873844603
TCGA-MX-A5UJ	0.0436155011013431	0.0118131315969224	19.3429007232424	2.24018143971496	0.00677491238182249	29.9031448087282	6.0498672821729	3.25716672985906	18.7278216468849	49.9543311682206	19.9016328280109	0.567131712137611	205.195835279675	91.5751183006027	8.14566981001563	0.0303537398975762	62.2438369251822	14.3903750695277	97.0838043150916	3.69569375051589	36.2653477928106	59.3463967046373	43.7691743380731	25.4522248279297	2.99600785941822	21.1776284769401	18.1267308940208	20.5025969653616	0.11166064847013	3.41838100630174	0.844565195062754	1.29728638980181	3.23301691593965	60.0337051544987	4.77007710868446	0.0427776534352717	14.8939758935225	0.0991955538414775	8.51359556266623	1.04485320691152	5.98470992227129	26.9080097623951	6.96751542378651	55.2584388994417	18.9729760157227	50.4779378665941	43.5521484618109	16.9101595029092	45.6861764797562
TCGA-BR-4367	0.186702078397344	0.0364697709282497	25.1310230140329	12.547308681847	0.0146480485136502	38.6488947337753	9.74603141307713	8.02474928230935	44.468153167219	96.9833238931547	29.7357682769816	1.74349511050276	170.705344486333	61.7056348342301	13.8695334154431	0.0407557497369028	110.118439372214	12.8573556271195	99.6102150073088	14.7913949848068	381.609828046872	201.48580643674	54.1127625732734	21.8914252892663	20.7490485582554	19.9023624043332	45.3204317193369	77.3845226873716	0.324813298809383	9.08021467130354	0.769592399574366	1.79245813530754	3.14044663944781	180.940368602287	3.73408600101347	0.092135099851787	45.5385822086141	0.189897905663596	27.9922201093964	0.925719212263998	29.7056788249503	94.4362943660156	8.47256120203344	86.5257774291255	22.3482479976054	63.2287311937088	206.044816273371	12.8788289751446	126.771201862951
TCGA-D7-5578	0.219296409974584	0.00734613924063969	19.496453215249	8.55796423084929	0.00522364479900635	24.0367915542335	33.2930601331853	5.28926712690102	30.8873338485119	48.5919515677592	14.5967219198772	0.607551465899647	183.056216510842	82.3468295312622	6.70139123790272	0.0278236090967108	76.9678035583991	16.6121089226813	93.0074018044001	9.37482937456337	54.0227796277705	132.477229790385	45.9950823031915	20.8575735128749	4.33755221951444	25.0089406101668	6.77943994781882	10.0737336301954	0.082885314824223	1.96376206422574	0.707977579153511	0.529147843515582	2.6686788325991	35.9003496359294	8.27165163828309	0.0143395621206098	19.4994938050909	0.0479005409285112	10.3900316201581	4.6297743566216	35.4573329804481	12.5705732687129	4.14604461147133	63.2754344434942	12.598569410881	33.0493874938426	169.774023073325	13.1617550969693	69.2952858932977
TCGA-VQ-A8PX	0.038906128595115	0.0127176731122402	15.2276940264985	2.75126440028099	0.00445433494483468	24.053358233162	1.82255056179471	4.24101663121962	34.3938887210231	50.0998423138248	17.8813080462439	2.43917054123177	158.826512403369	54.4747204464975	4.64655406739637	0.0415404174823543	93.439134128745	14.8749412718966	69.2029892054489	9.58727178000152	33.6681157394597	147.822564082733	52.6918774700363	16.7106792481209	4.9658557081215	19.8065930844806	13.1075570752771	37.6691582273507	0.223277334338575	3.00496852393945	0.690864392048676	2.14620961495066	6.16524367583277	116.946526915496	24.699863613469	0.0226948726918154	30.8704500471673	0.0650708568103135	8.16826693314249	3.26733761032175	4.13317382055228	24.1377803464002	8.83562532735869	62.9137394279781	30.3160917425367	30.4592155616097	108.205313444948	13.7859608713323	53.431375919966
TCGA-BR-8295	0.113214296520886	0.00884050547328515	13.3511699190953	2.61430713685783	0.00475886253508948	14.1222348881622	3.33620748949367	0.7705929478465	7.45160968203828	48.7258887807893	20.5956702964149	0.590940422644158	242.015761864396	155.981019127194	4.31786553706832	0.0888740446039711	28.5571501221856	18.2290735163215	122.503430462456	2.81533469598069	55.2083245228297	47.9975124549883	29.9511988447603	25.212769475291	5.5687385588383	20.6825843340698	13.719371705331	29.0823171460936	0.115659609548536	3.20513866640669	0.885128934214756	1.34198888636996	2.45135926514081	50.1566672867745	4.10724245083214	0.0156070615586699	25.6130442485705	0.0562081185123166	3.71235951744734	0.299849045367204	12.1387791822443	13.5036739714947	7.31682999344705	25.9562460624457	12.3028283212812	53.8133287529654	16.310991804435	6.96960825441078	50.5095714976034
TCGA-D7-8579	0.13063523572144	0.0384405386251618	77.4674895996927	9.16571685857608	0.0160997844778175	26.066794600353	6.12733830549459	3.73476620664499	26.0252929041434	68.2433522450192	23.120197525664	2.04732111452965	160.632600037291	74.261844050645	4.73160824021452	0.046946436561733	53.6420369851527	11.6143509373996	76.0972859727299	11.3573870571632	32.5130478374181	106.909538809141	52.0039578571478	16.8190692986828	5.23453903047043	18.8887629675986	17.1332164043937	42.7218242561973	0.197789921580735	3.73988551819756	0.797989285926706	2.00381578152894	3.95261340856973	268.081815415472	4.85351739523363	0.107447373757772	30.0177156767068	0.136008910565475	11.9875612273718	1.4365247724685	22.7547054603158	75.0287918605043	8.75268859158552	61.9256146004804	18.4213383798111	50.9772583186476	57.267807157787	13.3641427457847	77.8440035312983
TCGA-HU-A4G8	0.0196103731323318	0.0123310256495864	11.5071861940948	0.589013723999432	0.00556595839776098	15.9267183922981	0.690138375367761	1.81929722976545	17.5114756721779	44.4211742002984	24.8107266160529	0.168482925103221	173.126120141178	130.17979337957	5.97796193898246	0.040954640431269	80.0944661436216	18.661066241648	130.475853937911	1.05495957261425	22.5540107524672	50.6656900103298	31.4603615240134	27.2638178678174	2.48550440355921	22.1583892130453	28.3670268643052	27.2883698426154	0.302346372414211	5.14930310018554	1.04611106999943	0.445194600325536	4.30087270624267	31.9689228772319	12.4359760609839	0.0361538914990885	6.89893121710445	0.150636564540675	4.25925927426257	1.00460711367362	3.43142900312616	13.4913772122528	6.63854051509635	49.1900892111626	18.2253110221559	58.8496094474786	44.9436090165179	7.83718712129025	34.7371810058681
TCGA-3M-AB46	0.132692173896035	0.096484240385411	55.8298234099709	4.64315014344039	0.0179961967388621	24.1634603895173	0.567052949493996	1.60848558217163	16.072578480359	111.278314010681	27.4411066998999	0.60821907136418	189.410717216475	129.638054550056	5.94954352077556	0.121411940785122	215.930499679446	15.7668213689534	91.9242719925006	4.60254213839111	130.978226082388	104.414956694599	58.3187967163853	24.6100823655958	11.1732503021468	20.003301550976	19.4595391477423	108.068333285604	0.995474451323289	7.38986235129286	0.918513292483518	3.32976539533825	7.36483827546002	484.670019831697	5.16044449699083	0.233755406334161	20.8982241217575	0.364919810686182	9.74553946989858	0.478426268342864	9.34706273178574	92.7852459580514	17.8422957910881	102.661935371544	21.7078273746177	56.7260918916019	29.2723474431483	8.87150874006219	104.703067329147
TCGA-D7-8572	0.0402819747609933	0.00404708482198593	7.24938701428984	1.4649080756379	0.00317313541386931	14.9019054656043	12.0574666013431	2.2205	19.4451038319801	29.2371333349272	14.5636809141882	0.528011812953563	172.059946755509	82.2218075586391	3.19480003410808	0.0124799933712701	24.4603342180731	11.6879443518834	101.700064115442	1.75216708032604	19.3701388124559	54.0833380494717	12.0727609810189	16.761504280944	2.25114017969019	19.0506442795186	13.0752866117851	15.6071877314718	0.0538535789184109	1.71881038321436	0.867388532828774	1.06001787931434	2.23347364900706	20.4353594551396	0.85668012782712	0.00795272305374697	11.512112343197	0.0482711842264697	7.22863248118359	0.766134969284409	9.13367155972212	11.1158461063651	2.61979	33.9872215828178	8.20629194527562	50.433757606091	36.6851130624775	10.0892318470067	46.2773761674362
TCGA-VQ-A923	0.0338521242855521	0.0174012129170949	17.1587040251074	3.00439901964575	0.00931489117953605	26.6044895369574	1.4258108823242	3.68463739657191	30.616997832766	54.9095496914216	17.3353957090897	0.557875648272239	168.94226142421	78.2291858134654	5.88090310976762	0.0317889895844542	78.6208323984573	13.234725905274	81.4254992710634	5.55973117521118	63.3338013015748	121.014587371959	37.5618655058629	11.2201576294913	3.45407670579886	19.543441319237	12.7628724084608	34.4073356196243	0.183721326952362	3.35679795929755	0.81839773653183	0.993248258047711	4.1936446303725	96.2292310739866	6.24563923560465	0.050916188945558	18.2230270247405	0.0697424248690497	10.3966658458477	2.22405947131512	4.76823854007153	20.7535748009231	9.10715113957541	62.1029980537197	14.8268450736234	34.3592713235989	43.436608689934	12.9304323925963	47.1403343841603
TCGA-BR-6710	0.337131995219984	0.0319684873170446	89.5744771219849	39.0542119353867	0.0127715989289311	48.567428258868	36.1393123745747	7.91457924738686	42.1255878229561	82.8534120058138	18.5751520703626	2.98120913406065	151.789691358953	36.976313965453	16.8394095380938	0.127382414896676	150.650851075387	9.73548594986255	49.9985998227002	36.303238199765	108.966976086107	311.866092572608	113.40716380867	11.2736902137294	27.3659415492012	18.4379121713473	18.125456547048	88.6056692733101	0.277928794264413	10.0724699760408	0.687814007357897	5.83197600072939	4.3187282776803	1013.43825343668	31.7472617231378	0.126444428526547	90.7657175246278	0.128919783356955	19.735057884071	2.32123783305494	32.3549876456571	58.0764811739621	15.9161822721262	68.5922390402351	20.3057863933083	25.8763114324778	284.86108581551	20.877638304755	77.0493973994861
TCGA-BR-6802	0.0364612117820063	0.0143933487438138	8.47601911177693	6.4062731018427	0.0105014979199579	32.224043947312	11.5568560800567	9.54253944671893	87.8773420948201	49.1214994687914	28.4359074055286	0.566588975270618	228.662648315077	76.4547473872568	10.2599178020693	0.0300368733300643	54.2749200539352	16.8035771107903	131.528277284377	6.0473618627342	127.349371439037	87.5556495362009	87.2948159959232	18.2562261941988	4.33000155127304	25.3618794912178	48.6273228749371	32.1168560718653	0.171146030792006	4.6374372999671	0.88546994860817	0.703050989047319	2.75322236157861	13.842160608089	7.30852157107274	0.0756662380033967	13.066655674598	0.185321005481229	20.8807954911929	3.65683328364217	6.8827374698076	21.0241251654537	6.77184546417842	81.5023715058299	26.2286024599033	44.8702463658293	92.5213517365612	12.5953774917474	48.2177311708695
TCGA-VQ-A91N	0.277827256812516	0.0209712927847535	116.56501938592	4.40850487892988	0.00886382254287021	21.0760334703652	10.5880384720247	3.78843553898804	82.9011880085365	106.329267745716	18.6452608869637	1.76020512097971	205.246595511877	79.9421576681542	6.74810439548927	0.0498752910700745	375.739021929261	15.7178421327921	98.6986218040207	5.45045701402771	479.80660866867	392.747458495466	91.5831035906264	18.2165284652896	22.5286161479537	18.103505927611	15.126947421715	46.830863903521	0.156985278238863	2.96776987909697	0.870734683435754	1.59947101838813	13.2895344751184	147.265117317752	26.2198096928364	0.0700922369789116	33.4472729868664	0.10120899258673	21.9569273325412	1.10529665853184	32.1759	85.263073987248	3.87841539481063	148.065558438336	12.6933370215239	46.6328240674658	708.630873126284	13.5636517055213	241.582129606251
TCGA-D7-8573	0.0684706772067293	0.0189868555540879	19.6049382436761	2.15432346209845	0.0108655756929105	19.3180193207431	2.33339881350745	1.63249515856945	58.6901005075838	92.5310528537846	20.9921664816584	0.679238147933537	255.136867571734	113.372523908081	3.3252333464967	0.0761059532421171	70.7926081167521	18.7237478637732	112.297352754104	3.13893690195356	68.9998537559576	58.7993593832102	43.5434793641234	23.0506412519569	1.98570384872573	22.7465762653671	17.6722841168919	17.3999680640197	0.162524688800129	4.57160966661579	0.955832892109648	0.438005244850155	3.66661146440724	67.4934887880225	11.726662439831	0.0468560995296718	17.5872673279563	0.128627037544085	8.77317396314501	0.71551289439174	13.6714048444048	21.9716241094664	8.29364913111561	101.370778368697	17.217551129998	75.8872313296099	35.9404240657297	15.1493470529591	81.1446975456753
TCGA-VQ-A91E	0.122827578678452	0.00412230380828596	21.6140197545315	3.94401225086956	0.00384202372553695	23.9021490985632	13.8598183565616	5.25153423968877	36.0603518109721	60.8681387077818	16.1578193554136	0.692118259398204	175.486481481184	49.6168194157665	4.69651359012295	0.0206960076810459	92.8843081194688	11.7608494750346	70.0109502161598	5.24528511400069	46.8590176300551	95.8281183078206	60.5158569143532	11.3051043396892	4.92463460917836	18.6825297205679	11.6270477439585	19.5313579164616	0.124844884743397	2.36992554928645	0.726187411511523	1.19393054275623	2.81834432527315	48.8728163661397	20.2229965146361	0.0188256890049693	21.3518588534951	0.0416515667340436	12.2006988149489	1.96291	11.4452009967092	9.6709782834789	7.19751417337037	51.5324834507416	12.2441217465323	34.1975711840812	100.01968140307	9.18857172430727	54.5686874588843
TCGA-HF-A5NB	0.00871074275175632	0.00204757948282547	2.61186325510812	0.2472729199231	0.00248176500738073	24.3498461807576	73.6923392861578	2.97919772126415	39.9261201730887	32.7061055976839	12.8128616514667	0.463487799276918	174.939190941722	70.6922307728535	4.21681545183227	0.0117077624933692	71.8447302516022	13.9944536420317	106.494519605632	2.04240961747511	51.0666423905694	42.7339305639473	40.9589418627483	19.3554482837385	0.696294563456802	18.8741910787096	18.9773847902274	7.62561290697838	0.0745612487102622	3.24068825683819	0.871109295283252	0.208071005354082	2.79095745623972	4.52967188296158	12.1056559344066	0.00752573275158421	3.86034427752022	0.0574935694604509	6.31826779843586	0.896659004323572	1.37753716793198	5.1512129404725	6.05289529666788	41.1597116690885	10.7036842087104	31.8564780991051	105.667999171951	11.9987527167629	16.0362487686405
TCGA-HU-A4GC	0.216703140699244	0.0526409868018585	78.5949728469511	12.435858077077	0.0145396558820044	31.7710173723801	3.69553921773331	4.71677466616125	26.1875540336033	119.120137896038	26.9608002646015	1.53062653096154	214.456475319397	88.2541818359473	5.84359588773466	0.107508128831704	122.004107114452	15.1705301346609	86.0686449317158	13.2825100456402	204.725906376035	158.510282576161	84.7164372495918	25.7140503621726	20.6104157255652	20.2885166483186	21.4644691478362	57.860468097193	0.420520037713821	11.5439039052071	0.878157721119239	3.14099562526753	5.12142021153637	528.874118905111	9.72124719927794	0.129874836068637	58.7596108047035	0.174063142705039	17.7034413289434	1.21013644221321	19.8218861728215	108.043805516952	17.4220708112568	69.5877014383241	25.0905062932834	40.2408639555523	130.11291013865	14.8017423291109	98.0831396831356
TCGA-BR-A4QI	0.286503248874496	0.0607371141000751	76.0738751939231	7.94321735243144	0.0189196743575421	11.8284359611835	2.8335625123676	3.37023099781911	25.6714038903196	197.491638765297	20.3584315438813	0.680858004445153	173.782662383778	109.932454682916	6.10919472502473	0.0932190404190722	167.372740119551	15.1787183244791	114.691249886778	4.82850526884042	380.448717702465	120.440744451772	62.6050917522104	24.9003717653338	14.7689315389003	20.3846220210569	22.6031758739588	68.5046872861122	0.20012989922668	4.71320384900487	0.842389292916129	1.00353544853617	4.72674231802188	170.445013630653	2.73624868076111	0.0734459070422587	18.4185749823901	0.116309744739119	20.2616869925765	0.557507851146138	34.4755972431339	57.489058906488	8.86398510135744	129.782446595917	12.301704857548	46.840485952291	104.218732496152	13.5056364755514	159.259544858409
TCGA-VQ-A8PP	0.0280494110149296	0.00567591640821401	18.7837855103286	1.43844184425961	0.00458302666151762	32.7234380269674	45.6867811624625	8.65819181665708	105.771350235015	57.203024528716	26.8821401266235	0.49358885960526	228.235697979203	85.8852651338228	3.75331537705815	0.00890321490645085	81.8314091906342	13.0992837048582	102.830762579158	2.28181296089106	64.5413632050258	70.8186632668254	132.070373966602	14.1012536391585	4.21945953835716	21.5310598350042	32.9057729118204	21.0899115964608	0.0673577747798754	1.7472695257873	0.97311143803434	0.280759227461549	4.31817401822159	27.1349552699018	4.96293342028887	0.0167513567367648	10.246723115308	0.0853955528287843	26.7007344297114	1.0720380833316	7.23402499874314	37.7819416567064	5.12660378976132	101.025400935037	17.3633766151879	64.5954521418602	234.52703400439	14.3800328777858	53.2761634462143
TCGA-BR-4255	0.229702895195661	0.0281083173749578	57.736885937685	12.8513605528095	0.00763745886883876	44.7305437456119	30.8470188822734	4.85250696723225	27.847844961194	97.9765948704403	24.1155373490241	1.81782598477686	163.788794559982	69.0531503986918	12.325095192504	0.0239314609781246	101.803	11.1244035536959	88.9441642670747	11.9985236007703	86.7613669188293	146.312831294575	57.884515001285	22.2224347323025	9.44648927599929	19.5774012676884	18.0513679823755	47.1855438900935	0.0786607673735184	2.74874193476594	0.644648695240191	2.40121426687801	4.41280742933881	255.401175185874	3.11210451363653	0.0334573424261505	45.6466732233422	0.0831332694914858	18.8060034100034	1.26001101685969	29.7779755679869	139.404152868424	4.88979325402677	85.1922010647726	23.1088170516489	60.7516207074258	145.406960454265	22.7839601117293	123.251252102996
TCGA-MX-A5UG	0.0719512457841235	0.00583887869409078	27.3504722240845	3.10446867678328	0.00498917744287056	27.9512347221809	8.97863325585016	3.0618600346917	17.167429171894	26.792832111064	13.3135765479504	0.792544446955039	96.7856339221344	45.0765719137327	6.04842164520218	0.0105175654373918	39.8753965560441	7.48837720504034	55.5424520911823	4.38995281908543	14.2881006541884	65.3169080667828	20.9365797687891	9.33656466890432	1.3822579233778	16.0554784024368	9.10746350546974	18.6143040844155	0.068793052847107	1.79072346972791	0.650389977269828	1.05465563065932	2.35754265328772	124.300300772012	1.27127322747639	0.0217635331486216	13.0851726730504	0.0631509364309607	9.30890954824532	1.61991412602325	10.8279837307439	27.9842197628799	4.01520313916891	59.6720702076346	9.37438119726456	33.8026858696034	43.5549280722733	16.4015904106365	36.7995469234367
TCGA-CG-5732	0.705334690116023	0.026473592889412	58.8431297127836	31.6834435395938	0.0124073201613543	10.8454451165794	122.164406574198	11.5179089409212	123.417417457226	70.7543168620258	18.673210105696	2.28117701333987	151.765172864316	55.3115080377221	3.13841911315433	0.0672107685814073	327.362234068279	13.3318627129281	66.8984107086106	143.201199557433	110.245977446361	348.646658172588	225.180202015264	15.5045	12.349028809049	23.4437756464222	23.1091386847636	62.5124404467732	0.464989525532363	3.7623988572766	0.609806081335604	4.6990930978931	6.18433022102323	437.741445439534	18.2820599619949	0.128921568678568	85.341539159387	0.0863832933699721	22.2985197889996	6.20927444006017	52.2065994662993	40.505637392039	10.0336947883216	91.2880175783054	30.8434614013659	21.5861184647301	311.368929420173	3.61019518363474	141.010627598889
TCGA-CG-5719	0.0975148202695946	0.0752636653060589	42.916125179184	10.754175102573	0.0208992894716018	41.3232793226384	21.594569395904	5.52590523217804	54.2932575295834	101.268757377901	33.8060147328084	1.42824616815138	234.286762854486	98.3122314619076	7.58578604521378	0.0387025037709772	90.102439674789	14.6753315897739	110.358432517318	23.2077409715565	42.9345467294932	140.1	86.0961879452638	28.7514815889048	9.48610041837996	23.4891964526979	25.3641256189747	34.2492318619766	0.186272336121548	3.72025311833578	0.771031277648992	1.11067548773632	6.02582631943219	210.573811089596	1.27550685160446	0.225906666261027	38.8898396368124	0.151282604252914	29.8200251908095	2.19166096991823	15.2894769690855	80.3678650743654	6.97916871888693	129.237603929243	30.0665963787687	50.5102721955695	124.418600832732	22.0746674562299	79.6073870303525
TCGA-CD-8532	0.0550646608131508	0.0281864794313745	19.9293428237726	11.7913907003761	0.0142280562447606	37.7404371267038	24.400541671801	8.51900115537107	55.3199399443504	69.0064897956199	20.9644814390921	2.36505813414853	176.243216902834	64.9984452918163	9.47660635557415	0.0962284060916813	119.820442143642	14.527511390496	87.186384781077	21.3208812789547	47.5526100186115	196.355542178772	76.1546595653535	19.4292953616864	21.3365790243829	22.9663106504202	21.9851724814212	33.5479906588447	0.168883470868232	5.73593896953886	0.644748377604249	1.75684219663236	4.41389557556053	138.913195070553	10.7263843254055	0.093017889075761	55.9727967187269	0.0853924812544062	23.0591417952515	5.32870464392732	9.01476815536905	24.8689002150045	15.5121678573443	90.0292457123023	20.2585367541688	30.3506837284615	118.635592388839	18.2247112713991	75.9666963709441
TCGA-HU-A4GT	0.0185506803994072	0.00393476929187006	4.21803835919928	0.224392765919631	0.00409732330000279	14.9403153521146	10.9150561718765	2.51889601763737	18.4449769454209	42.8394328171958	15.8362182451921	0.516999213445415	158.536274087707	80.7831970960814	3.57222648503675	0.0341278180288576	75.2686934731169	14.6362149040046	108.40886178679	2.32018121092428	20.9760470501761	50.229784105882	49.9638619957723	25.9148368306588	1.88256437046471	19.294411819767	13.9851833142049	8.34038612993692	0.0772679882560562	3.58552588581393	0.819686892232087	0.540000848756329	2.29253436570135	10.6872177964406	12.3723244846344	0.0139880405149215	7.81928169285392	0.0554272803101154	6.85160161016846	0.500997334172951	2.80677555602391	4.9828315749324	8.46892800370266	44.5157320615093	10.8759207016933	41.3034362190836	97.6436416871301	6.13853205826892	24.9804860637914
TCGA-BR-4280	0.0230763459515992	0.00638570987913398	11.7787280266338	0.280551330005337	0.00456692439980969	11.7016829332365	1.7861255165799	1.51502766170161	12.5783080527109	49.2525611785327	17.1009214244038	0.395981345060529	132.563503270188	100.395350658115	3.87950814477799	0.0428405775879259	52.7278462329098	14.8719545296637	102.320845890312	1.75870074214831	22.056600224662	47.070877649073	32.9295280470631	22.8697363941537	1.99135818767991	18.926171923875	12.6243325264811	11.5806491154299	0.135511626024234	3.77500542047546	0.825816335843975	0.396955956410504	2.65921537320675	25.7421859589059	8.41934080155937	0.0173662065806403	7.10241882000632	0.0798261189122799	4.48222984657261	0.797259758606443	3.75851787741854	5.80684026305303	4.82533565478814	55.8992500569472	9.93222099368885	46.6606855151422	48.8670049430526	6.81620848937713	41.6063985849731
TCGA-VQ-A8PE	0.0432843115341243	0.0101068428148252	12.5985	3.10422716454169	0.00812055600373366	15.0707059342808	4.03551097845984	2.98601088099466	36.0149158554795	76.7554140439036	20.1202329847212	1.00064463490466	234.813288204985	158.004922005942	4.90507678157559	0.0686490023130008	83.0098938379734	17.2177836083763	134.625655364073	3.35313090590635	188.307761587846	163.932500121751	54.4579639161686	17.8939905987883	20.5816918042371	21.4293212693651	54.3284248818394	47.1125922873161	0.217004236079507	5.61377488214717	1.08492534449509	1.19608126565481	3.79088594837098	91.3876131324077	3.80424120376593	0.0192015327723294	18.9361337885382	0.0553364552015625	13.669737037264	0.551431603626074	8.45276515293212	19.9026347161727	8.11400847789547	54.8518945352149	14.2253397216392	50.0424273085876	117.924949034429	11.6757875855094	63.7906856402999
TCGA-BR-A4PE	0.0219666180938857	0.0132040700588224	3.95312776706724	2.67888612130521	0.00568331667084542	4.93616816698809	12.5490953324454	3.74027450131715	69.6751377069345	30.3871434773569	28.0969016984239	0.861922291781436	217.404993460898	72.2692136877199	0.414525564538356	0.0300667932882279	50.4275003852192	15.8895765914965	102.111545599758	5.81237018789685	82.2290497460034	77.6380514463583	27.6224447713876	16.4093701072046	5.46574473522381	23.6847361677223	17.256132758066	16.5176903251236	0.125259795450203	2.8082164274135	0.758170281558855	4.58230219877453	7.82964392021876	17.9150081480512	2.83292565230966	0.0217295126225111	31.5604868647064	0.0387922419278725	15.5248981328085	1.50327587804865	3.83684856405074	29.4527862337527	14.4699207326872	55.1549022113407	26.0317831522665	48.2746179775467	109.462739226878	6.28242555960107	38.5863559204771
TCGA-CG-4469	0.0978082597008127	0.0387790725769975	52.0197295889934	2.11740225025641	0.0113147094254876	20.516300164875	1.04606181202876	2.29963789207038	13.6805668887636	134.318931269578	17.9716490125087	0.423335643310663	153.432679247595	111.667973414802	7.10996881236727	0.101609091571193	114.044589456924	15.034035053532	101.524092752225	2.00463940369484	162.898921011327	146.292500350111	37.6818265277446	20.8225938030541	18.4120387116845	17.8971167609019	23.711820096317	39.823748779212	0.335853250410764	7.54970275898668	1.0058	0.896707409859545	5.56139095703974	164.162088416756	8.78380094631842	0.0487718253788658	20.3152566519136	0.318482971037383	7.24437669345618	0.46853642167876	13.4960030441723	34.9449340358596	7.0462224228268	67.0013683768698	15.3186798289208	58.1448670855099	87.6994713704072	13.1895047654939	121.711722707208
TCGA-HU-8243	0.161595782280444	0.0420081965244438	35.8152053325338	14.7773061110241	0.0207443327965643	19.0292410531145	2.27765224831596	3.79892645773092	33.4973796835875	120.995567865497	18.5028447243025	1.31933	247.413495521842	103.16822171402	5.37862540947976	0.144246506189914	122.691046788079	16.6214559426208	105.944918594698	7.20392929361831	121.562060586358	151.496022397881	79.0424775726849	19.9268737700596	20.8364595922567	20.072620209959	44.3998606781425	103.860518343924	0.88918247035073	12.5689447253518	0.887073235161797	2.98979167798987	5.93917878820064	287.840561456252	11.1978105183446	0.150937636937241	50.1451738603975	0.19308880362506	10.6677737086764	0.69296518285018	25.7408760858733	51.8186243574477	15.1326162581376	80.0026459076014	16.651452475616	51.2254666858047	74.2233768008913	8.91244575473648	148.283705312988
TCGA-D7-6815	0.0597253869940272	0.0358528703194517	17.1570419739574	3.93007256072351	0.0223436111437491	9.51793510766182	15.531090106469	6.02421310257208	73.2576899340518	62.8351819570513	19.5213903509211	2.7814094193813	196.29161015063	60.8956381090277	1.66340107874755	0.116644549427585	77.1636489250207	14.1256380494207	90.8014811477119	12.5629275610912	252.779472360721	191.828866001303	76.1644939945064	12.6374323093701	9.15431554972078	21.7774811149861	26.4488894173479	37.1542913243059	0.45807084438372	7.20120794612663	0.963747466456964	3.21210836458805	5.57871511375954	74.3834410861404	9.67715868162563	0.064056510028809	22.5503512271436	0.14098281879788	19.4510760113691	1.14705324122204	17.1839543621675	46.939037826207	19.3337184448547	66.7147792869851	15.9409303156457	35.6221421225388	204.865901723303	5.36836469754723	120.230592115313
TCGA-F1-6874	0.0143580938703185	0.00446574849361801	3.58991330743547	0.94009893100141	0.00378846950388654	12.3300794113805	4.18575	4.17892188665413	25.2460457683968	30.6015080579442	10.5964263754814	1.24398055062956	143.77828863255	34.3814063045207	3.64272604753128	0.0298416588790329	30.2200346606652	9.93147468186831	78.5133890364428	3.81769151682878	35.3407011647715	98.2960647662828	14.2921547702442	9.71863982346189	1.10624364896002	16.0340533641145	14.3698031720429	14.3387523503355	0.101420048112817	3.67968743971297	0.741353187590029	0.474511448365712	3.54961492640006	13.4522523127198	4.65252950558606	0.0105503070379997	7.21311473788147	0.0579154358352857	6.31447231599941	1.9138866655445	2.95799486631233	7.30318433019656	5.35707930264019	41.6073313799834	11.2410414008394	23.8835409784653	120.750489715243	10.5012215849986	34.568632265211
TCGA-HU-8244	0.0626825615862025	0.0298759064226919	16.1660677729348	1.78305548037546	0.0159101946569601	17.7641738383526	1.41834099946915	2.89559403605742	22.750536913627	80.2123541692358	27.9056813537106	1.23942427434227	211.580794197537	104.098278378701	5.57480408765475	0.149941269320384	157.274678031229	21.3732630351317	80.1410584518942	6.79059737360953	41.8189	141.570790174517	44.8282365011536	32.1112575646731	4.62075518990948	26.205041188507	11.8037194104268	49.1632871534313	0.227901970869757	3.58269655947325	1.01131276960734	1.79251247638172	8.45690667142286	183.354	14.2841369780663	0.141515874513717	23.2806119352848	0.158934734696312	6.51459020796041	1.48086116539493	7.57986002804085	41.7964798990077	7.32742713839375	98.055723138681	44.9177049946232	69.0252507305801	69.822238964275	11.0675699787756	91.7567137218695
TCGA-BR-4366	0.0347101966834919	0.063591932705774	4.82778581629488	2.55530918371655	0.0302028478191996	8.07538817283417	7.85470932073955	8.33756854757796	132.016031056724	49.9166885713029	14.5667351642624	2.42379898569641	148.139760215932	78.9819216254211	3.43019100451377	0.55861508577331	1415.20854541485	13.3412431949294	69.4743006065344	8.03353039062395	348.710631316987	715.781372348517	185.322871306109	17.9589424529454	4.23949801007711	22.0765476858657	308.611188196134	310.586370728308	2.68317115125281	54.5509097698187	0.88527068785202	15.318909572698	8.73787436430905	572.548119746005	36.3298890948419	0.147638858499183	39.7556195167649	0.240422616829872	10.2259822411006	0.851664127578953	6.07589374441898	130.725428177486	38.3721215847264	214.119828266714	23.2006005840144	37.212911473221	175.921660678929	3.34762300394593	105.237769492832
TCGA-D7-6519	0.106775716546807	0.0284654565497887	54.0446944027889	4.30194095852202	0.012513676218534	59.1006194209958	23.8713001072583	9.40645844329389	72.5165223155767	240.162344749276	25.8796968664604	0.541564017751462	368.852011703967	189.052649569596	13.1757123401887	0.0574023245786135	261.043504068819	23.0507465415412	174.418140667114	5.60228923233915	121.456645765415	182.712721690281	210.891837507617	48.0798921225864	27.9113799756172	25.9958	29.9547189573325	27.3416243688343	0.0568296000514217	1.77592842289463	0.995829241737392	0.536700389395556	6.90032228551518	96.7388404915293	3.46109880358334	0.0741837824774879	22.1939605489944	0.219828056947861	21.5928659739835	1.90545609572008	15.5745611099544	81.0834366823603	4.37644380093297	278.457324814569	16.5776985691364	76.8826721804842	306.751018451507	41.3521932115867	129.935834212281
TCGA-F1-A72C	0.0977861556115076	0.0171120183342405	18.0936613768568	12.8295935260693	0.00894129260193138	36.2913195081575	13.0756964499797	5.62615887053988	45.3794781355946	93.2725139660749	21.890130489488	1.30260352374884	218.98013317724	69.0284559895021	12.4559798395234	0.0572090022374213	99.9391867193049	14.1807424017882	117.408445165265	12.4608798707816	307.064844806933	141.736307350739	86.8880329134506	22.0028619743938	18.9722150331037	19.4345131632428	34.4959840638765	33.2099316474313	0.25373538283418	7.7972210670506	0.782559169190425	1.26400656045587	2.89597435836376	146.140183063382	5.02163915299669	0.0792891397061957	42.2884573960419	0.179985906119551	25.8957846732601	1.14243988320658	14.3225294354856	54.5295643528298	10.9196026601049	112.750236930749	13.5416617734907	46.1706660925709	127.119822396454	18.1073847434259	117.303346893509
TCGA-BR-8690	0.127615687746719	0.112861173673232	45.7496720679342	8.05579490067262	0.0252787538072283	31.1619285995307	1.47220536368818	2.76764203599554	23.2627637503199	118.738419885063	34.5214571809033	0.667432267491318	182.021037897024	123.05654538216	7.36644722538065	0.0699985640235314	89.5631628443377	16.1481656924617	95.9722116571922	7.47176459697452	158.289433165435	123.86673136555	81.8135840724944	29.6346166303118	16.9675207528963	22.5922548463037	17.4226503853658	63.9134494857015	0.304728116516663	6.08471714978034	0.87441194610665	1.66199604521372	2.76942624529394	271.456187112315	3.25532180771959	0.244199988733228	30.7270181923248	0.207935116379891	15.2284042001416	1.16485147899016	15.718083769812	59.723409856938	10.7268320878738	91.6316096834619	32.0670507529011	73.9478582870947	40.1632105879345	14.7729608369791	77.6951240702864
TCGA-CD-5803	0.028755975960791	0.0259488471054617	8.95684672836682	4.74000685666988	0.0107288813041839	63.1206971216194	10.9336329334686	4.77501339380889	28.8435757007817	37.8869283811537	21.2179575067794	1.30389935149353	166.52259725731	70.081914060381	15.1778111138045	0.0167186137610497	38.5864539953899	14.1638714861392	115.499397380326	6.25029448053726	28.8764482508096	78.8186246021437	32.4578349218506	21.8596578060482	3.00723121842031	23.4076678760434	17.6866710467644	16.4485280279804	0.0646496563459997	1.97956966219757	0.611753070718121	1.24841236158486	2.32377749623043	44.5606150723996	0.51437021326323	0.0498310908219255	23.4289322966677	0.0688318786396249	16.7682193788955	4.11199735513778	4.86762112094705	26.9636246758695	5.31893343791614	77.8137636463879	24.8068400059611	39.5180676213868	55.0158566350513	32.8497481008813	34.4512826315599
TCGA-CD-8528	0.00851677218695853	0.00172337681384339	1.81116194801394	0.131183969010255	0.00139424180020799	7.61666383125553	19.9895936639185	1.72543512923264	8.44849011874937	20.0680313567399	11.4952639772885	0.401492467631457	185.381905190743	65.1051039757006	1.72022117355547	0.0110856218739001	13.1311285509865	13.8945	125.693199185318	1.50766	49.2070307212108	59.6899603617266	8.90570674257444	17.0168850547933	1.47789448446553	17.6033287390512	8.06245291438056	4.08617234845705	0.0375359820629337	0.99582811850313	0.874552673084585	0.0915930460679139	1.77064116188478	2.48209366581878	2.02184658873078	0.0022301116640998	1.8978349308094	0.0415356184184367	5.12741237865636	0.330825529017433	3.46253682343537	3.45519525485879	0.82423809246264	21.0979365113483	6.75901309849031	52.4565742362083	100.055673157701	6.56980277519597	29.5104794543888
TCGA-EQ-A4SO	0.0275038730700301	0.0132051806346241	8.89977966300424	0.865465796438574	0.00550515290103149	44.9711782881669	91.7592937475853	6.54762260232739	70.3312062922987	79.284385407033	23.353202709701	2.09101949074391	184.922358006575	112.610277676617	5.18246145630481	0.0837606986808624	191.483307265054	19.1226721266081	110.731082150519	6.08974983387027	71.1957768778782	178.178461104931	96.0449237695204	37.6316167761267	4.71041847527154	20.2345965072129	19.2123615062949	20.4099588420885	0.0790976916321831	2.25264099381363	0.80979712853817	0.654396240026564	4.61913710837694	11.6750136850864	7.00355302031239	0.0163950457714391	16.3975011593629	0.0553777925091614	16.2040202234079	1.20148341785977	6.58903004300341	9.64284324674989	5.24549	139.646041389054	18.4052820826421	42.7196657753399	288.989786764851	25.113036264164	51.0650921994274
TCGA-BR-8365	0.490726080450035	0.0539946612005971	185.080740391818	37.4959069826006	0.017268323734314	93.1301616262761	31.8778912319475	5.61693231097188	39.2941307056415	61.5050083385012	19.2918936202447	3.58557802887593	163.408814687369	69.2451241282137	20.6400873026427	0.0237541776525788	70.1186420998106	8.73346759220118	69.5660968846105	22.5216314248964	49.4461229532112	164.680236944327	59.8239327410851	17.934794375976	10.0721877968523	17.2443988124957	15.507592101337	49.8901390432815	0.152339869240093	2.75455632987153	0.643685970094904	3.76048613920455	4.0497910949134	582.583514246612	5.80115516648651	0.122159490304787	44.2650375439339	0.167319731948589	25.3919895397347	1.56195985007373	47.0400365523997	117.402224850064	6.64905726132521	83.1636264083604	13.9494829515692	58.6530014199257	64.5943058100671	39.6673578903431	98.3196228332945
TCGA-RD-A7BS	0.114131622483308	0.0619745100585006	24.1403130409905	29.6613014261111	0.0216162495212356	10.0232749158254	19.5446487720491	10.4075452813099	98.1396449248992	87.1758210496137	18.2013754435294	2.69784065595387	178.398735651392	56.9563934699325	1.59355557440799	0.0472450378956874	107.008275676389	13.3487909781534	97.0514338435061	25.2294326081253	269.009118730151	67.0564896536464	287.906479986642	15.9282020149578	1.59214143303911	22.6495612717838	30.1809765757652	69.9626504470916	0.409437368645754	3.28764391933907	0.865868276022032	1.39159982357604	2.82535900896486	235.702457974573	3.75198733444314	0.247804450698636	41.7998945015995	0.195444390445781	22.1581866126881	1.55314108751338	12.4466447408951	51.6176117012146	12.1304792821609	71.3598908171393	18.5048541627269	44.3752495931122	70.3497852246071	4.65850535960459	53.4554539898863
TCGA-D7-6820	0.0231217126774806	0.0254155503032768	9.54237602731312	12.0948	0.0164463346221521	10.323846465223	14.450878499144	7.74882056514176	198.500176102014	70.4922675162198	41.9542563897942	3.45617389107735	346.952334405239	112.948432708589	1.64511666222396	0.214882462762533	276.539586117606	19.7949255626144	112.842918751489	26.529512853014	118.826120328482	208.696049237305	178.093329773713	32.4029255875134	2.60899827958944	30.667538787183	97.100238281207	75.5632624784619	0.792832384282975	5.44343184434625	0.965735942246094	5.62764128316767	11.8194152802207	40.5736450054429	7.60416286409982	0.100269016945747	31.0876943488348	0.20246176291945	13.4077633264175	4.31669	6.2985452362509	45.1121461300358	15.0178055325453	120.641069268866	56.4292177774539	33.8390960242826	166.396958310096	5.90764	106.705212215283
TCGA-VQ-A8PB	0.0556553069672587	0.00563976276207511	13.5001364701411	2.20284825469651	0.00415155954057404	15.5064618820072	9.07867093345813	3.47974368894228	22.4966521444151	54.2432304424694	16.4972556898454	0.678709393315497	163.012894936785	63.9217512557809	3.44466196829208	0.0311845523427317	68.2808562705225	11.0042031834772	99.3057607912075	3.04470602750352	61.3893323736831	66.6316694912714	61.0916288823982	16.7543336951535	3.47097548448256	15.5930658149121	16.749325389527	23.174987132575	0.114060875404512	3.76791350815164	0.832982426147617	1.56205741866023	2.69253795802328	33.8537823350803	5.49606085363958	0.0175625746035198	11.7145100257648	0.10955704329161	9.57089645317027	0.181062997269461	9.17715373147812	18.5119646861247	8.32786053425407	35.991808431036	8.46987834625721	58.867672470828	79.7374040056107	6.63910358043598	56.7815292114204
TCGA-BR-A4IU	0.26909463713672	0.0692607636624854	171.802164290268	15.3125561500112	0.015115590255362	58.5043785690681	4.37344618400293	2.67560379995268	14.3127898768006	76.051529406613	22.7955140551695	1.31460383723596	164.350519187077	80.9983116435023	11.2327661840693	0.028372541733262	63.1813272801485	10.6864841753381	75.011189767786	6.66899261997303	48.2919083352991	95.0437881094912	32.0547242386301	20.6652267812843	5.37494130987621	18.4788984602056	13.3976207593315	46.026705071499	0.162399564901262	3.03704449425477	0.731690600440442	3.45479084197229	4.80358700342097	301.115097419912	2.06120530145173	0.116690426627914	32.6762839744929	0.173587128281717	14.173564625839	0.941582113130198	31.3559742812329	132.426746405359	6.29398397175832	66.1678646212232	19.0890341428461	74.5181327386466	37.2482942310458	31.6553436322537	89.7180185915019
TCGA-VQ-A91A	0.0585350797542783	0.00767764465580565	7.12494548039109	2.28517	0.00577816013625045	30.3776442603079	8.21842840574519	4.16234266378948	25.4635682747837	64.5638215521019	20.8254189939864	1.46879606238685	199.851596064326	67.0219267906963	8.22163646994562	0.00861394034607463	61.6793752011136	10.2541581286875	88.1172755989804	7.18327253671589	28.3820209134012	126.07736219691	19.4239949950472	15.5394997656029	2.85519292770644	18.804874732716	15.7987456108728	23.0725246731601	0.0866391523800615	1.67234896981669	0.743793054063658	1.79721441697541	4.89613940395893	66.3040586046616	1.05391730183711	0.0309015934267333	13.812610580734	0.0471328796368343	16.4492646503037	1.18377083689779	9.76655479236652	46.5123689491788	4.07911959498963	115.556508777884	15.913633152352	58.5093586718626	112.944644887362	21.7408898385321	51.875977345969
TCGA-CG-4460	0.104393617153982	0.0227222076180831	19.836504371188	5.21853582357716	0.0164661144368763	24.3217559310525	9.04795987705635	4.85225895552642	25.2135544969655	52.7617519612512	25.4097030328629	2.00303598564844	232.36912069479	131.389098389833	9.50751548565097	0.118198019297252	121.697330407098	16.780247638935	84.6911928834785	6.84147329109368	66.5598517582627	134.085287563751	56.7411819320661	23.7011371110537	8.49260838597911	19.8241226579351	31.9476119413967	72.2474606563637	0.208828960968767	12.4435013721881	0.870844587737393	3.17839843478077	4.81636246930872	238.870406515506	23.7608238388836	0.0843078256835697	27.6458	0.0852843971754251	11.4013847843899	0.58492183059828	12.2174166851599	47.3689235227786	21.0435557239858	47.3684565118403	17.4319016237939	58.9565330932117	79.4516339405745	15.0947858870309	40.4746255848025
TCGA-BR-A4CR	0.029562781247105	0.0254924332564535	3.41479779392808	0.884550757352992	0.00709304891989767	25.6029921143238	0.198054582575591	1.93703356976712	10.7484905241334	9.74049555518609	7.6559341905042	1.6637571360734	260.461562123171	71.1217303487139	11.7305883033889	0.0294034104824973	40.8364993521962	10.7856963037248	73.618666152231	1.35674559069537	661.893647039613	223.377393291318	15.2922455416103	10.7355344127355	2.45994674387841	13.6560374787362	21.2280805829361	30.6343662265587	0.177882056283765	7.74329766581088	0.802581474183257	3.4809369223857	3.16830122509206	759.901715741235	24.5868016358973	0.00864619072727082	17.1422365905575	0.0665271497042469	3.80438128476872	0.0905503128256312	2.73863128495655	8.12047991183967	2.60030868167023	40.8227072665899	2.78740013084947	45.5087	187.143749114464	21.776655715706	20.950477702324
TCGA-HU-A4H3	0.0553081965981694	0.0241442515676376	17.8819163119007	6.07347290607803	0.0101210720261962	39.0602408071161	10.0823952675919	6.74666179737935	48.5881101761635	117.601727440393	25.6551083420653	0.402755490421469	227.238659200395	101.317803856984	10.3750637526777	0.0338425916204074	148.115103787278	15.0555676036381	121.881672468075	4.11262114936998	189.956820433566	80.1196627310315	125.235964596754	22.9529355080751	13.3868216549881	20.9590687631255	36.2465007891315	51.2849818868452	0.287547095699891	6.83513798919618	0.896115942070512	0.718094671784524	2.73231074530698	87.4492740892944	7.24917587137568	0.0787854332652187	13.1997814359858	0.22412543776965	21.1716030298125	0.683415986687146	11.5720405364801	41.9199492795263	13.5999598925545	105.318296060328	18.9797238341514	65.9135627939855	84.3429482714936	14.1346684873702	70.8592470131967
TCGA-VQ-A94P	0.245315725102198	0.0979213458867111	196.035021395251	45.1732495216363	0.0114929924632246	82.1348734060692	9.26351590612477	2.89550116719671	12.8741554556578	54.9641841242357	24.5247051940785	2.87859551913546	186.972497287191	81.2101923264581	16.4166388675712	0.0211801169368929	61.679565286332	8.09848509850953	67.8871109301019	8.94460476473859	63.813537042141	87.6495810690936	24.1785617648145	19.0114653124392	3.79825466895744	16.5339254594675	17.4907395149686	79.9803915741784	0.131780415610379	3.52861371409894	0.704550443615355	5.87495869154058	3.18892490080729	386.184491652233	3.33142385947323	0.111852072308511	32.2278176630057	0.117737488259502	17.9640189338559	0.777836661939008	31.039858231927	164.291406965956	9.94102913501841	71.3674848676923	18.1100991225614	99.684454617649	17.3256716780355	45.227004499556	79.4415584570459
TCGA-VQ-A8E3	0.0158959376058783	0.00379223831196376	5.75292386539896	1.18642524544995	0.00312309897484398	10.7992072185966	3.20110616638965	2.75064346367952	18.6739255301413	32.1906687602611	14.0334837678695	0.229277809433403	160.274449070097	67.0575550184109	2.5334327163967	0.0209330635326409	35.951632088982	14.0334805093661	115.081772655402	1.30710180936988	85.2631347513569	54.988282938151	32.5230693581686	13.3041965501954	1.64138127497103	19.4019948922063	9.78531727263674	16.474257091624	0.0975742754523449	1.93778902359563	0.860633261087131	0.639940681404887	1.50417065830095	22.0266073581616	5.68286114570167	0.00930074509056212	7.44977755165834	0.0477194444166345	6.87003705574005	0.743742393393032	1.81483030131378	10.4199418586919	4.3038780801158	36.3844077827675	7.86380291065055	53.5597211768971	34.7150264426385	5.78168452206117	35.8636544191869
TCGA-BR-8380	0.28895272295578	0.0388321526684637	247.414289064784	14.6494	0.00996541273256882	66.3612161696384	8.7488314420242	2.13701735683004	15.1629294731669	77.5108411144797	21.3767419391883	2.24106012206947	183.887731969229	87.9258943698405	12.8008984911694	0.0219627460519603	53.3602273230225	9.60824778617093	79.4001717134304	6.79352798296756	25.5688498781426	75.8882477872251	17.0611035948408	20.3141479497796	2.73047057835262	17.0158880211538	11.2450165625328	37.3880400369932	0.132360226482816	2.15021064408875	0.786839594309931	3.16094153789252	4.47409689083233	334.494696590513	4.1443455728154	0.0839286840122948	23.0070825832324	0.187786197308627	10.5935565195135	0.808060588874743	34.2534284904189	108.302205811805	3.7113761604886	66.8435533116741	16.1836904444587	62.6942201481783	32.7374029582654	39.172450197166	103.751279029776
TCGA-D7-6520	0.606539629653927	0.668574812389515	159.299305323605	49.722185012672	0.0555243398858743	39.3156070953902	7.89644651442851	14.4966106846372	93.758326668264	318.403427636914	46.9749321649959	4.34089756625055	390.100919613721	113.091116092528	11.3337961118297	0.272400665698709	169.620439324062	19.6256931442067	130.744152646098	102.912604446829	219.223264043738	392.555487854798	63.0939149144526	32.544090411622	102.183297747114	26.7830479537673	49.3851714702005	138.91502740449	0.665944573630161	5.03062691284815	1.11143062399113	4.12868389704914	17.1771665557268	220.922353103813	3.63907915238503	0.664814822385318	106.194581351573	0.194008867748692	39.3329061121675	5.02062549364221	161.279354583066	257.846505254903	8.16801776087008	106.336235317045	47.7185024342925	44.0818986392904	779.794811817611	19.9488311326609	322.931556802736
TCGA-BR-6801	0.204432845840104	0.110126242604132	90.1834469156774	14.7053208877699	0.0207269754533715	33.9100060897046	2.27695941172334	4.83394714842952	30.2488249370408	124.125236837772	25.0172334591261	1.34442646608113	215.31349205877	74.3352316353391	7.58465012183667	0.0999379211786422	42.1434420026472	13.3525703803909	85.577251844562	10.6203947332624	172.562133068298	113.106487156164	82.429903905218	18.0383219402081	14.6533327389897	20.2534973653465	13.2547025957776	44.2474236647235	0.278816942579032	5.6841131230253	0.9167452079109	1.39143104225633	3.14582	227.84661964802	6.17052246634543	0.175161416586806	26.2945091626411	0.178828825825536	16.5325448782286	1.31602737695255	30.0746541408818	55.2646268199785	11.7232696718989	68.9607960984726	21.6320355285684	53.1714029801128	108.374858571962	16.3545954450124	106.032849062417
TCGA-R5-A7O7	0.0628257671786777	0.0267508466781632	18.2820743167046	8.0268281340699	0.0146531895960032	17.0267572815765	5.05115008144991	4.54681807558298	29.7145444269492	52.3317864513808	21.264153801533	0.723130848482701	178.189684926028	66.7919269868998	4.16133019319065	0.0918144596308311	76.1960892723125	12.3570073633952	85.5320775319511	9.59434073323128	67.8663949025858	128.183435831276	106.280946046891	18.6497286033747	5.68425214632643	19.1913433204202	23.8874252575855	63.9715176918163	0.287720559918855	11.017745727186	0.742749731999353	2.64677008110646	2.44329514340163	389.786601750854	6.66446978609943	0.110971903779647	31.9313464734075	0.153101523356862	10.7626182480655	0.654948301494616	7.68211875869018	32.1464758221668	17.8871324869769	59.6693115749549	17.5792469656028	45.8168994052814	90.3782681970151	7.16742628149428	61.7057885253078
TCGA-HU-A4H5	0.768070532313476	0.0332969514843034	108.225100449717	19.1923597225428	0.0159588691046325	49.5152941422836	12.3785922144242	5.20948139440384	58.0835055635501	201.424602604417	17.2432975044236	1.6714936892186	202.570002257372	95.8823025239121	9.10129302585672	0.0758578201955672	111.510712681482	14.9437025079203	82.5733999254097	8.32556446876853	1026.91468141348	193.114729888966	91.7804759132679	16.5909964919615	28.3681307496944	19.7616172385474	19.7919174418369	49.0158541734661	0.490615342292717	4.88909015931056	0.780305820729616	2.49296557202583	4.25219684606418	131.953283370125	7.31764113269985	0.0923601492396613	17.5875098230991	0.170849748212586	21.951892180411	0.525573453605332	82.8233816110505	93.6547616675292	14.7901304255412	163.453047873185	14.5256232995639	48.3482942532478	104.248189563924	31.4664944365318	181.028900580581
TCGA-CD-5804	0.0565009928692521	0.0924692807974541	18.7818337746479	23.1394969652469	0.0254961911289511	20.404949910931	8.14873599516361	5.7272978567081	61.9247296844503	88.0572765006333	32.4551493511404	1.61207866226375	277.333099415106	87.1517360372101	2.25355	0.129307506293706	130.005300065775	16.5456360171855	97.9663746898469	31.9603879094843	141.551486357312	194.38105961179	121.149205270817	28.6628353095142	10.3276385138264	27.443614280523	32.9848207945709	68.3076445019379	0.462166424885444	5.28214359579966	0.811602886596716	7.73083345668851	10.0982417723569	166.084793743234	5.44920617613219	0.218221256956498	50.7577753181148	0.163861040164025	17.0168353435111	3.62243417320169	10.3746753112507	87.2919206741738	19.3693170283953	106.198045898032	47.3659169916129	46.6348273981125	130.916408963463	9.14612565172268	106.592927351259
TCGA-CD-8526	0.130603939936537	0.010521136586839	9.3703566570263	4.67627007109499	0.00632058483869975	28.1966432382323	6.30526507944741	2.88696948470181	31.3373192403191	44.9233031876096	25.1308877067136	1.24087757134713	282.408617996502	180.119372378315	7.39757895101104	0.0466377732503248	92.1545920318283	18.9835262724722	124.704808418201	3.85016531857081	235.001103985204	130.650752462226	29.2060121377519	20.2275759506175	11.0836855658417	24.3195577254082	19.7278625129848	63.5685033214078	0.210844980418014	3.68672250835414	0.804692183374141	2.21031012258438	3.04433873594496	171.177566482231	6.21228141620132	0.0272128633424891	36.4254835880373	0.0539689134285557	13.618690823892	0.965970519869851	22.9850407334529	52.3206809803129	7.96610945254809	39.7528749560013	14.6911842437146	51.4552859987496	83.562997827354	15.6802563522325	78.3720493144598
TCGA-HU-A4G6	0.0531818693988385	0.0205540495574678	21.9998622666933	2.08022121763944	0.00864411733817643	7.7771030188714	1.29110285631228	1.87306526131816	41.0555366264589	76.5887114128234	21.666707772984	0.548828351632839	211.324022746226	96.752219669135	0.954982295616515	0.148573269536897	61.5573449394822	18.4415237382879	98.2825699362134	3.35768008163053	50.7209108437664	66.5575613938159	52.1369723133306	25.8912476375884	3.04341191311799	22.5360274661988	11.1233659349274	20.2487462904973	0.122362737352189	2.20866782955203	1.00441722143021	1.16747073651714	4.12780880817813	35.2990795330984	5.21224889552571	0.0216853804849667	17.772591454922	0.0673392165854054	7.37514824333449	0.790966284830095	12.1447823189171	16.553263830651	8.02539929846284	71.4212541176639	20.5615694259561	61.3075976763259	64.3580492211804	7.75854558047825	93.5606409093846
TCGA-IN-8663	0.136303744237303	0.0266348233749831	269.059870879784	11.8858031430082	0.00817231414696109	17.664117199031	36.9520641004124	38.8132455449924	283.18641090034	201.147275329526	44.1790542250613	0.803071862835381	333.398650033517	74.2663674646511	4.47269167084373	0.0299089641430049	152.627037523108	13.3497069329788	181.463936951133	9.38392484269149	2898.25747693067	121.007835200552	700.973623817766	15.5475327984576	24.9872459012671	21.217413211906	162.151554386868	124.952026913612	0.284200134378659	5.62958062251465	1.27367548457523	0.132781192680566	1.84673750508397	100.645324373799	0.192868479387378	0.0264447246033884	77.6960263684074	0.50779066490512	155.813293005087	0.506992342082644	44.4800842308124	317.42385672882	3.13423953145101	107.752244318148	31.1195528654281	95.4460126019818	1602.61114988588	7.77971986082626	213.93891136357
TCGA-VQ-A8PM	12.4719082235738	0.017611097128825	309.620349758949	51.9689825619024	0.00770625658738175	25.4828912002141	90.7211495193556	4.22209609085246	63.4766717425389	93.1504612284865	23.810552665639	1.82982522430051	106.784248533512	59.586162021489	5.16743194953704	0.0237450159211225	169.512802760962	10.2976731785146	54.4304323000647	82.6691821172036	104.645683902783	304.110401629762	101.388686145277	15.1211894058515	34.8123905512724	19.7401923177308	6.61690488017081	55.1700727000128	0.310379443184736	1.94496888701893	0.521394421135284	2.38596998889264	4.87224617049741	722.083551519114	12.5704828269842	0.113718154460456	73.5776839293281	0.0856070320418409	25.9521026476586	6.27632128551198	204.417380871009	45.998706348671	6.35442139540986	104.154609707814	17.8988528865979	24.2123843837034	172.56579653617	8.73689270594342	166.097398488216
TCGA-BR-A4IY	0.0562405918706121	0.00954551200448215	17.7716976262291	14.3041544095891	0.00593757537892306	11.3442719821653	39.2945554607891	10.3124731096306	65.3927112936187	55.5618242980482	30.5208896424476	1.0387517255533	207.838277050469	62.3341450950083	4.54737139293527	0.0140852415973363	38.5450990732546	11.8514671164911	138.772686057558	12.3365261710887	129.030515881689	61.4665656061451	63.9202525282328	14.124625558886	2.68124446710183	20.2320336633642	62.9476032874002	38.4406481127898	0.21941273466712	5.61570696869909	0.818970160939865	1.25409352400067	1.23856005600755	123.87982970016	0.17893657319732	0.0303335957923873	40.6433544135112	0.0693018872439827	33.2769758974502	1.63179011439446	10.9649692323569	61.5991434106247	5.04297724771156	46.0256552519041	21.8149971448431	63.2870168365358	192.43066118392	5.96342579851783	60.6978572976304
TCGA-BR-7197	0.42464093170018	0.0628110463983053	126.058770308257	9.22356325169759	0.0141019264486387	24.6306130277016	3.41692579671745	3.93021437003672	22.8807209170912	82.800466896708	21.0303600958357	0.899849000366987	239.243948021377	72.0485353809226	5.58131758008792	0.11510951745863	32.8935274212749	13.2439009467791	80.2554531174058	9.8269496415754	279.181287986485	134.398589745042	39.3246705805542	15.0402288144996	17.5583175394022	19.7009004055113	10.0638678223588	33.1480416584636	0.223719588169553	5.21179082558167	0.976249306586197	2.79762897955246	4.09255018143069	351.429114474037	11.4841815138643	0.0891236619290495	40.2314641324462	0.127184174355759	14.2736362027744	0.778548898658626	41.7614261555518	75.177357361822	9.56630317592706	34.1842062529904	15.9434126768748	52.3663497041317	122.330002583783	17.9800037643093	103.321485987774
TCGA-BR-8381	0.0774027847474789	0.0152715266477364	14.9813	4.89666201431635	0.00770002483304898	29.1034649583009	11.0420624533679	4.34605466928696	33.473	51.6820040550782	21.0241265065346	0.723358629712388	142.355780804599	69.047007772602	7.72962464337584	0.0351709917620636	73.560704457233	12.955257456549	75.5288567068795	8.12450827950578	51.9812012530837	135.404643529325	56.7032105532228	15.4407044406416	7.09945256976065	21.3510235615215	12.3015292895479	26.5233482864797	0.109472247285048	2.65059634273453	0.644821543050141	1.15651966484232	2.39321677271902	112.515459865136	5.7282497979897	0.0386847110221528	30.4114680942953	0.0749018473320466	18.000489350767	2.07555265151236	11.2086858425567	22.6153074142795	5.31792612243345	69.1165564330995	13.3339770284212	43.6208674255118	75.4113804030911	11.6044060183036	45.7884228060296
TCGA-SW-A7EA	0.0233458160010032	0.0181264526148917	11.3232723777189	3.18863457771306	0.0103341771725254	46.5181677273348	7.83000195994153	7.16176990116795	49.5699292409595	60.3597945733016	33.706512139556	0.518793588813772	226.863755960826	97.6538253639165	9.41669170164338	0.025039711116441	91.4716241439611	15.5147214789873	163.238009076864	6.95885271682067	93.5056229836639	71.371470088142	176.31218036199	32.3153269421064	8.64088310163195	23.0152573608257	59.0056510688736	32.1222995181007	0.146576753999169	5.81673473012871	0.858735705921316	0.575269760969906	1.92963908785309	22.8259745275193	1.24620700261638	0.104496915289691	16.7187638345308	0.329592920205381	31.4181249387077	0.904469916626552	3.22801468372783	19.0445311918572	11.0804302138351	88.659609068528	24.9626935348904	77.0792541620311	60.6671549290719	16.4469380937804	40.1125679139568
TCGA-BR-8676	0.0329132024515741	0.0132844093936052	12.6261757980388	1.43772220854882	0.00438574683314061	22.6891956089836	1.47474322096145	2.63428778219376	9.84790608789811	56.512288904208	19.0878551966691	0.268971871520424	201.313588344736	96.284757335616	3.81460990219335	0.046845886925091	59.5790085129711	14.3520925577836	96.7194366464612	2.31999921504617	55.7464039945939	55.4398462508103	55.3611169487596	23.8237196522358	3.06464187999175	17.1969385475108	9.86336104247478	22.5636722628724	0.100616925269884	4.3165434839259	0.760496762096235	2.37060777997899	2.07040435203281	84.0360430579445	2.06483407300022	0.033583376914402	20.8170287152897	0.0613041236178894	6.77495960783215	0.253708595080502	2.96216046139605	18.7751602352299	12.0188656277406	45.7723909368316	11.3511401577369	52.611019842815	41.0178452697528	8.02819966934901	45.5431037796695
TCGA-BR-7723	0.531112274849736	0.0486954514091267	22.9375175566029	18.8889516206271	0.0294529951796001	68.0285282048258	6.29131060297883	3.31947917940277	79.2885023469523	59.1837934155337	24.4174726014026	2.04087970572014	384.240431771274	181.208995855081	32.3296634058178	0.0788264909757911	29.6142307329948	14.1487923848171	88.7538770205095	5.54452	310.484460073929	100.020022180853	14.4973720213263	16.8715129486269	93.1185134381221	18.7543538852133	26.8152178283975	101.83029601313	0.179232085297459	3.24557918263214	0.919146142607211	5.5183528910484	2.42524367398076	140.718102777465	4.00638377187412	0.043677203974804	49.2651538482131	0.160867394230997	16.5034239912186	0.262635198764786	57.1116755798415	98.7400679013763	11.8057708796937	94.3868247055073	11.5676502890792	67.6877563538586	52.0040874910242	42.1224873934389	89.1950856661268
TCGA-HF-7134	0.0461992554528905	0.00765089164106409	2.93788457073786	2.27465729020102	0.00510802987674867	3.77426079879116	27.2327366534077	5.92048340353249	86.4033487344829	10.4666187396284	12.904957294824	1.20882979602364	155.948393322894	35.0991226943053	1.59245959389378	0.0695165413272177	190.579446845096	12.6751407554315	45.9040588232002	6.64650278920009	20.4540517548799	157.461307976783	117.264663635811	7.56783515811156	0.962647344898826	27.2463147475224	30.8825924633624	36.4244495548934	0.211212057781543	6.45451163495348	0.73144512130484	1.44819182955825	5.5029998968766	45.0474581054325	28.9572962742761	0.0156150613784335	16.1306821110311	0.0492209278393001	7.17566162528615	2.90696659430385	4.1045869689082	16.767402990339	6.07125010094557	59.0085492219541	34.3950466027133	37.2169812422295	106.886563243597	1.44423119757002	32.4987217072949
TCGA-R5-A7ZE	1.08696365454977	0.130627578387376	37.6023235612359	184.042733075911	0.0986324761771156	0.0069517974815785	6.33412658462237	7.5000746045173	475.460661740108	65.6470585879987	5.80148013898701	9.07433956358982	204.652709991817	27.168025862015	0.0255067857389557	0.0559155196414815	147.469340062385	11.0150892575954	102.214506368471	34.6675537845447	1849.56397379327	25.6153019389866	1362.29904623727	6.93259672191973	0.01844666107552	24.8556397772278	17.0996883777153	76.8114060804401	2.34858562716368	2.48171046213179	0.985519106275765	1.37246043607241	3.11804	111.220826227932	3.12423598091471	0.467277340783647	56.680843275823	0.420548478047615	23.9159898351599	0.996596691452899	51.6499230491974	60.2649856193667	9.77776672860937	45.2782605082993	5.36126712013076	25.0211	31.5991753423588	0.0624002715692029	36.6095833067108
TCGA-RD-A7BW	0.12911522396042	0.105432984757631	74.8579384970741	25.7359047711014	0.0279838436338518	62.4063262212658	12.2234	6.95878547855065	32.6884885184265	69.2281155710592	23.6462247841315	2.67330272870639	173.320082743285	75.2034030078496	16.0999847861863	0.0321510555791514	69.4218734389271	10.0052003510302	85.0208932757153	17.5382015026835	94.8934068001385	144.646072931378	85.1807084361774	21.5205140778406	8.06460982150585	18.6197223745515	24.155639916702	76.6835573267313	0.199010210861699	5.62862921275921	0.700974671251361	4.20475774803719	3.4169804019486	423.255238474437	2.03541567792992	0.374889311860995	48.2763583576794	0.202813920305148	29.5392918682945	0.973931036775862	18.3239239233331	127.218356491891	10.5112101874128	91.3981455449535	17.2232457957352	67.5491228902429	50.2166887131584	26.0443643546373	70.0954006780271
TCGA-BR-4357	0.176763555392008	0.0508155315800716	22.9684127047205	12.5492	0.0243653261987824	22.4429732786216	11.1812569569511	3.46841568966525	34.7768019602536	79.1222246321348	25.8368688306699	0.889051831612806	193.864154493883	82.6441201573645	9.27702994855107	0.103263123148755	102.478216401659	14.1245168493128	88.0095998831257	6.98403047146831	342.858262250033	249.032430825533	57.3740071833298	18.4501923539878	25.5835364718144	22.6402536314502	49.1172187898482	66.3543045937595	0.568436992735046	15.2647466610275	0.850337939330261	2.75637310857963	7.72153096578139	242.083817500917	9.94239332910335	0.083973265969334	44.5751331708121	0.251566546836684	15.7582233583977	1.82482360109605	24.4963188079964	89.7841798572688	13.7806	73.0974582321576	24.1105614851056	58.682403913415	104.329648098368	11.1891420676307	112.959171242756
TCGA-BR-8683	0.547163540193856	0.181465909963086	74.4647625578249	21.0753073359129	0.0378497359987114	11.8267901163914	4.59651612903526	10.3986687356377	100.174678923892	164.300693775992	25.9548833055698	2.90121014225264	206.418378438854	84.7404329347219	9.94419017917222	0.242091292581726	167.25355796917	9.7409294820765	86.8099009878114	7.09503187115685	266.306596417872	285.131101206957	215.313049015272	10.6911438465497	95.8376199708641	18.5200922315346	137.990380799045	187.969732666135	1.15386731860874	43.430155481547	1.12250527820986	2.74573762505936	6.14649492048856	368.047679298293	3.17286497833745	0.105869384889105	50.9955681502175	0.227007727298697	45.3534601163101	0.796292057065152	138.494794910765	354.583232230739	17.6481737201564	131.070214786413	17.4943381828545	46.6564341986841	326.511342574877	10.1166484188419	184.371181386059
TCGA-BR-6707	0.0142170971368732	0.00677946428361749	3.48095253516537	1.05983096383347	0.00410541199901279	12.7214922984378	6.12329181724406	3.3853157197393	18.0825079082587	34.8311529125899	27.1223072578846	0.365259203442229	181.463351212429	88.4503147467565	3.13560269059024	0.0324308207081767	47.5199320281033	14.4921935639068	102.74830424567	3.52453280731992	26.654915704307	56.7375449718119	41.5983480575011	26.2161528357365	1.2776966946967	25.0348531952572	8.78115353100604	9.87828691949735	0.0477107008319654	1.72227202591108	0.583841724536731	1.14156085550863	1.99075711357916	23.1335082444899	1.0004780756766	0.0141179431815448	14.438159497673	0.0429813519707418	9.57012238216376	1.94914026353671	1.76733	5.96193675485726	6.16437833097299	39.8617462422266	13.7120952167455	40.5161184924845	39.0044050737372	7.4812464665998	26.2683880281215
TCGA-MX-A663	0.103609079617012	0.0324604502029366	48.1490896395617	6.76447945022582	0.0164081305450514	41.2510432482151	5.42774421303708	2.15390905668711	21.0671355045404	70.7374209350086	21.6126630634588	1.51219743171831	240.270883984312	134.976555028815	12.1862625517582	0.0343633345960513	52.7271589235541	13.2027270395852	101.581177541083	6.20846218424214	46.198245672864	69.3345257232884	30.6759817164687	26.0045208657613	8.02563618277085	20.1920568631604	23.68	50.6880814947853	0.117950125318708	3.44703169034349	0.929830391196757	1.77376887606586	3.42824948233887	240.611875898536	2.02004387026716	0.0979072054448293	36.6336005724492	0.115615757110624	9.27155702018831	0.930738555090314	12.5168136358316	53.1416685082032	6.89744596506765	64.5518126564013	19.1112194745336	62.1733044167684	43.3770420350935	24.2169989367221	73.9426165803443
TCGA-VQ-A94U	0.0770962969369458	0.0166320821245571	40.5111383353232	4.64045188545171	0.00802026142540581	31.8462455365831	1.82071612912414	2.36563928818829	15.9533233568079	51.9016047987374	15.8070027929875	1.27447130766974	215.864522879707	109.448724465894	8.83016098922614	0.0716037219056009	71.9576572176133	14.4186067107693	85.8495859942211	5.19236001980074	92.4710535200105	96.4697011741459	34.1332535696929	18.2957270409093	3.85896825737808	17.2648665958074	12.018871014284	26.9825436001378	0.134430392131469	4.46888422847136	0.91447510156462	2.80275908837763	3.28741836242265	229.094576141211	7.0199477252823	0.0339391155754309	16.8682343896958	0.0915780359220014	9.04946914202288	0.590225880405947	8.93816947616764	48.2766911876192	9.60564809697013	47.6031289121009	13.2186700261539	55.0900280809703	54.9669078548444	21.6317506903884	42.5372172659106
TCGA-D7-A6EX	0.216624186154785	0.125777350222281	143.046284570703	2.08969785533424	0.00666570576157279	91.2089356580298	0.581220777737555	0.981816184284197	17.7587112220001	154.239668020791	16.4528060475942	0.396477561065827	268.298656734605	164.115843993324	22.8342578640299	0.0688167906574566	120.501212232357	18.3553274206549	115.29253792708	1.44852017982942	479.388431896641	97.9151351858801	100.175591524174	51.6481613201515	4.27531165630764	15.2110696301592	13.1892307512175	30.0752474688326	0.155071530819364	3.32192016164608	0.83695412626348	0.681770014498337	4.02455570587081	589.496873290376	23.1766658468726	0.0505602958350097	28.3165497529878	0.214895993157636	7.66205840108941	0.459041664060263	12.446149553181	116.148008469994	6.00945696730073	99.6071367236301	7.0224769884053	73.914722036986	77.2523198350956	56.0707922324325	164.764440255675
TCGA-CD-A4MJ	0.0220760793626754	0.0070509683547078	7.8188234873084	1.56564618930027	0.00561752639590955	30.8466451567706	16.6131	5.43656975768214	45.9890814601742	42.1800655161891	21.6927041147534	0.571934005107935	207.578809200112	78.9422	6.12335966172385	0.015262379826695	64.0053889971287	14.8305620306708	124.694003799001	3.57817808404554	88.9835125654291	65.2367434802121	56.5749015536868	17.351402581031	2.04398668838844	21.4959935784452	33.7634221215461	14.5841211052674	0.111155273342109	5.82477230919402	0.969931157665428	0.474470406862068	1.83013766073003	19.7047068020653	3.89582911288101	0.0191857731821079	10.1131368386888	0.137706324870245	19.6512836573698	0.700820427856921	4.58334009649835	16.9120739404836	6.17956302733591	58.4967634550596	14.6324531655662	62.8723029104771	99.7585011352471	12.9398225225322	28.6265358303123
TCGA-BR-8081	0.0171667638440172	0.00666769225107625	3.62177472455826	1.3422753711608	0.00656410541364308	19.7532284926799	15.5511439402374	4.14928078967183	29.3789953917393	39.3378028887021	18.0489025998481	0.677721809445039	148.433153711904	62.0857210422392	5.20901709473722	0.0180870162194932	42.7231250496647	12.9776103951881	103.402168122447	4.99533495985176	30.7746393807294	60.3510243637931	40.9497271178465	17.9099844497987	2.3224563537355	20.4639073485866	16.3195581787217	15.0919353320384	0.104610503420249	3.12354449082646	0.799108032417526	0.582802330324621	2.26535622627755	22.1434398688751	2.36637522921749	0.0246949023332053	10.3782391997639	0.0969710056295558	12.0032101238384	1.42856399096152	3.08112973845222	8.64470144809044	6.22074727701914	63.477770710582	13.3105691723935	48.0688408050549	89.9462698192148	8.29227369459704	27.6995871234638
TCGA-BR-8372	0.00810219605237941	0.00112196234667117	1.31727696208416	0.106466313063979	0.00155686849899497	18.3096078361609	25.1230622098717	2.70334233224478	14.7910585173654	21.8103521281771	15.0198152589384	0.260705607144696	134.534386273318	68.9787664208963	5.81198511804521	0.0132199280435517	47.3886560414629	14.9614959995233	164.013703929037	1.17606947717539	37.139872736959	42.6690096916043	39.4277552795937	25.9509639079852	0.999107398515884	20.7233140426327	19.3131900486471	3.69399784584708	0.0309136730375112	1.85458981861898	0.666749699788386	0.254047874891223	1.40189815777228	2.03872115966881	3.83979805323116	0.00304340138011137	4.95683544050259	0.0253842693251012	3.42036777500686	0.647842838539423	1.31755676752701	2.62263940986226	3.90284240063082	25.689452928812	7.74571904547182	42.375620518777	106.686919815103	5.32725968759271	20.3037537232916
TCGA-CD-A489	0.41018685022546	0.1538430659948	232.697412285278	26.7082523668381	0.0230719222606982	57.5942406815266	7.39215971305295	5.07080580988634	40.0862334713344	98.6879156893124	24.910223242694	1.95644429977907	197.817982340609	78.8012681202658	10.4207870910715	0.0347778320669674	103.697514887441	10.4540267829873	86.1637772571898	16.2988613423799	218.758939979198	116.332439194926	114.569204450236	19.4001957267139	13.3418597757167	18.097964648217	32.6448532077435	74.3452920457437	0.247139854601506	5.84142232499157	0.803032561801715	2.86742805378109	3.86734804239311	429.412113807016	3.14093735576863	0.209597224175335	59.4778882758607	0.301500564116214	39.3112878633976	0.637577601347806	45.224977296619	210.463905750013	10.3761951859956	111.35943590448	15.2256127617858	73.7003464809411	59.6125241200189	24.6832968174861	87.9326904397247
TCGA-BR-A453	0.336104765720595	0.166669736809203	273.832812908861	50.9356716185643	0.0120500668011727	80.6802192998238	4.50972712041427	1.57426600123419	9.34089348696256	83.1641438840951	28.6995430306659	1.69386674875555	202.076798657236	92.8478900889474	15.0011918022606	0.0147865131006262	60.3542483880977	9.17267680996242	73.0257940056121	8.23253237203709	26.429975210542	48.5105793137174	22.1859888669978	23.4161088727719	2.16289490623264	17.9760761186689	13.611051669481	55.9633967902143	0.189272319856611	3.34651078873197	0.671640363264729	4.29580317758447	3.39746289756466	196.817996462126	1.83211136552998	0.14004583075413	31.7021147656332	0.164231533254411	15.6009913069536	0.749539946932013	25.646123988663	153.955532872222	7.50704993270344	79.9613	25.247925451944	90.2559502004573	16.0836121536045	40.4099573570549	93.8304373571278
TCGA-BR-8589	0.0428646049192847	0.00452413437619772	3.25119976406091	0.371206233203101	0.00488808789410447	25.8733729042289	2.15744423694064	2.32875177331007	30.8870864970088	65.652783061432	16.1393999878821	0.871928436508335	201.463586764066	65.8859899671133	7.97691462783601	0.0465191817158371	36.5712250211152	17.3419353579959	78.0973418220222	4.0520899289303	199.401725932879	45.3356880421482	16.8871118158267	18.0762524549843	0.594185584017024	24.5673524449713	9.77427288991026	10.5196934032098	0.0860974200639994	1.64674962357528	0.831229506164071	0.593400937248568	2.22110726093347	13.1182514815297	11.8409532307775	0.0189231371552727	13.2512870173707	0.0387180301323961	6.27457981062656	1.44414537261563	7.75016673015675	12.2345396255252	4.90696655719957	51.794409328308	14.1367181351469	62.4273803786792	53.2228829173468	15.2650735182258	39.0373579341675
TCGA-VQ-A91V	0.103142840427415	0.0261783047612582	19.8019485475948	4.66533621864243	0.0110243063221401	23.1717498854271	22.529478469063	10.0055998504871	49.3034560347233	123.174006948616	29.3260843954264	1.59365037359567	248.669539372567	84.0535535287237	6.07701649126475	0.0639032617703453	100.270661224856	16.5838673844379	104.788672953406	10.6480520073135	122.658504968197	295.558833291584	58.9055393353453	24.5057354283446	9.66375100962189	22.0182958122453	30.6376179247077	53.9139121271962	0.220480500235586	6.18658637312131	1.02203891944388	1.34316740456303	6.48319395249615	87.8371588060543	17.4058443304961	0.0458792264783932	19.1426869312997	0.123254047684789	18.9462666908009	2.14644857422726	10.1475097932561	63.2321456660386	10.587188798113	81.6566794036769	28.0752915636711	41.6426529899443	287.539700920469	15.0095604775624	73.9954575360206
TCGA-BR-A44T	0.0635630308956779	0.0401791407841567	53.7487091421384	6.19821150495904	0.0139715318647087	37.0788782660742	1.63057391848648	2.34863576456911	11.6412106617578	45.9344415240433	17.8949388894561	0.638330158744574	117.473158749794	62.7612017179196	6.89201113379768	0.0503815821393997	55.4095295735996	10.4528603698476	63.1447587398127	4.06058266677352	28.2454008511518	56.5976472336124	46.2591351264726	16.7106782662519	2.41592530095599	18.0388012924413	8.27290441891493	37.700867587161	0.178543594641145	3.87063069203869	0.644152700162348	3.01484816998039	1.99885239105381	337.321764840438	3.55903224331251	0.138567504614708	23.5119330103904	0.136586653970978	9.5028203716749	0.990463860990857	8.27285823645611	45.2411889238975	12.7083038471303	52.1026097324354	10.8882618741963	47.7108978558515	16.7154712297368	14.8975794543414	33.761540555081
TCGA-CD-A48C	0.279549228629068	0.133821658364942	50.3367873210789	34.5079559718406	0.0370333325355059	72.4915950338489	10.9117322577396	11.5214420435295	51.2756409923612	204.773778192694	37.6124942933854	1.76225717729958	286.84225533327	121.044873657852	15.1289044234054	0.0691332049081857	207.136952800746	16.5225338715446	131.257426811896	14.6826926820205	618.390657477431	316.537400111973	138.754955684586	31.8102234304795	51.7802690717429	21.4314363410094	47.7292864158058	105.148790820102	0.319032912656337	8.5506047098232	0.829440307894034	3.88166917576832	4.54948698335466	272.370193020444	3.73017256087233	0.207568218911337	45.381959410341	0.399325523551329	35.8888	0.852106435638256	32.8557633260985	153.811575188513	12.3126805326085	127.571851723081	27.0200499118731	87.0290377939604	189.876688919862	30.5952728465898	119.533445536055
TCGA-BR-8362	0.200870844625108	0.0479493461917362	109.55385297733	8.47815641804742	0.0135191452137051	11.973447385569	2.79766874572512	5.58207415479707	55.9254403163828	120.107016880615	14.9355139707975	0.756029274238016	159.932807468557	44.6009837463653	3.37028498581047	0.0417115182272851	104.141712164952	9.34527122234667	93.0949117506459	9.06134535603853	240.870570269353	180.309146259823	49.5028264144748	10.7866938778019	7.65352815761678	16.0402215549961	16.8234945524361	65.2047451792113	0.373234067987781	3.58759161605046	0.914340063742244	1.0356621228758	4.06466198064505	196.182112425861	3.87505998052769	0.0990701259950929	13.7830431932742	0.168007607073692	18.5484410173779	0.98842695459895	44.7060668304941	65.3072444626741	6.93035801866258	90.6184848618413	8.29638365365045	29.6865930943323	294.243890054441	7.72106753010791	120.156874725022
TCGA-D7-A4YV	0.0761223008634068	0.00474490870812716	24.407025596575	0.702229545324583	0.00396906805014956	26.1768134802579	0.915523192875826	3.37141770257643	12.3684198783813	42.8826654754361	16.189406161322	0.732563630145833	145.50727929582	60.8805967305956	4.63627574181532	0.0267643002994149	38.5546865547814	10.9765979908704	64.4220092396123	2.44247299234842	29.9735045588927	61.7248025170068	8.42501134135279	13.737515547303	1.49231661092614	17.3357803919741	7.40661119175324	11.8120699569267	0.109241316369991	1.85288662676752	0.807994101663023	1.39123035569269	3.73861357439691	38.9963859201231	4.24394825266404	0.0175631691861803	7.66774954622282	0.10645419676677	4.99792579380518	0.619109219080301	9.33294824317507	19.7462628945614	4.02163546694941	32.4053359437939	9.84629910385994	52.3786367892004	79.1716328590195	14.3214648710447	42.4929286330351
TCGA-CD-5801	0.0478518118674496	0.0123619846118092	10.2858226219362	3.75155354482858	0.0060203855299044	25.9235671866878	5.31518682843111	4.09971270598979	48.7189726518527	85.6879567318811	24.4396626796309	0.375088452688589	211.827925737744	65.0876248093079	4.45584149636389	0.0404101007310092	61.2372613678819	17.2084952798511	87.0726884853265	8.81213728472844	68.2287002414079	77.6287411168219	99.8939845530852	24.0643995921788	3.64633179133077	26.1279763342841	7.8271317346763	15.8061318088258	0.0501059857033617	1.57351913793493	0.66777416079802	0.626754889686776	2.50649928460476	33.9282348405554	1.82208953155076	0.0364702017788028	18.4592173520344	0.0631698738972752	15.4536068762496	3.18249403985045	4.38937652974721	18.5859745725454	5.79220948881177	114.007439677266	26.9198204428613	53.3995311222501	96.0961434988755	13.7511104944574	55.2308870498246
TCGA-BR-8680	0.0256656098865372	0.00386991201307577	5.14152797173952	0.580891619020871	0.00363999122499043	14.6360395175124	19.2886901784533	2.9671223413589	38.9861532614021	66.195227410713	10.5493931316216	0.449322889670524	237.110873496193	116.118527019647	2.1495997371076	0.0374625223107334	99.6763543761167	14.3459088904793	119.145385092625	2.61087706931533	112.92794851294	97.303376029386	86.5191489517331	14.883723772925	2.98606894414477	18.4936685138053	21.117978498172	10.7408907534379	0.128148114454133	3.66274782646196	1.06937295343401	0.739450975285912	2.99577108777361	24.0756597080273	3.23862957720172	0.00898828999441046	5.03004498759539	0.0833486027874452	11.6437799457386	0.335636928396893	6.71076377161178	7.9956148863145	5.82971610762553	52.8457903724699	5.69987367174293	35.3722652031757	140.236615740967	7.77019647449748	50.6054647717856
TCGA-BR-8361	0.0287743401699476	0.00816109337842084	15.0666849830469	1.18910799561284	0.00438524268222723	19.5718391315119	7.01099561192613	1.96629799703983	18.6548450531862	74.3636338411646	18.7853684782575	0.455232731408526	170.35249430618	97.691741910216	6.23291596566066	0.0464799819860624	73.1343921372558	15.0017696733821	119.212082340732	1.62736618720055	67.6325012183142	55.5215918212096	66.6540732659066	26.587740108741	3.50762507986344	18.3902607505226	20.9839214629606	17.214474470984	0.179361993396033	3.31682407470298	0.931508441818833	0.379205082421751	2.44293517978936	51.9934732946037	5.1899249581601	0.0283910828908665	10.1032902134076	0.167223263334321	7.73018139894588	0.360712654581723	7.1489663319391	14.2239622504372	4.44589695464298	53.8990143164575	10.8717887355935	53.5040841165798	67.3782	10.2917248005448	82.783158702755
TCGA-BR-A452	0.0695516292173739	0.00388423054370341	5.29022363977686	1.61191503652807	0.00263774338978342	40.5103203564738	1.78377410320704	1.73020235498298	16.8917290724204	21.3352979514563	9.76436584182615	0.503388451141645	309.823097248627	95.3798120174189	9.86287630910719	0.0286840077306779	21.3355079366551	15.4369093582276	112.582708641883	2.61897544085038	357.942009791226	64.5274602107973	23.6545861625046	17.8502954067321	4.11707094114804	19.0449849148564	19.5382017028342	7.8119148616775	0.0874664290458764	5.62371872777283	0.929577000951916	0.374378812122411	2.46608693022627	39.7223868754485	5.51921805597151	0.0102311391973123	13.8365176154625	0.0548099223954982	12.4688599986181	0.307678739090829	8.38023429043802	13.3740720947496	4.70192997879421	20.6606202286504	5.09807667921685	40.6150020299597	70.6329046988662	23.4684284070585	22.6456337142222
TCGA-CG-5722	0.1086492411269	0.00516686814179601	11.5493643644096	8.99814112296333	0.00398948503240086	42.4887841524409	33.2637298098644	3.49779350698557	32.7317066695429	38.9217295633589	19.9333014341815	0.937329606598904	147.62558408434	80.8341141838981	7.14903701974586	0.0186554506236466	78.7700232455811	14.219574906878	78.1634911473186	12.9770654779027	39.9536742901826	99.7271217347382	82.7926113526783	15.0439318198645	2.80546668689881	22.488761181537	7.33018386459707	10.2267608122472	0.0639875966987466	1.57841622630007	0.533363020497972	0.907817177475521	1.46215597541441	62.7938513718381	2.67357886784011	0.0217823296348972	23.1344758333831	0.031857656206065	12.8027763214588	6.21650524403972	11.2777818486155	8.76142935447431	4.70328654285119	66.0738885807731	15.5922166826901	20.1186760084243	70.7521306986377	16.6558265374635	45.2033531160464
TCGA-VQ-AA6F	0.0902637554900003	0.0460403512298315	20.1090908643531	7.30555163428504	0.00978310301883966	25.0862657872733	11.268663796621	3.85287339427463	85.3388523158373	85.099785837924	24.3073926063955	2.17708218940002	152.711529914125	79.7029785470022	5.62884919528194	0.041696200690299	116.125068285692	15.2885344678291	103.585375968392	27.8138281529234	36.7063104159093	265.835075970918	105.274504280751	27.3745119582587	11.1542090349443	20.5390620043492	13.1574620935878	54.417944981392	0.248127995724604	2.58048872116043	0.729588914785826	1.1843353054469	7.08285553515256	164.506199422509	11.256531947815	0.0629515639043491	35.6071381105374	0.089487987295354	19.7793347345887	4.25508336118857	15.7295604680468	23.8240219755446	9.95495081441815	153.961449861062	24.1512092922745	28.596855609567	178.358556612537	14.7954687086765	105.129268805419
TCGA-HU-A4HB	0.320127188721771	0.0226478376918839	62.5913334809638	9.40123419099362	0.00970813332938948	23.6713769127876	7.72790092963534	3.64150306350735	26.3261644066331	65.4994828571253	14.060302790552	0.814033031746556	104.839522252601	44.9291743526915	6.82150675938588	0.0589677581480858	140.536153946055	10.7107844861934	60.0849770621288	12.2546582171512	60.3204900722245	141.06871575969	61.1882024879418	14.2030291636348	14.6123901266322	18.3525377799601	10.6378116330891	41.5408446182073	0.283664060990176	3.88949581485404	0.632108164435053	2.42376987217378	3.98291081251162	319.728289905014	9.79266690790491	0.111003705393308	41.3332070230173	0.120823308103768	12.7011557952644	3.7833553364189	28.6889559565273	27.4005570851333	10.5692525946007	75.8729309919329	12.6301056980222	20.6556851529577	82.7220058324847	8.88336715851711	71.6391235052036
TCGA-VQ-A8E7	0.0255879507224324	0.0278979840005204	5.49618550698006	1.16856367112108	0.0122805339654551	5.52765538233937	1.50356917539603	3.33893608745284	81.4233567443435	39.9717421366014	24.2802727695998	0.787277361535504	223.324281922431	85.461566310338	1.24835085030789	0.0812828347407226	159.984	14.0837412075036	96.1604054621026	5.3892331906797	93.7203180267171	161.379722674623	121.504613107718	18.4447451376392	0.583684137994958	24.2428556953916	48.4963966418291	59.5140386285501	0.64307913141057	6.87841425948054	1.16548477559534	2.51273528321568	5.16801369380237	182.744526551937	5.39826847782686	0.0631563135833222	17.5755417525282	0.158921805038094	10.3048333300878	1.34563234554302	4.91066208264972	39.1139603781382	12.4177693935049	83.7392871771425	24.3182017725071	42.0086565157177	207.177269476743	3.13857963773203	63.1621392420505
TCGA-VQ-A8DU	0.277493592672913	0.0744669066059271	66.8487721074734	11.3266125621258	0.0165639932458474	30.5471397536113	4.13838481738372	4.02924808614812	22.3101382632392	103.91771132459	17.9532305861906	1.44930814888468	213.511723626133	85.4582414601435	8.74790774703834	0.0781885826496885	82.8753684613233	13.1756188736464	101.95377683061	8.69425368690823	255.648280539962	159.571533171784	102.163948671212	20.6749098751722	15.2708140964352	17.0972719520809	27.7025274517644	70.2092569984244	0.426059928999995	8.30979337910298	0.925955219081675	3.82922939560021	4.08176744919045	563.751829652369	4.23580932071027	0.117010871028256	48.6900295223603	0.22471589613521	14.8330038793545	0.445958430042349	26.4224692992494	87.9163295365609	12.6172756321698	63.0121524084642	13.1549626415205	47.9789427820703	88.2403422489165	16.4737326433848	108.476416043276
TCGA-BR-6455	0.00638332858745225	0.00526053719879606	2.07640091078206	0.693316388465638	0.0032890666453984	15.6246987515005	5.35608971466023	3.07139382557015	15.7321021828016	23.6441955628438	11.8056432714276	1.02709723335621	286.571829981272	84.9743703629635	2.6998839491485	0.0187272183505079	25.9068269692328	15.4008155886505	119.877813209816	3.20238277317256	36.5044240035135	76.223191027981	20.4350251529129	14.9964902467042	1.34165184775018	18.6297677588248	8.93631297977349	5.84349826270987	0.0303697133941563	1.39675881707573	0.737443315559008	0.744601785291182	3.6401095488626	7.61606109166243	2.4997991181644	0.00754797168044608	13.4443622904155	0.0193418895375753	5.39092231069695	1.16728220915084	0.872615870406099	5.27753931040931	3.68968343439161	27.3022315675998	7.60140199043652	29.6744832949904	107.134338485945	9.80612608309981	28.2782958390647
TCGA-VQ-A91K	0.0290354258822243	0.0134434068173386	25.115376604741	3.06823943020856	0.00918784777627922	25.6176553816022	12.6093687639906	6.10958672846492	62.8723817861897	73.3098896724391	26.6617435682291	0.919095455502121	216.03658349755	79.8803	4.32445063674261	0.0267769898373762	69.1930504017493	15.9285702526942	120.659771176373	7.29893706501239	77.9073788436371	97.1821832832844	42.9925978634833	20.3939453909979	5.46154629071376	22.4742091835191	33.344060627158	25.9523448246743	0.220562783450148	3.90474862408621	1.0221220792466	0.434392150086538	5.53455488483663	33.7246249197293	5.02642046449619	0.0426830691888589	9.96407441274463	0.258392133198629	18.8386963473894	2.80325133376878	5.43078054845391	21.3376695899944	5.30400744242694	102.70396442274	21.3630344511324	32.4784765697209	175.870543168322	11.965932324233	66.7086462306724
TCGA-BR-6454	0.123744303157433	0.0469078920287298	27.2523796984096	20.9957870871476	0.0209385187057595	33.5098140716432	39.3535943947495	14.9831291184447	132.160187479191	86.6414617791302	26.9459120578064	2.55918433310724	233.635272676463	92.6147155382528	9.63322268510541	0.120669494115548	121.900767152714	16.6541858902438	77.1390845275368	56.318597802596	263.431041443905	363.075507236557	121.677277063082	15.9331410033314	38.4417630286808	25.9022041581288	25.271251966896	82.2001122070046	0.298782936159529	5.03749321979589	0.781943366026949	3.10612576433048	4.27899602407157	219.030521330513	16.4356530482205	0.20428854004686	51.3772869294516	0.0968804636188187	45.4097046550459	5.24336056557585	22.3350068045041	43.6221229469214	10.4718481906576	83.3486337774797	22.4275889460167	33.8199531832462	270.644911390676	13.1153035113256	141.292031746341
TCGA-VQ-A94T	0.0201791030757799	0.00460754931120362	4.7359	0.767608039294883	0.00176514600094837	8.42802190365781	32.3201960106254	4.69775527934121	35.2543656826256	44.7915571734433	23.5016939715596	0.614027107102754	240.529623033253	98.2154786941291	1.79053512896063	0.0307341369277057	48.2789455225968	15.297512846638	103.66046418012	2.21839688467423	39.787452678281	66.8982742555504	52.6804529672893	19.7283299568378	1.46505371075221	19.506842219524	12.3385660374614	19.620441027855	0.0393358119236644	1.2536927019489	0.751310652411701	0.215852362472632	3.78381480586182	11.1033180700043	4.33500836482644	0.00664033958207225	8.5554958021146	0.0369969309573155	11.0708371363251	1.22869794312583	3.24902976152527	9.27534761207176	2.78144907816793	41.9271401416803	17.142949744955	47.4028757686717	148.603605672865	8.53388666430568	49.899131380073
TCGA-HJ-7597	0.023462888472864	0.0104289987108654	7.01727449626544	0.970890309713357	0.00549681626710326	38.041603455536	15.1637097594092	5.63837996576703	75.3835543795376	61.110005111744	22.4510455902804	0.328849888335561	240.014828529574	109.346	8.04578804805511	0.0339759278721307	61.6189716491096	18.0486589212181	139.984145263367	2.62500340899358	183.530475573937	98.9556282206073	90.2702766106556	23.6576595784139	7.3512434523753	22.5690305259156	30.2768511282673	37.2310954235464	0.13716691409548	2.99477531047578	0.945458178845036	0.575698368702812	3.76651899879521	47.1505584947842	2.43848951277527	0.0279107812865395	15.5290720505926	0.2374799197356	15.7975219324214	1.48073092016098	5.42295000267101	18.348813421104	7.4456114373656	110.66340699195	15.5827630794813	52.4084700544977	66.3959915815124	14.3623041451831	58.7591449077913
TCGA-VQ-A8PH	0.0699838428137704	0.00272287731749773	3.0410411794419	0.081404801206187	0.005011952778471	10.4729104010136	0.143199619298268	1.45099134015326	7.26376645600541	148.239673524109	17.4735043041161	0.641595651481482	240.312876285325	148.682733118562	4.86587519744029	0.0381673302331057	105.777845141993	15.0536561328382	98.365135192719	4.68449072498869	25.851502956927	38.8003646657498	8.89076448830822	16.6281206944808	3.22895434424293	19.298597410786	4.60697071909817	52.6065305246788	0.133314428523048	0.451369207560463	0.947479306132036	11.0521684540496	5.69291331380382	80.7974597375851	18.2039233865745	0.113100134371046	26.1164958712983	0.0233564464959047	5.5523577447371	0.46015273567185	8.02258575550281	44.5447890532026	10.774935022967	69.5925397321998	11.180013841938	51.3148055588642	110.150079906642	8.67644699390387	32.3275627701434
TCGA-B7-A5TI	0.161120972362722	0.0302928286417406	47.3019811665735	6.68120150714682	0.010635596920677	38.7513708619225	14.1950212867696	5.72212560595649	51.1244458956244	168.114014785429	22.8242088763773	1.64908287354928	201.853598475125	81.0746604746888	8.73251903352776	0.0667888027626756	132.409486302695	13.5952447040737	114.530748789367	16.5221602857483	120.92558548585	174.580271781492	73.7326803079975	25.9509424437981	18.6733440253541	18.2218294460516	24.6524347090141	47.2356625559395	0.344927758207499	4.15679222705725	0.852838610586296	2.37244542763884	7.03595797317375	84.1744364623962	4.79318891877619	0.0757103988460829	26.5570707045688	0.174209025866489	21.5362776677468	0.96626686596535	32.558685479121	52.1835561819221	8.50811977874262	121.991172861036	17.0130949353907	37.0845117736723	272.890932444572	18.810415093387	164.282656897861
TCGA-BR-8382	0.0362142483451494	0.0143922049330429	10.7744833389035	1.99195993858996	0.00968598272497348	24.6106272964516	6.03148521291878	5.0292139215106	30.2046219865494	42.9685733885862	25.6813967819545	0.689368503775011	163.602636850925	68.2495689149547	7.83498096869637	0.0257888372007407	36.8623997600139	13.5749374588737	103.884922173043	5.07685980703201	40.0819038935588	69.838042262367	48.2145805619484	20.6819081002443	4.34084896210633	21.7307075253885	23.4261624059095	22.3073097988224	0.128505551696639	4.75428608601409	0.864833040817607	0.576002552859609	2.05555795857025	41.8570239172072	5.05073853944668	0.0531656889355287	14.0797576576878	0.110534838062493	12.9177159434642	1.11022635007432	5.44615106312977	16.8779831685196	7.19852603067153	56.2198761963201	17.2588823823654	60.1150271298226	71.0246461443309	11.3159438981106	32.5440223258767
TCGA-KB-A93H	0.092124102562404	0.0354727701633685	63.4496193651539	5.09765641596315	0.0130600059771728	23.4246725177851	0.710316065300255	3.43512334645492	19.5883833298537	109.255505350958	22.3975377973437	0.497330789708051	229.978897268048	116.948548806944	6.14940472724993	0.108258349389064	72.8145000929489	16.5260222779286	116.589088481422	4.59966257336654	259.037032361906	114.178894277341	84.5680644624594	23.4185920735845	16.640773018601	18.8263111600784	26.2358432157182	43.2499047623132	0.322783873381138	6.43313223215341	0.949716278388328	2.31038081940641	3.78957454885105	259.964382867515	8.99817732463674	0.0993297028320533	25.1370018453105	0.168066154663227	8.71319701427572	0.504129753916079	10.7687891290635	50.3118356187223	9.40902823559434	55.3077415733702	15.7857111623385	52.1037107165713	77.945874338197	13.1719868120782	96.5569345875347
TCGA-D7-6522	0.0533963695195151	0.0127530550330224	11.6596852136474	4.43102395563609	0.00840718499509538	39.9311080924968	18.7403686774753	3.26165351397515	21.680442304806	44.7950618978453	19.6002980635212	0.584417977980387	130.267956528651	60.8373874902893	9.62223141599624	0.0144736673911276	45.4621623241832	11.8946858291922	86.9155569851787	10.4909287441529	29.2212349300731	69.8550317290881	39.486860127533	19.9139485621565	3.23312163027514	22.4929397471236	8.21363664702097	11.980543673135	0.0709378053624758	1.63801986774587	0.557227999443639	1.10673315458242	2.62230281305533	66.7933750723333	0.69243882799883	0.0551496397479953	20.901040165227	0.0806730314885752	10.2822959100903	4.91125142891017	7.00210815409232	19.5455443283266	3.34799363292335	82.2219187515749	19.4919436203231	28.864470172642	82.073122356268	17.1853076777206	51.5049048554677
TCGA-BR-A4IV	0.186595794023178	0.0499213660659242	155.213043944342	24.2824455922256	0.00938060020470818	59.2273575914234	7.8946959922716	2.97524974198701	14.7064460735744	63.4142693185433	24.5297877770035	2.28549472165857	171.646087766207	66.9333610846046	12.4140190398047	0.0152682580087922	47.3142651096189	7.28599860807061	68.8769184500558	9.11442904014594	36.0525148233953	74.8272519412954	26.8916627444907	18.1271050457452	2.17852382117081	15.5559516686724	20.1929535766089	55.9295741715929	0.135040356938558	3.3374337591791	0.65038317178852	4.15618440969093	3.54493826486828	341.595224358207	0.993045556558386	0.0730172371849228	31.6974831862405	0.105108739973599	20.6929054263872	0.448594292635277	22.1159485092663	168.792645111717	7.33876	70.4689240237589	15.6988001843468	85.5796959955916	27.8348005484437	38.4259666419476	64.9985273351277
TCGA-BR-6803	0.546532740196584	0.0542904176784579	166.523196808881	33.1741691420769	0.0116765242757326	59.0932884399021	13.1161126281335	2.97311935263347	22.1392807400727	99.4759	23.9808866948657	1.82008217584062	184.363922218872	75.4970950110662	12.0005753895037	0.0264044325237266	67.1166569434703	11.5957368122057	82.2139599425191	16.8078222845256	55.9477246295349	107.594744797289	33.6604127087668	19.9196670218379	6.72473397425808	19.8341189288326	9.37444842655805	36.1899	0.141016098506949	2.15285971829342	0.670166865326358	2.98088780078662	4.39361817613989	302.895420641938	2.98814695650959	0.10345134294776	39.627192369162	0.159604643548174	19.0176703201467	1.90648636065013	45.219714690099	103.992801064597	5.59817123628349	80.8951751358494	21.0942073987719	48.0172998271271	68.5925094439019	29.4567707308923	107.239982859372
TCGA-BR-4191	0.0233852615353748	0.0452406667772192	4.11202258604845	4.76457820935391	0.0167214123257792	11.8383811278868	2.14142819749748	11.7883363078919	91.3168204528417	40.4298071440554	25.7114932794843	1.63291772503591	149.651894356146	48.4918285304568	3.65161285496392	0.145778490881078	396.573842203302	13.0530290714132	66.6654425327041	16.1719373662337	81.1805341569836	355.485644248501	189.137333932676	18.6816641050142	1.39222887097559	27.1230599371745	115.181184467989	151.623749147088	1.48452263135053	13.5526436285209	0.631622347921614	3.77805472157341	9.92844521361868	221.286186972604	7.0523996540594	0.0844153310255509	38.9644170404156	0.130197532338222	10.0413049199877	3.42519684315263	4.01904629592932	67.8917207395617	19.5129425634402	173.467831303308	44.990112385143	29.9536693477003	193.497867618249	3.63851669514421	99.6785158553869
TCGA-VQ-A8PC	0.347049449710354	0.0185668167216208	38.8180147757452	12.9257613070738	0.0108820490947902	28.2157055150111	4.34868307915987	3.61008744352338	41.9564998061328	92.5306459676836	18.0899598308499	1.13743428011448	146.030387862358	43.8952447127119	7.12284731601708	0.0279072143274907	140.307050861832	11.7799821929234	62.4940156179373	10.9177737545831	209.063465860754	184.433109618614	72.0719746079213	11.6378210809285	12.528473160063	20.365862276566	14.5515502106803	48.8613246259278	0.286216071076117	3.31356675913776	0.778823952670059	1.30714206418672	3.33853915055715	277.74505467398	10.626561364138	0.0663683314631448	33.4244731171722	0.0814872382110733	17.6233368551503	2.15355	39.5395711499624	55.6730052043919	6.54836233390022	101.631797222142	13.3579898453094	35.8845427087347	124.761122622066	14.070485741537	104.589079233741
TCGA-BR-8588	0.0371429562796356	0.0143637816778089	9.78110595554271	1.13102177515057	0.00837960042933589	18.0822375128935	3.5415753320575	2.3352558136958	20.0079358205203	40.6125350792091	20.0568485555442	0.570702033918226	144.601848392655	75.5480890816778	4.74226184660562	0.0251139888490064	69.1447687314198	13.1296618617288	83.3660090742582	3.94674909326443	14.2191322611729	69.2971758610974	36.9600041932588	18.7030110095151	2.02627886802382	20.2895987260768	14.3515935437676	30.0804755877043	0.183785370260881	3.03856522633214	0.821597598047553	1.37583112448849	3.69420654486611	87.1617038253901	4.39074709705828	0.0629786320908634	14.4367917263241	0.108996493565253	9.25427543573748	1.07324476805748	4.21019646254107	20.6961646299116	6.53794635527696	74.2122863050209	17.4338400889591	51.0495490133112	42.6490935980374	7.7042055892265	34.5006735957327
TCGA-IN-A7NR	0.185487365472079	0.0519504378150491	51.7308916013283	18.9324840954668	0.0217022826825032	15.7187919690407	16.0183026957547	7.11453219519149	65.7297606536402	114.188389947578	29.0350339184555	1.4819136606832	206.410041654987	78.1188812664684	1.97590911767688	0.0653904862742893	112.880346903046	15.6997501761592	92.0815352553552	17.1415700630415	234.519339954193	98.6663745925405	193.28004553589	21.0884047543123	6.54443228772637	22.985878611937	24.6199648949413	66.2741515702944	0.419545773511202	5.20665358872562	0.891534424426785	1.77033635858947	3.64128870532812	469.358931459081	5.11036436105814	0.217717926018856	47.4766464453391	0.224600731385844	21.0730493317658	1.57011130389697	17.8937633799961	64.588374692844	12.5436372025062	83.4078946693535	30.3284710328426	51.8865053770059	112.949028077935	6.1627940297101	84.6390330711962
TCGA-VQ-AA6A	0.0584311123771706	0.0414013141147599	40.0862962422572	29.801142339435	0.0158980357803594	25.4463006412845	3.30086278893997	11.4190571414666	110.537264616805	152.050115812174	20.9136882219342	2.97507161347476	271.265354683975	72.7232870945246	4.5560140909904	0.140349029925404	211.894323185799	14.5443868991066	98.5668718379145	15.467889341396	391.96842872647	290.107388637912	90.9221178015559	10.1550544550921	16.1868532429681	19.7217550988248	34.179694096738	206.621831179778	0.537442939984661	5.30421373543873	0.798068522425786	3.44442872715599	8.17949817805642	224.075379216317	13.5103349080213	0.0653678403679555	34.1335823892582	0.0919739739856491	31.1960493896043	2.25238913235987	10.824289727851	71.3715581328198	22.2009146984975	123.683100170314	14.504613720227	28.2011909710564	211.017656629689	13.5531844097927	123.068121698868
TCGA-FP-7916	0.0871025344974719	0.041062778973097	29.9337637662449	9.11198400960031	0.0304768507917136	39.5396607609375	8.47290934676988	8.73366905490887	72.0968966999389	63.9067383736712	27.1160240913337	1.42058734790374	164.556435125476	64.4526426132818	9.73224419508782	0.0572595335865144	99.2680836311347	13.1081438430139	78.0615971511224	14.1608667202237	111.275028645401	173.475577194726	62.8259626238755	14.9357780632898	12.9160739423593	21.944613178744	25.0411982035432	68.1433384490523	0.202037301868443	5.6056717086636	0.801285996583663	1.40241161888172	3.57712335164347	201.226377445995	5.85210627299821	0.166989651178747	34.5270489442456	0.129953694045088	25.3787006684564	2.74773125954202	17.6891784665798	69.5056586683103	9.20037	99.6012424904986	23.7150170113135	38.9004901317197	164.861487148683	16.0410597458408	72.3889802612615
TCGA-HU-8604	0.025903105125165	0.017640178095556	8.15829091040517	5.02013628677273	0.0106654480648267	22.0835688694348	3.50281556470888	2.59953414535469	20.5400296710687	72.345376800926	16.9176720608077	0.784307624905674	147.26233329494	68.4898532513051	7.44826482952219	0.0368107563406166	51.6477853313291	11.7864458967169	97.2575540382225	5.18709648330114	76.8735981187881	84.3189034761162	48.0373012810819	18.9637766227109	3.4847527605212	17.7336071367823	14.618847646767	22.0549931208558	0.137826756461745	3.67949898766271	0.779529322696632	0.782167611050029	2.69568089617984	68.8852063273774	2.87027855055263	0.038626287350973	12.7680747017647	0.130372989773686	10.6072113156007	0.720267710412327	5.29580545089182	13.6684462813422	6.0939709602857	78.9915324854155	12.6052677469393	39.2196780381767	89.9592	16.0857689183743	62.7292608128604
TCGA-BR-4371	0.0140911566357407	0.01842412350272	5.19469578599545	0.816318061182716	0.0140453271191297	9.39908527971224	0.861363617368104	3.05282095158474	37.3562039158339	31.6507738284414	16.6207764149483	0.829181131727468	156.76452098759	97.1122396843703	3.19301415496661	0.152657642129687	165.849308970693	16.1603720025622	78.0018	3.42916667909329	76.4572947008834	152.932567943529	83.4413154362489	19.6705321613904	1.90501318524026	22.4466694055472	50.3724040190273	40.105083328051	0.309885934054823	15.541748988207	1.06875502645808	1.09813771189122	4.49081639052856	165.523458846207	14.3749141303479	0.0445718442422255	16.4454227680758	0.155218993922275	5.09734548385766	0.899115849264294	2.13725257925536	19.9884275992137	8.99030907498837	74.8291818998762	18.741403871252	54.5382127729371	67.9096526475196	3.9054253760526	60.9196711024149
TCGA-IN-A6RJ	0.326012779237176	0.229282926496801	88.5885259742285	147.633340645067	0.0909662839882723	0.0616512803909858	27.1661297098761	19.7469933192347	512.50064871653	155.97258331722	11.499529076724	15.9576784296205	205.545980719347	40.6966115832033	0.0135713631406488	0.159967459409724	199.977343677525	16.8613380058796	99.8858378550366	43.8240290006654	2598.98249109878	25.1439940666245	1942.54849232705	9.91120750554896	0.22876075568996	28.1233326506503	54.1521200428309	120.116918319732	3.88514879801045	6.60522970345042	1.08553810663535	1.08631525681289	2.87347789188713	364.356000565276	6.81334767674577	1.65612470228021	98.9340486931486	0.285465233939287	32.4198270897485	2.17705115213628	24.8325531764646	45.6591447057528	19.2517327605741	77.2494960838557	17.8101424272931	30.8939017612543	73.4610309758354	0.136672723142462	52.8853567696541
TCGA-VQ-AA6B	0.0290088435459726	0.0442155375942442	11.7485648094054	1.35427671210802	0.0169761448693656	8.03400797352907	0.717700694054733	2.19084069014461	46.0818425194383	105.820822935296	20.4621956376664	1.1269571524205	212.533931732343	144.799655787744	1.97751191611896	0.117639844879741	145.175029722794	15.619170697663	94.3674882923517	5.13317608585192	86.7365575742174	188.336870292107	81.8354323064963	20.2519190691285	7.03985435675697	19.0623976526127	24.8496467020003	35.1896040824666	0.29017717109487	5.38601492502726	1.11735845029277	1.65635858144825	6.0935093692918	88.2109345848876	8.99387197584241	0.0417451253572666	14.252513795235	0.080890657538886	8.16525108332724	0.426920459644382	5.78166777791329	17.8358212075391	15.4265310110292	105.836382566376	13.2641828120593	48.2196306340976	98.4762575410845	8.50000850768352	116.208421745543
TCGA-CD-8529	0.224587295416725	0.0304354473407561	25.0948834614823	14.8076758160499	0.017880617508382	30.229060808486	31.002811293731	9.36058048432707	71.3832881914536	67.4337548019073	17.9342861519585	1.60628038535321	156.676993928092	38.9836306112679	7.97093052937647	0.0450906996903729	139.553863994191	10.7820133440781	52.6428296953232	31.2610164934754	73.0022189350981	235.592944085019	56.1138036722405	13.1146877631018	9.65511544691791	24.5093731846633	23.4215737378498	50.9711549975999	0.324828223977498	4.59719562815714	0.656347986157954	2.45794736659783	5.78149471965601	121.231829889285	6.22077607800315	0.0934063494303034	38.8339067609066	0.144529585278521	19.994482247366	4.30618847450141	28.0141177682997	43.1466136256405	7.62809570463782	95.5708899293803	23.2444438477942	41.7093826734086	152.844088849233	14.6495926432631	78.604286842231
TCGA-BR-8590	0.201369051589549	0.0319610919887338	49.7726253667461	12.5540895414829	0.0138559231054019	33.1256467675044	12.5475386216063	4.76107784037889	36.1279570086998	81.6355647393327	22.8255706348099	1.39169937676141	145.250431826857	62.4382874004836	6.89227425837675	0.0350418387751403	98.4193246489642	11.6293297017809	77.818538062279	11.0737777870363	79.8824000098659	157.589158793456	46.1846711413175	16.709103098176	15.3377444950281	19.2973530419333	20.277219465426	48.8091543885254	0.157907040236858	2.86073953280215	0.719624326712468	2.03168334920723	6.29442321075172	153.358908929363	4.06282277809908	0.0659686661623033	32.5894529286136	0.100690956675208	18.0798156651698	1.64611394867328	33.9729986258327	85.8048996189057	6.36157441412086	76.1679219192847	21.8076790350942	49.5685139177235	103.610560488433	17.4384658135134	100.043460667956
TCGA-CD-8535	0.230657210967734	0.0623140481555405	57.7885060212719	10.1744831410339	0.0101169245386695	65.2961740666727	0.883082587705508	3.39733660445954	40.4654647324752	141.348177883009	22.1437078709361	2.86533745642413	314.445748255334	88.1478025866251	12.4950914533832	0.15068220409688	66.5158136606018	14.923344528486	109.438552873222	8.20678759826432	2321.15986407289	225.339839972775	170.83879269643	14.9240447752429	31.4310166596477	20.1045446719806	32.2064329038277	54.8266857050825	0.155279015876478	4.61652289605776	0.860034566849157	1.81270469041485	4.45403	213.057725368003	5.8967738175623	0.0551315977930542	43.6808984135647	0.0820318634847419	30.8660725985275	0.332063854068694	58.8668949907721	97.1229	10.1118050222769	50.6773305895285	9.87026720930032	77.6917526342054	300.080131675799	35.3643377510239	177.206224252614
TCGA-F1-6875	0.254282251913629	0.0285236221490851	77.1094134261262	14.1050077472124	0.00848321789423974	38.1801695136807	2.29683969338671	3.23821437667765	46.3366627655265	115.265437771477	11.2315100005396	5.79681751539471	369.027711853372	65.883293969802	13.5973209618158	0.0951504284323743	12.4472380905301	12.9660021814327	103.048813666344	28.5314645177269	1039.24527271305	189.468914937045	67.0428910009463	10.1789202334228	26.8783711480981	16.4070910579458	42.0072860297551	15.5016563358151	0.228254531045157	9.58909968950644	0.959924541942305	2.11639	5.38031301168941	298.44710092932	6.82310220069469	0.0217051675906896	82.1418025205818	0.0751540588261181	35.0383710926542	0.431302307653144	28.984010886872	142.770306812736	7.96956137302911	50.1380799643319	6.48401000376449	37.8147879335537	389.20423312888	43.510003395662	135.534989201939
TCGA-VQ-A8DZ	0.279189100888404	0.0455465966847193	35.8222845870508	9.6164625757433	0.0299556840900034	13.6601768000741	9.88522849137013	8.44171883928981	111.266486890104	134.20894233983	29.5448891830897	1.21021833563152	323.755630410669	124.710437838055	1.55172001415224	0.110642284347283	201.676062388824	18.783272921531	116.276125137157	24.0273256883965	333.853186964197	285.358743976985	124.083834646177	26.3504423883876	47.0039079989633	26.8077231888415	47.002087538367	47.1782890196199	0.414880840758671	4.92981020234282	1.01881037579599	2.54654251103397	9.74629132892819	57.5724364344018	7.04948907350672	0.149262973596987	45.7172858257699	0.169287040741233	34.5307142994141	1.94029456968009	46.4842444911319	83.5983764150044	10.7662654040368	114.600820302368	28.5372088424876	50.5441015280058	231.443445475153	9.32945090893919	89.3223387273693
TCGA-HU-8249	0.0393068933338874	0.0526759093013612	21.5233399661891	1.70127394120854	0.0121970505365794	17.2115639069203	1.68490540778559	2.78907287482616	22.2860763053381	58.7800936506012	22.6778662325427	0.561540053375064	228.063523294236	141.145943056812	3.8736774350828	0.109675548066847	44.7706000518062	16.5717499783593	126.629697906122	2.73271563114266	69.2369986323806	65.3409815255928	54.4506702623743	23.4066353994323	4.34964683179597	18.9333760068195	17.7095835283969	23.6757555917593	0.183165559298784	4.13878832128696	1.03903946997254	0.534347065014242	2.48353260658773	82.1158755057392	2.11541529875598	0.104967825834395	11.8850942105283	0.108554330963892	7.66773334718373	0.827947177472554	5.99320945838558	9.35669672873274	5.9617501203221	51.3525045435953	13.1168441410144	38.1748055817076	113.129929262374	11.2701744049913	68.5495314411093
TCGA-BR-7901	0.697916155472059	0.27447380227546	77.7935832457659	45.8779484843914	0.0371434088528582	48.3789781187391	14.6302616868494	10.6369213545439	69.1546977639059	127.380386325123	22.8995126054574	2.68102337240601	236.72257403637	69.9360748189494	20.4908086523472	0.0624887790631814	195.141590408403	13.9683174852005	86.7332411945954	29.9413149565441	478.242258834865	450.927183044717	65.4026547143929	14.8695730691021	68.8769999364533	22.5808641154075	41.1857771417475	194.996569251993	0.902479745034334	9.03435498996478	0.811561210923097	5.81099406964006	10.4721921091649	696.219987243728	2.51316556978716	0.701474547439027	51.3692502149561	0.305362542780613	25.7390466698638	2.81618979271393	77.1062078721882	297.290672723225	10.3268307835123	179.669817630313	25.0979483904119	41.2478465512962	218.370616965943	23.3230895111833	220.094160681987
TCGA-D7-6818	0.1269349331349	0.166155099142625	29.9341122998805	38.3757864653177	0.0386893403225809	64.5978333341839	4.27187515483763	8.24144058743176	67.0861843384441	59.5334475605909	14.6361675658746	2.01627418487556	317.898517259179	62.8201770885804	29.6323483293365	0.0736147868550284	117.22732882602	11.5319339257124	86.6845400901619	21.3184974213421	479.439831647781	205.976484510072	53.8949949390697	19.6234114031451	20.0182604331924	18.9807492561311	29.8998707356699	104.559531149236	0.45368538454257	9.08129880235687	0.679701901171372	10.658776696091	9.59308715086695	321.079279152947	7.85634655040404	0.398721295231775	69.5644928095371	0.223233849479838	20.6871060437992	3.30653014365866	11.8038290006893	73.0630741665269	5.42773379566485	102.220349399265	15.9313803278205	33.2588721481581	173.613520107947	31.8579833363479	116.262359370179
TCGA-SW-A7EB	0.27267061579683	0.10234059681979	66.2628803958918	21.6099763667481	0.036675443553415	58.3181673199868	5.59665621926236	4.63079464637552	41.7632762315957	147.992173823346	23.0062277080802	2.23327230040316	233.63724571122	100.748454750443	17.0854167099146	0.140607463466282	159.093121975011	15.0376865623153	85.2562934136895	16.7254390046454	264.660568466387	173.314782296088	71.9512111629937	24.4539598436282	30.6715235228374	21.8533302168445	24.6102938635591	93.4403766829938	0.420715433476372	5.91082739359931	0.924221172914539	3.37286597347385	3.23445133220672	535.739041333879	7.65975170289029	0.310725619767967	57.6425116294129	0.229706070357284	15.842104498039	1.34053359271624	34.6067161900838	60.4185725061018	15.4217631280938	83.1488150319707	21.7029938931671	46.7905364454889	136.629955487628	26.7905565652741	105.785672126851
TCGA-BR-7958	0.0384148213541413	0.0260254105209103	7.37207589697354	4.82714737249753	0.0115642034738919	32.7646025090027	3.12818254668899	5.94532003009116	47.3449479411647	62.6280948355839	30.8422327885723	0.523953798081186	194.834432486335	69.0429081381576	7.74562220103193	0.0284817165404995	50.2367174703208	14.6065542250925	105.952631588537	7.74689801925039	92.292241574283	114.908478218469	34.392876750546	17.9206893261608	5.22573129575562	23.6540978688583	16.903135080734	33.2044086521524	0.206374226074219	2.80158076870653	0.774583001161291	0.80321869165214	3.14966766661938	40.4872163914419	1.09824400393421	0.0781048628791264	21.1702711462603	0.141342200518412	21.5413243335981	3.22860978943717	6.51195693555784	25.5029668028129	5.36949782985986	92.3612518606487	24.6872476757859	42.4291134954368	71.9632247638545	14.5686799488461	61.7581073866819
TCGA-CD-A486	0.126908223212857	0.0455197509106989	32.4344966695697	12.4948403736724	0.0146006876237859	9.41985108743836	5.39997878115117	4.50997311082776	20.688744924905	66.5213188647892	25.9942857756942	0.978057051970907	220.022761473255	85.0473452300573	2.94728058169793	0.0938200434836602	62.0863896666557	15.9544519241611	84.9458512701759	9.08338575979657	59.7174716113129	74.6524807243036	74.2496217152365	17.6752245396946	11.0413444544594	23.6491802464337	18.5883725124213	79.6093996474628	0.458423224639305	4.55767411678436	0.877335049547814	3.52606842795545	3.56106319438447	160.141932425884	7.85013632016202	0.0689314415589878	28.3972831734613	0.174159977873705	7.89794753014483	1.41511024630328	11.9160645810441	45.117250428144	11.1204100265549	35.4921642011278	26.2576249705332	50.4262911489114	45.0336024273409	4.39391053817415	72.2198685207126
TCGA-BR-A4J6	0.227789094170781	0.0214965197406823	102.687671162159	15.9535353357983	0.00746837931804641	26.3667913367207	18.9688096808401	5.47309205669808	51.3659488646919	119.907926977016	21.5443183685946	1.44757983757591	152.694253487624	54.4624818186605	4.9755698615966	0.0413835873283057	121.774191227066	12.2294694159393	62.9937297423582	21.2186682679187	65.7227115120423	119.091361143518	157.068134160738	18.1384867832915	8.47223456563937	19.527713561086	13.1321784388726	36.2412168834448	0.206741320100315	2.65235024016718	0.639173396897596	1.59784777910132	4.72494620986255	290.905433129327	9.59542715543543	0.150158844614908	43.4466430742062	0.101649620836843	30.1935688879963	1.19299128655172	17.4627074435814	62.7727378881167	10.4542486716306	106.79669890931	20.4224874199567	50.7685444886158	57.1533752145019	10.7966880816595	108.05267434949
TCGA-FP-8209	0.312298981812272	0.0416491691429189	250.834537003719	31.4521978200376	0.011690081998739	97.9830602969539	6.31085220572579	2.43338400363407	16.4531912486369	50.2586381887828	16.6402443062965	1.66923119258747	124.503139841511	55.762305982554	11.6978425194974	0.0120336345111948	49.0677321866304	6.94019058112539	52.4448041650069	5.39044153258499	43.6297038744773	71.784359337531	17.0005278172852	12.0091242691156	1.84515153906151	15.4406865470879	11.1329275797487	48.9709	0.128362650891848	2.02616503019716	0.597122689185995	4.54684618013846	3.17392494284719	370.006423206298	1.02362180056089	0.0703061992679386	23.1018482788806	0.133601470954375	15.5804323009278	1.26029426547289	47.4214169040119	178.206809103372	6.32951236119746	72.1899616148171	10.3981412838155	54.8443357421418	18.0539380821689	50.7652631686719	65.0149481308875
TCGA-CD-8534	0.0766883198430971	0.0503232339592826	49.0279132287033	6.0323224483208	0.0167403111263949	31.0850797342241	2.91528053983289	3.92680788101434	33.0249391818704	81.4688107489879	22.5901978177121	1.66141182833475	175.637703064927	94.6693538467024	6.45724918876909	0.116789057190456	95.5920386352981	14.2290364457033	77.2820032126712	9.03227387746607	49.1839237891924	134.885249445009	92.4732647786051	18.3055225006815	5.17170110047899	19.3048644106835	11.7334256092667	50.4290240689887	0.240948016836554	4.11383799702852	0.904657022422554	3.15532035500996	3.77935802350442	338.244946950282	8.75058322663094	0.12420541351131	20.730369086937	0.172570546857773	11.9105910366425	0.651689717147032	9.18254691782809	48.5095801881349	12.2968124005699	82.1225769665482	15.9101647908038	56.9126065279652	70.7448937372352	12.0087480794497	81.6938527641792
TCGA-VQ-A924	0.0187339611191927	0.00758505690546901	7.42877181072403	1.00700869829269	0.00482005610490842	22.7883525659418	5.83720925081832	2.87209767975027	37.435049280243	39.7982347565289	20.6156012723578	0.324571056980765	192.520277575249	90.607485401211	6.33845640597535	0.0233611304327	54.6135132359875	15.8542114480039	134.436099517582	1.73919274714447	52.8185525825263	58.0893273733472	36.3839721714593	19.9268594006205	1.71079634232827	20.8922307319646	30.3814260515966	14.5131646273106	0.177578765725992	5.49365930095514	0.956424455945301	0.417750225690222	2.20796023626432	12.3651070455985	7.87401579880126	0.0239793339991169	5.77731633157063	0.114155463630337	8.20120708720108	0.879022558070782	3.9791548517771	9.14191955059808	5.57536522891967	48.2150616799489	13.6737935160966	53.6747600541544	95.1517187352183	9.1251497856695	34.5947107512295
TCGA-BR-8080	0.231403404124862	0.0277201333995265	41.0422822720217	7.1188318098338	0.0122386014560508	37.2168420962315	5.30317007729748	3.35774867064005	20.6502323542093	80.1663215870637	22.1006935427824	0.967245309093209	166.753014012019	76.8784299166021	8.6569808621829	0.0254710212271855	63.5038575782348	12.2505786534344	77.5726226623892	9.63556535582008	48.5582236935284	133.729902098453	22.5573507389964	18.3506148844712	5.32410695455233	19.9291976828171	10.8211304418763	32.3452678003151	0.152883915661541	2.41579183125541	0.744259332587735	2.50221158527638	4.19833400428778	222.018304730676	3.41506987949672	0.112018814833873	21.0632658722089	0.158516987848942	12.6028001962096	1.38206143245901	28.1309996197204	69.4665451639179	5.01197652647956	90.3556230551546	17.0380671430976	59.8931292518944	74.8940623878357	20.0326085652125	86.7131
TCGA-CD-8527	0.0649145729396022	0.0387769015354734	36.8275116491106	4.88478835832573	0.00710924273445797	38.5689664274096	2.91922070859618	2.82066536466329	31.5278359287879	171.959988436413	26.3157423424019	0.344232880392735	250.245320099281	133.707093053971	9.04533	0.134728670814334	95.0696253369094	16.4989419153744	127.939266338744	3.75206000568329	169.373506676886	94.5579565655935	69.7799342020078	32.7766431230266	21.1522250634704	21.4096367033691	12.955914674629	33.325844779534	0.0679825781336335	2.10419298433869	0.882524740042321	1.35437180697137	4.7312869981871	59.9116873244143	2.73051337179545	0.0225044305211491	22.3112131298729	0.156748585497774	13.1657856079266	1.31036428303726	7.94033233678514	59.2060849401666	12.1556706042285	82.2869718703701	25.2732966760397	55.2682488724161	55.1058985543062	18.6196006072584	123.705153285399
TCGA-HF-7136	0.0441643761686366	0.0189481028864404	6.49415793014093	1.69630397489499	0.00532167448808036	19.0673224930781	19.2468152217275	3.23611549330694	80.3883263832003	54.3412904465022	34.1190017766378	1.15631596399715	346.421918551866	175.972683936211	6.10567465567898	0.0119442182036345	115.622956193836	14.5722267980159	138.85300966428	4.08002862272101	220.193104492319	82.0147107734178	22.3186307330488	15.1487686636673	18.3876986603437	22.042011814765	83.5923980150893	101.58819257357	0.147471941833155	2.76933124038082	1.16271115968049	0.522860742422869	5.29992933836569	33.4640125691514	0.825443955364162	0.00838994789441969	13.4834495974682	0.0857766632155271	18.3236710836056	0.86378628758908	11.0766855431642	21.0166983309515	3.15340102053521	94.607311184134	16.7802471851753	61.6442067342811	265.70601046381	15.3906789746483	77.7520132339418
TCGA-BR-4369	0.942128934120843	0.157273381091839	205.993976279329	25.7738858394739	0.0434692478959104	21.3190485285074	6.60472320315082	4.54627974563526	53.3864948490076	244.443739885767	18.6189595095505	3.66413750250168	172.828496596215	124.738947372784	7.36406156172051	0.148899623129272	274.906490256284	13.8204552398063	98.9766288324664	31.9088491741238	438.601078079342	707.573911541589	99.0205597290752	20.7463677398423	118.145186758608	17.7516710685547	36.8987864506695	191.292060157628	0.613961349486299	6.61735971268315	0.95262925597885	2.77787739018985	6.84074304178967	822.592210471491	2.83286954254496	0.323901103655368	65.7632156054343	0.163073459203512	23.4100413503301	0.582588643569289	98.7653235587271	107.563186703277	11.7070937765295	113.299	14.0471357549642	40.2340033114815	232.610193808284	11.8789509741592	248.930786700154
TCGA-HU-A4GQ	0.0250952796209379	0.0138374065187513	10.5804594824949	3.00544167209425	0.00633552604273325	17.9441846383775	8.61275614845224	4.92819834086148	30.5361054539675	41.0531694905478	19.0903608644289	0.788118091873677	172.930219479701	66.803371266436	4.69981785638165	0.0263013967566627	50.3189361926168	11.5921102832443	105.500249044909	4.68084424717269	83.3690785576048	73.9428168376521	87.2808333073168	15.3868670473057	3.94998239133753	17.294435124138	25.2049649093765	31.0707565194342	0.105417639375459	4.6309324087825	0.839071369532336	1.07367916492035	1.53277461391487	57.1561832168813	4.73195853849131	0.0326152815549968	15.3692709355049	0.0602478447917594	15.5838815537936	0.410260175373562	4.5806188520977	21.0137434610267	9.47529768392635	47.3075802953289	10.6771386670444	59.7345980129044	75.5901670359461	8.23677799393917	40.4351155249609
TCGA-D7-A4Z0	0.0746437813457569	0.0361635602809287	44.9518231809519	4.45772550029734	0.0163365877504756	25.3490210021069	3.8411027879317	4.20425782881418	25.0822907635415	69.1643601477541	22.917857861667	0.936139582791479	142.05123310457	62.219032380797	6.87084015797886	0.0646258894656853	64.6805307071624	11.7653958584706	75.2779361249174	6.12021051936736	35.7303505351166	95.8084670727546	53.6032822465387	19.5255488716847	7.32499243016042	18.729716269534	18.9062058252744	46.1444432162388	0.225750928935362	7.01591164987335	0.834279344691016	1.07602436888425	3.72796177265405	230.374910669204	9.35731691987049	0.178188293604302	28.1012926807943	0.175908621065851	10.808697639383	1.26858503328776	10.3814623986592	40.9571823857381	10.763984732077	77.613175995273	21.5314253955263	47.4726478000941	65.5929443398507	10.9537337396354	60.9890022618847
TCGA-D7-A6EZ	0.164255739526052	0.00147374881358543	2.01853029045745	0.0452098349799102	0.00231058931136421	21.0603778419529	6.72885774910196	0.653035151450049	11.5332893517857	41.5648757641785	14.8280168638303	0.668592652735761	226.136725370455	57.382381221917	10.3422484859142	0.00742090211596251	6.91512505113999	18.1728922659256	89.0463438822075	3.32387992763558	317.227502739144	11.2832984680762	0.410577218538586	17.8663205637705	0.00772519840958619	25.0683530173902	4.43507	0.976369091303924	0.0336712541050807	1.05942698717126	0.78394789978155	0.0109810624105966	0.623554498690674	0.696284853245385	8.31707509421264	0.00431857798177706	5.41687137365837	0.00421195528497124	1.89789595178664	1.58296836559167	23.7975060631705	3.10941622949385	4.22306079544806	30.533941068338	10.7806727710791	78.4633303815352	7.06444201864459	28.5570479466704	21.1685962057471
TCGA-B7-A5TK	0.0249484617006965	0.0168471222009483	7.16635301961207	3.70516778042478	0.0123256156939959	38.8342009750972	3.8103524902943	5.82337899925574	47.8088584646536	39.7185088952832	30.6530413912219	0.681956181384497	172.067749254227	71.5562518612574	10.6997952561016	0.0258579902271559	32.053568386896	13.5769135876933	103.348154984366	6.57655511286329	152.212115183415	65.8018169511523	56.9715065202596	25.2080117224599	2.06687	24.3222525951472	33.7153031997913	33.6030085714744	0.105506886599937	5.59208119081378	0.794246132945062	0.589072043167352	1.47445740101597	44.8946059010958	2.15659302610623	0.0959281452250978	24.6045434864829	0.151373276274486	21.8693473960231	2.15263328264253	4.48675291503227	29.502149039981	8.41082664704401	92.1092675712045	26.3469457013194	68.7394735572313	30.9681823113189	18.0310597584243	29.5045903571277
TCGA-D7-A4YU	0.0654930404436059	0.0150937348526733	19.2518791577697	4.48411099345508	0.00755071504772312	35.7558835912044	1.46042	4.07107876486913	23.7774583368704	49.7881277031403	17.4273091300609	0.486722661687732	157.93535200504	55.8407196292575	11.1144219552457	0.0325758111060453	50.5115557121744	10.1717670924213	93.6901938735045	3.10557192391252	290.626913846334	103.268643916766	26.6187216830317	10.6317730706217	4.02691086316372	16.9066621594292	16.0911624499091	26.8634657631354	0.119906031807667	3.79189010472704	0.813690926168318	1.14314486109661	1.71209098528698	51.8865703957598	2.48419624637251	0.0194122199048615	20.535653317391	0.0812956180631061	16.2272560523274	0.924260116400219	11.8146170216883	62.7130620813858	6.09979562132548	44.9466207658426	7.4919776610739	56.0690964950507	54.5136706786334	17.7241300031587	40.5438188065323
TCGA-CG-5725	0.257743417837184	0.0409262032386935	54.9057876741109	11.5171680427575	0.00816643079574345	33.4989331567657	1.55647060955361	2.33926160144919	37.9533529465933	125.359453493325	25.0313409199677	1.42586857804809	456.000051337005	138.528635861946	11.5442601050195	0.17613129940696	48.0157829317136	16.5867969168185	87.0307102272224	8.19928249964645	450.804012195518	91.0490150370339	35.7792302810171	18.2574064516912	37.7527509814051	19.8084466617744	17.410797803339	29.5557021480282	0.247063286746161	5.43500264297712	0.919951606557343	5.67830495995111	6.21021600939878	410.333678984295	12.8062623639179	0.0641132649470409	61.5018449703136	0.0961471226580478	17.8675096709259	0.543827684888235	23.0965676611075	125.830053477185	15.3829340588927	91.3315678681667	10.7447237361174	60.9090512039421	205.597948313487	29.3808755834177	201.183643102445
TCGA-BR-6563	0.328724201831959	0.0414988875908564	63.673086368404	15.7790964845522	0.0155499978094581	40.4035353819445	23.9832021931689	4.48635691775973	41.8532354076078	82.8799870096733	21.1275027436896	1.18298355912304	129.970117404988	59.6290792826786	10.6676	0.0304627821365543	104.201722717316	10.8212850885522	65.6594585050407	28.5922579088515	53.1984497101694	185.288273955324	103.179064782388	18.7630821256282	11.1085472775027	19.2772469679418	10.6635837413117	33.7535936267586	0.172461056782098	3.07095357366258	0.628166847293899	2.42119310883404	3.19346049152362	482.478190366847	5.76492285326427	0.199834596483443	50.1204574895712	0.121448289595751	21.3107961413754	2.34491816752284	29.0304175474861	41.265412213064	6.46258920382851	110.766206123355	20.7298158680769	35.0984277132331	116.67038192831	16.0120655516765	99.2144707262491
TCGA-IN-AB1X	0.13096784099159	0.0137461976325036	41.9736973740417	10.3286051520699	0.00791451153861884	13.1508595200048	21.1766995406634	9.96467150570814	104.386879076649	68.5674064892395	15.3718378380774	1.44683214545066	137.399061012806	49.2039634981356	2.5444944421649	0.0397178972195317	72.4415180841816	12.1679945949669	89.9946438951917	13.5019904350157	212.656594246197	88.6514174851383	139.364159726956	11.5559320650056	4.17124245873962	21.3156709738309	22.6111945158664	38.6150242913701	0.340290861426351	3.18854103462664	0.78656601462382	0.525291264257761	2.96007446594976	54.7443843597443	7.57723088964774	0.0389415711832692	31.1522518235715	0.107768448589049	28.3554321730498	4.1987774204648	16.4647639450313	22.3804334462086	8.44569527318727	58.9377475066688	11.7539242437039	31.8374960256696	107.994993193961	8.05909792472138	56.902091800784
TCGA-BR-4370	0.303011446236846	0.0356732657473307	115.924476349653	16.3957508694761	0.0173250823969274	42.7207640306666	8.58052386635704	7.95340045193008	40.7257232402854	84.9937977437531	17.3547057667655	2.02107857226815	128.705003544014	47.4624744268624	14.1588313668904	0.0349056147444075	103.290396927056	9.30028491259625	76.2798728748335	10.8816763016995	107.47898933033	131.851402899651	118.949044552326	13.8189953450317	8.73777847287067	16.2739821800032	51.2695623382329	118.256949243647	0.301548884151052	11.4575146618166	0.729967844999095	1.59174452025956	3.18825847574394	418.82125361933	10.0865272059777	0.199732641541806	35.402901458459	0.144538224844312	27.7354749990547	0.718241122549481	55.1243594604297	162.035632995351	15.368442481784	99.7754255555275	13.2309828170399	61.6038338017145	104.58808872348	15.1301014233477	112.146132547537
TCGA-VQ-A91Y	0.212733420303248	0.0453495033944487	81.8131418446307	27.8319678459186	0.015373657836963	47.3175513886965	9.67631535660954	6.52859401322458	34.6287708106201	80.8304511706709	23.517191848213	1.64464166669814	192.168020426533	78.3153181401072	8.90866544262495	0.0355134212115245	90.3965913102982	10.8265953080364	79.5042052317739	11.2525253105777	125.253078466628	172.092825429981	38.7286786182051	15.0470436707133	14.4497714257262	19.1456631167701	21.1310446334511	89.8437231456695	0.264313572908263	3.95638459189562	0.811487256360597	4.34777300693766	5.10779553239578	261.664359384274	4.70713391827958	0.0721022560529456	40.4506322625518	0.158943043307148	25.5616388519741	1.34619631367367	27.4430021501363	176.289001685506	11.1637141146972	72.2588029973625	20.7452376768739	61.2409349172209	70.3640107141371	26.5338052593961	91.6408498393641
TCGA-HU-A4GX	0.0816531991156693	0.0243153483018287	38.2058457409022	3.98206140010442	0.00885868757936933	28.3141866245274	2.43485935569193	3.49136228715187	25.5619867499608	76.0184674212731	24.2484890499664	0.674581862323168	150.427141049656	77.5462070376885	6.9174518384271	0.0935920912330257	103.301641211043	13.616875222617	83.8821136199965	6.47549133880423	56.0589029501585	88.2673389005804	86.5074488118824	23.5283220714134	6.65060174283856	20.4837295532605	17.1993349945467	44.1377661598257	0.393826810840793	6.23199839610668	0.790347402338635	2.0143446078792	3.28592027772675	219.170759656178	9.47855956822206	0.104406446883469	23.2000467610494	0.175549539641903	9.20321700116871	1.45919030662726	8.88668934890247	30.8988401794234	12.1021639127987	64.4033427670948	15.7826292424637	43.8234938527191	53.3741576175311	10.2649516407481	69.6426061160305
TCGA-VQ-A8P8	0.304373006399165	0.0122997772810713	59.1867812417374	8.47924975419169	0.00662670855220408	25.3450899138856	26.6316767357149	4.47893154726932	34.5491661578264	48.3186734085273	17.303515688865	0.923441186443145	122.783997521006	51.0664000619773	5.5011668283465	0.0243166235075942	90.5599090596186	10.5480193777728	64.5886412541075	13.8995574265603	33.8624520178768	142.724192560957	83.8215698044578	14.0390254279805	7.0946383795444	17.5851100494112	10.1578855078661	27.1601218976889	0.160925538572735	3.29051828778012	0.642944046136548	1.46950515968252	3.04001014953887	221.830866536123	18.2447012690247	0.0649723560478866	39.8593586735716	0.0810317398260482	14.8480510683321	2.27385134041793	23.2413325684163	23.6816128548808	6.85126591060848	70.5646734802304	14.3090813841273	29.9621950821768	91.4089487601086	9.98652052918712	72.7715991360416
TCGA-VQ-A8PK	0.0210073582606016	0.0384032762421069	2.69682932815599	3.6931463882692	0.0232140463294378	12.3342838293912	10.3727356480831	6.20960056107429	138.365610888781	36.3655205221293	41.4077100193385	1.07209782341074	327.408103464101	118.640123141601	3.10614942401517	0.152177272703083	208.245372077613	19.1726765667468	139.925366178536	7.16704789508063	193.361823613499	356.566738872171	116.772297712271	21.275649302196	1.70125691844632	29.3785377538802	175.074072096173	159.604243391746	1.62819870651269	13.5684806163067	1.10015630106196	2.78913757715964	11.9409715253717	94.4749078567619	4.73070054481519	0.144505135503371	18.6877849901831	0.257060956175291	19.5630982287188	4.39667859557086	3.07926759191686	77.0751785655457	13.3429704227186	130.460406573763	35.654548131223	42.3694682306055	170.617900655252	5.59366245059119	63.9178002539223
TCGA-FP-8631	0.0301249726270068	0.0389151343835566	12.1111354366456	6.97525554677682	0.0161783165425893	25.7709458330374	10.6056611207937	10.8940266189238	73.7919941196725	54.4723279444062	28.966281629217	1.9722941198692	277.184872180659	84.7298	3.26486307193001	0.154534511271101	341.707966229918	14.4690530864648	92.5172855153984	21.1903485093601	103.362683565496	168.645029687548	166.837928084504	19.5285872025517	12.1734007896117	24.2907801792527	61.2960750497745	108.812985401743	0.512495511985718	8.29917946243292	0.902166618856422	8.15586951751004	6.59275869831705	161.790371162457	5.92380079339158	0.0595325217461854	27.6155364286711	0.103371968512523	21.0650694138347	1.9761935521017	5.03569779255863	127.916102402471	41.461297647053	74.0151096336386	37.0513020286514	39.0241784241393	86.9282158560374	11.0481904318632	54.6647
TCGA-HU-A4H2	0.0942871361817182	0.0315943392414773	32.3174115040537	9.6044	0.0115275471381676	20.6156287707785	6.05359313743356	3.79680728174435	25.0355185139249	78.0056553266576	24.8965295369454	0.775164864017344	197.702742818857	80.1096627912539	5.68206545879433	0.0763880396225348	84.7988570081936	14.0357871914123	94.1296178566663	8.71409093177063	84.9147140009234	102.316226205519	57.791761784145	20.3579139253559	10.9380968826278	19.2086986728843	14.2053316698291	55.8548495540196	0.158787501424675	4.22974830113328	0.807853588415028	2.64322841130385	4.49276351391944	134.634612366424	11.5957183801567	0.0766708320599742	28.0629529026713	0.0793248160663426	8.8887538557695	0.889593927461102	13.1447676509176	37.219240608565	14.1632489095088	53.1657456635315	23.5293465120303	44.6739681722342	56.008310161113	10.3917125232542	92.1350470921214
TCGA-HU-A4GJ	0.275190338180424	0.00383546245688179	32.2914336264601	6.31943848608521	0.00291299078195774	30.126182765666	25.9987958758117	2.11544339306667	18.9977902122638	20.3664304950192	9.70508767372314	0.324146226616333	65.2517366406389	31.644149989773	5.89061957284129	0.0112079539054713	87.110321615565	7.84895493286431	44.4468015917956	7.52434331667738	26.5388815881061	111.012673068048	59.8511292255764	7.28209560686212	4.62475763086135	15.8743282621364	2.11869608792934	11.9829702982479	0.0710833190815916	1.15056631494796	0.427838122790621	1.72000888335662	1.46006548853691	212.965378419715	5.69586793452407	0.0173173039603056	44.1645378987015	0.0237801760347418	11.7439370837502	5.23880759902131	19.8703642139893	8.40269300136151	5.28021903688118	62.5086586626921	5.74817401424812	12.6826665841693	43.679953334727	10.5895692640382	38.0127524347422
TCGA-BR-8486	0.0538802204643248	0.0259066749507147	13.716515306431	5.65099732220176	0.0217625036942685	12.0125221921997	4.21218977106837	3.16330600373251	27.5755682170553	52.1841530147766	19.069239116734	1.07601478658644	186.542475711783	71.2869415323962	4.76671294906199	0.112518084945004	63.8646446200869	12.8222808745312	77.381749984756	6.92055417922148	61.0593530218406	106.07749697666	60.4904558729946	16.6556776015883	9.02629374019911	21.1628094217258	29.6680447010518	50.3173899312775	0.395873083436405	14.0644530674895	0.934871128752754	2.1965877200653	3.73393632492916	111.402072286561	10.7701460919353	0.134444165239784	27.1573085461892	0.138775771646446	8.9627298508988	1.66923164040105	10.8050684263684	29.3363138294278	15.6230826186956	64.3601266508268	21.923888485497	39.0704149025781	81.0683025948897	7.02292802642489	56.5752000110499
TCGA-IN-7806	0.169275877019879	0.0150246204865848	65.6441034603603	4.53583246610209	0.00633900092071269	12.7996771180586	6.11090371397581	2.08800224796101	36.9844599424463	99.8813158793437	11.9657490087074	1.7100920186436	199.043052060767	87.0423157786422	3.43661616632596	0.0897682750261783	59.9836380563802	14.2856577288924	98.3229869777991	6.49264134546711	438.05820286516	151.376576155077	57.6248348203729	14.5131240502571	7.84516969300229	18.6877777947455	16.556293519945	16.4347408087772	0.238150362371803	4.40412409869496	1.02566169998774	0.993220673989723	6.85026113204519	142.168875589975	7.91591652596938	0.0244644252918711	17.5619161647853	0.11489046004133	8.83406485074569	0.772605965043545	23.6719733178359	56.1448499033545	6.72723247396309	46.8575201578744	9.39904640420918	34.7016922193169	144.64738740389	10.8480568210661	98.0080394754744
TCGA-HU-8238	0.149312916579494	0.0927657001682661	91.3217881574045	8.81813210717085	0.0190448176893208	31.5161466372071	1.21035494045264	2.1882699775861	26.908484070925	116.41680779737	30.0591318190951	0.991620900950305	183.827285240443	94.2342903281898	7.72722142344703	0.159368943642427	107.582512561919	16.5328002682238	86.270267243946	6.49094070230827	106.291049966646	102.105630947914	66.5187146045701	32.6844603798372	10.4437833953503	21.2300416742876	16.5712376592544	68.633844799235	0.548035297878146	6.77640545083662	0.924980231063268	1.92750727234578	4.87529479814593	505.872556918899	11.6186571894183	0.394603317799466	33.0124808727015	0.354129874927221	9.69789534510125	1.39994426191202	15.1532289737315	82.6323270436252	11.8127096590466	103.996853047726	28.7787980223334	49.9381137159909	46.1083924935066	13.6457009626788	134.755556743881
TCGA-IN-A6RL	0.158305021901486	0.0883113111754826	36.4201099991026	17.6034021153772	0.0208785566841722	47.0013173438278	27.8345476526429	10.9403566189761	77.3607862305028	153.864912688909	32.9100315160959	1.77139259682522	242.28501674231	78.092244365277	8.3666112553896	0.0770449961326272	252.857877817339	15.0795850160513	88.3613253100358	29.0785055496794	326.271785039759	247.45589097455	99.5992494356124	24.9148124182428	26.6664942577742	24.3956934384287	29.8481262475717	76.2067574161554	0.626145856009955	6.05529339002387	0.810856261321552	3.23572354082949	8.10323488331499	239.376187634957	5.93429143384833	0.166774504570497	46.0082568584781	0.180091587748085	32.2837674056023	2.55405168863939	19.8501581856282	94.3476879158903	18.217222564955	105.201035710289	31.5713785744625	43.7589171807419	167.654468609375	21.8331514181527	113.002304557203
TCGA-VQ-A8P5	0.0564302408092114	0.0275263498567879	11.8955935212187	3.1731468084752	0.0117185174323599	14.1462423690856	3.09073772456038	2.07984960941744	26.1221702537993	60.182952001444	40.8598868869459	0.610740569853509	255.35764163661	119.31016169609	0.960850082718615	0.0597400265224819	57.0534743730662	17.583988110567	106.441468993235	5.49007130762078	78.3753731034498	110.06460950231	63.7654803311152	31.0323594576212	14.6615813651449	24.5077565077074	16.1369864067257	25.7426588486896	0.174153544404514	2.82926326456702	0.929658236885524	3.29438353609281	5.95907867220419	68.7977785507176	3.41218961883676	0.0309911009657446	29.5123189572099	0.0787938651639792	14.067049249226	0.906419112149426	16.6543918471498	56.9417283394423	12.6455556712128	63.7112622759165	38.9280959973721	67.7104554558695	141.643280582787	9.58102499857584	92.3435995252291
TCGA-MX-A666	0.327752308079188	0.0111581782809758	52.2698290037549	8.99675210647396	0.0101970359187507	19.0465428021248	12.3363088751882	2.84099304270437	49.6367855375545	77.3495337748213	16.6938773386535	0.874558143248823	199.178373375196	131.501817558997	7.52915849476149	0.0693962856875373	134.055217394254	16.3670693578644	101.439135032041	6.84015609298954	146.321373823451	203.795274401982	70.1084047103491	16.8886007785444	14.4209538773849	20.1213206758923	22.0934612416881	49.7092367041353	0.298640314604749	4.00137785035891	0.916122298578961	1.36539419781582	4.8104942148968	288.793555048499	16.4606472611508	0.0481368698460862	45.1948216531523	0.0688286584064283	13.8576051503942	1.28297520026953	37.0302932642838	42.6257102923219	7.4452496787271	63.8774950866363	10.9202182770648	35.8376150805981	87.2659604098533	14.5646530520652	117.861199100369
TCGA-B7-A5TN	0.0673264210099573	0.027862429587277	31.330233211337	9.94051760004304	0.00856290405475994	37.3080619537365	37.6424340643591	7.34526639170648	78.6656676207684	112.464269274297	27.5377083859135	1.27809555903126	242.970047606042	92.4345718379197	5.35264086731003	0.0226796470389367	133.828447713602	13.3783424223832	104.851986591707	17.4343809025267	144.466596507258	105.325722185413	77.4574708768116	24.9593146975916	11.6922139918355	22.9781611143636	34.2393370117715	49.0815909707643	0.316475889607213	3.61736808437741	0.897745348186235	2.01237388900351	3.9736328525246	95.2530474076181	1.12553259340891	0.0466306694561883	23.3200381529601	0.179035316988923	33.3499404514015	1.46489627908805	12.8914975889863	71.5340602228109	10.7519313771613	111.460437512413	23.0066237885398	56.1285199713059	163.010753045273	17.7378832893476	77.6757565442683
TCGA-BR-7957	0.0698471094126243	0.00604927979123321	16.7933928025007	3.65687311478206	0.00542143048411123	37.3599979593822	47.6446595922036	3.18404092062897	21.4412164637412	36.4065866063149	17.8039807165782	1.47492514628237	161.559512305204	60.9919777052063	7.89284160254453	0.00942858722122364	35.9446484406933	10.0215763826738	83.4148333270255	5.24317097885617	18.7499903609446	110.372920393015	16.3916662348169	18.0801972308818	1.45147939734146	18.850307019144	15.5851911355541	15.4958832782684	0.0472579717752829	2.23399322618352	0.798205180708766	1.1493625800871	3.32327248494302	71.9382996111573	1.0443386495549	0.0128641187159636	10.6163806404724	0.0784824632891639	14.4246787237068	0.684939596733144	11.5650947078752	32.8786892173769	2.64415581904278	59.2354280399106	13.2217	81.9531020582989	83.3012654118811	32.2450843389778	44.5237159309734
TCGA-BR-4253	0.014351096924926	0.00510408004131785	2.08462667411632	0.787796398446414	0.00522256489483814	16.8144356699884	1.32592089556428	4.57703264006554	22.9695588077978	27.8793780548327	13.4020311248582	0.255075756296185	98.9192616075656	44.7364672053046	8.78052	0.0306459366121489	57.0631472102524	12.4744078198373	103.919842507477	2.29325595837025	80.5368328714652	90.7104609763323	26.9812156435184	16.5384710835745	1.34291388048375	18.9822632968487	26.0636609129337	29.0721252775868	0.144727435335987	7.35852887861685	0.66000350458883	0.592640053841369	2.4677869274374	18.2184155643023	3.66822062731768	0.0224968010714545	15.0261878147787	0.0652739697234998	6.89634935952652	1.83660359804549	2.72786289753031	10.9510462704633	5.9906573210986	70.3043377070181	10.8082338591312	32.3892032724138	46.8031888054305	7.95610558378595	26.3201496185548
TCGA-D7-8578	0.208439597137376	0.0817382021518596	82.1031069843233	24.6920827335584	0.0215121944302967	39.8982924976571	7.84947597220118	6.01332557725024	60.2460132502939	151.293740544722	37.9944491999378	1.70671687539601	246.332539104993	80.6552985283109	9.70967219774056	0.0381419869983992	142.445684808255	12.0827765230517	83.5967324794145	27.049396464167	125.197619001242	215.652839138985	56.0949819967692	20.5735936588472	22.061171372049	21.2078029365633	29.9762886854153	102.538609393665	0.244924961784548	4.48411699710813	0.853771773631015	2.4653907041176	5.84118806216616	388.101502399629	1.60939024062579	0.236951572692323	46.2042962605431	0.18092198657113	35.0134788716902	2.32611559893613	37.9444705395067	108.376945205348	8.19385897160445	170.87669493164	32.3049343786103	65.0167571544128	139.696660691408	21.6924386981223	138.802893502785
TCGA-BR-8687	0.416257249921996	0.143064670027468	186.372615114632	28.8752739469943	0.0951904043763896	119.795679586668	5.75440915311767	10.2645197625157	132.723877394762	248.520838455445	31.8040233320556	3.11362350135994	318.841072620538	70.092218541395	19.3824592198852	0.178972433372097	483.998795899279	25.2641866090523	40.9540855377791	21.8433175207616	470.75196783285	681.349109770465	250.897657437203	44.1832211015578	64.5561937979319	35.810358554683	81.3888950421005	239.518205155301	2.49909883408719	28.4380822971435	0.971585251569025	4.19722626233801	8.80878082037061	1965.91103696462	50.9288986584144	0.981876992640996	85.5384516963275	0.68344303587049	14.9184111161215	1.5372059903184	54.241559457932	271.032578844864	18.9599229266612	240.77847565534	111.318232770693	234.416196045836	343.086142881216	60.5990908521061	215.139119740016
TCGA-BR-6453	0.0659313987663281	0.0191289902714928	18.0046534782824	4.42066651573647	0.00921399960965223	23.7525	7.71466869071243	2.91322330437399	18.4923428705032	45.3586874932831	21.9270169975208	0.564076276994887	133.595547007158	61.7947956145301	6.36925054183577	0.0363131691418621	55.6697615388078	12.1591915916784	77.905283820613	7.39412323485456	27.0589856626447	74.6793229073852	34.6501983959722	17.7320131579577	3.3699689234893	20.8402523375358	5.90294431669985	15.5262040114748	0.0912732412173833	2.0741964370631	0.624719520539802	1.40153546257194	2.34087388409059	89.7998933698837	2.20348438222934	0.047983209306804	21.2879437083078	0.100492356669381	9.28184478419471	2.56033839224317	7.52659202602454	14.3391018756176	6.43828659879971	63.4026	16.8659332174887	31.5087751693651	54.3027445651598	10.398545453899	44.8444778705052
TCGA-VQ-A91U	0.127793505219504	0.034422252360821	38.1916144205435	3.48333272685944	0.0119411803311267	15.977618099047	1.62686300418238	2.07517505279305	19.6275027951629	63.4519	21.7793359333716	0.570291247220674	149.096672481747	91.6090562864197	3.88743877708304	0.0362400265351999	123.335060073058	13.6784432073787	85.1059168321741	5.13631455968775	166.183064629189	103.34715824051	44.6942308843432	14.970488839457	7.11843474489147	19.462817913889	18.9778090266289	41.3826874069974	0.459167284521509	5.17596919882789	0.896814108270043	1.20907792247719	3.02148721952139	190.800044059149	7.34917363916806	0.0636013689086855	18.7473061971215	0.120295719715538	11.7544127141071	0.866111131946831	14.2656594935267	34.538087060133	7.0245055630025	60.1171728996244	18.5367608050584	48.8295911054157	57.7488633983383	5.94543333430673	57.706669510036
TCGA-BR-8363	0.0135524329240736	0.00584588016904081	4.7573193241077	1.2640633394176	0.00580179922512107	23.2755942473936	9.53536398473399	4.2655023516949	32.9825910169597	27.8172366414494	18.8188727698588	0.411422853174363	163.855597388637	66.7836302801079	8.43106395325442	0.0254069135814933	37.6836616404361	12.5960320263941	101.880300401255	2.01237945350665	37.2728852738479	46.3821032324042	44.5389895687508	16.1668979319895	3.26392986305739	19.4064274482191	19.0254642790533	19.4250398811928	0.080884321918489	2.89659894734752	0.790473390647928	0.908212196703992	1.46657700924514	33.9063630484758	6.22606408786558	0.0246472372603415	8.88031293129171	0.0847070415053281	9.16806462640038	0.785663718672251	2.49277961328455	10.5414953158667	6.23799779048679	40.2254459648847	11.5508639433915	51.7027255116176	55.6352332312098	9.90884028079939	29.0108007993181
TCGA-ZQ-A9CR	0.0552535822896332	0.0230692174103698	14.9404934946052	6.21566830230025	0.00877992038395053	14.3173378254876	1.57803308032139	2.71547701704378	12.9325492169034	51.961330641551	19.4646033576462	0.580532510126686	163.303506663308	64.7743197203853	3.58915775245617	0.0237553959911451	43.967561303653	10.8977680437919	93.5012921949211	5.7528896425492	48.0752662858349	78.9646895421306	44.2987146370898	18.0408942793834	5.80699010525286	17.9634697857101	14.5981378461636	51.1978887117408	0.200559032800911	5.90107395976097	0.706430950341965	1.65846705891348	1.74089169034681	158.220925152881	1.62274351689317	0.076440298534454	22.8887676021227	0.0920869961592221	10.7558733847408	0.565533975221836	6.97963639756187	45.2398465417019	10.5046945020233	71.1621	15.0133898286109	61.3650470347495	29.463747312345	6.67217665490701	51.7045325157476
TCGA-VQ-A91Q	0.0686280918249103	0.0390783971853779	49.6201002897046	4.24707687105802	0.0141530011577151	36.0886592773194	9.48102125776058	9.59311882012872	93.0734069037445	103.311772193863	29.2198549446052	2.18199473656181	230.03010232236	120.033400972412	7.52112364557891	0.0811841252430308	151.664467593656	18.6990358374275	79.0217575073544	8.35636854073745	87.4044845845333	113.168878287931	75.2786096467188	24.9807975520359	10.6198970655776	22.8657170702695	44.3068004385793	55.5410154970733	0.209298400098603	3.60098333895827	1.06530647864979	0.84601712624892	6.07060647535786	143.37406883323	8.91733661837638	0.0839879379616351	25.2739720429358	0.118399306948582	21.3054275504257	0.865761513365953	20.0474234233391	135.996460106156	8.56497623598787	114.783108370012	24.7340039213804	93.492988784679	169.537998212324	22.8370958268645	113.855749395611
TCGA-BR-8077	0.174626430183572	0.0454850707737941	38.0365856711804	3.74741752462992	0.0184635595841993	35.9692859523899	1.08903224059961	2.18012530838315	18.7861128829434	94.0157513131452	23.3104559904188	1.09944950284151	198.838397824165	104.635727411872	11.2540057150351	0.0958489012526136	63.143367932556	15.6964151289314	88.7742312868117	6.40162194935365	208.369930862869	85.8246478218543	59.7391352527768	27.0946638339736	10.8460172576505	21.1149844028679	12.757392994611	45.143361984264	0.23348350817791	6.38744832007428	0.904798090547319	1.34979446756062	2.33596545235508	418.996590612277	10.9729810826401	0.0916046342662136	43.8967907568043	0.127859232041334	8.91658947460833	0.942989724194881	23.3350302730235	43.9108324517362	12.4951198004247	70.5724037297453	19.3124566028869	64.074965024232	48.9605899915423	18.861031810437	83.7825151632741
TCGA-RD-A8MV	0.280135786254554	0.0635481511616416	38.4738788382428	13.9700914299754	0.0182779223242848	20.855776477901	6.4432876457022	6.29013125499712	59.3780032599399	75.5655122997577	25.045789048937	1.19719539509184	152.33	71.9603802707512	8.07328047513599	0.0737503194825889	172.204982026263	14.1584851542546	74.8157114706751	17.7044037458021	94.1510615648195	188.425559495054	104.643449939767	16.5062896936832	11.6116333206876	22.0019585209437	17.249438555372	79.1828714713094	0.6002120643893	4.65215630945744	0.731183411695812	2.42014739331699	3.79037277301655	311.208978393612	13.3636113250461	0.186886117742487	45.2057	0.124144143268483	18.7139011677996	3.42813918675007	28.3791173196635	68.1907340248815	9.95282802706419	120.611893120555	24.9820485231664	35.1675576428081	76.4788417780233	9.69291538773893	99.9587024860615
TCGA-D7-A6EY	0.0201531598552485	0.00563087923803879	6.67786833694325	1.14964372670581	0.004478026135499	12.9359973159481	12.1351497086928	4.46720245697389	36.4208987498695	29.0841974630757	20.1337747802981	0.513151374468767	150.205859600382	62.6455426629714	3.07433145932384	0.0188738989223447	37.804018570668	13.5652521473633	102.604919744124	3.22779977785204	18.6088064958715	61.4719959283605	46.6442595931921	17.3826612873505	2.52545063839411	22.1193250437193	15.8266248636926	14.4276765859769	0.0824029718014299	1.93388172362082	0.811463688741387	0.689560600161157	2.3200673174638	25.7721753607017	2.89429949703424	0.0206953848449956	12.2697622362471	0.0799763239523033	10.1926252661265	2.10552079640439	3.75154	12.1315798135793	4.81755	49.4890034617461	16.1557764349409	39.2164970821756	76.8402597480306	6.11510504681088	37.2387388507785
TCGA-RD-A8N1	0.0491983400440624	0.0188074201679846	21.8860783672929	3.03550538454559	0.00651702293827309	23.418470539104	1.1886073705052	2.5828925397884	19.885662072345	43.0841292521019	20.2105182627657	0.676166109531165	133.165511512592	67.2483666624618	5.23453231151689	0.0477756275376968	69.4162753322376	12.7238	66.8170967684467	4.07772169732595	34.1704024123292	90.0542885186911	29.7999633154421	14.679517944724	5.71938152364843	19.4907685615107	7.85677748689981	38.3438312774299	0.187534676539735	2.20159526269026	0.682189403604273	1.82558576026603	4.92286602238623	139.735178313714	5.79106869446928	0.0375879840534983	22.2371282014352	0.0756776704303133	7.77059782023288	2.16413439631631	5.39645	35.1460852960462	9.64087365255708	62.7051526892402	20.4146066618027	35.2075010232063	34.9826350683625	14.0715226785931	52.5143877328498
TCGA-FP-8210	0.132228740877653	0.0222679232516015	49.9839145092366	6.69246900429469	0.0112526318589058	48.3506482830902	8.62660182359166	3.19849437016493	19.7897170248564	44.7913092099187	16.4437097806978	0.992161227854571	120.147121175699	52.4059083036879	9.44396425018808	0.0204492632413487	54.1292621253612	8.9105760624994	63.1979580273827	7.04926789419144	36.2819894746027	80.9620028088347	34.2441364074186	13.3826083891189	2.79095542384953	17.8455425500487	10.940195901586	28.6893900272492	0.12616600854951	2.26194977560694	0.660299681356195	2.2279128217795	3.38891914973521	188.380817768202	0.966736890945071	0.0867756156292813	21.8864247366103	0.136643358222465	12.934288982413	1.6274114664114	16.0317846562643	65.1580823990608	4.91590581107562	75.5755782261659	11.6543251163091	44.1856571828689	41.9776949452092	22.3888123308113	57.1769927862234
TCGA-CG-4442	0.0809719987422392	0.00893173426212028	33.8660641756283	1.17131713952098	0.00525664227528937	33.1558852485173	3.64812829903768	2.75036380512361	22.2878915203092	85.2811237609032	27.0965385347276	0.486641829355307	165.38962147352	120.930506724357	10.5758468977519	0.0358755347106064	176.143098733968	15.3286684130662	122.516154230405	2.18024375308127	81.1425573617461	67.5757433289872	104.539484507582	30.9532290986497	10.8201	17.7792749888687	45.3230869615443	51.1437778504552	0.205393090645593	6.05186712983669	0.945354803482391	0.831523222071519	3.97814206646773	105.947837251822	6.08543041981489	0.0357814685840103	17.2118029894679	0.193651259088717	7.57828636138138	0.194831488984271	12.8676586979595	38.612353532051	7.85160203464122	98.9144739345698	14.5942035772848	73.3814233113061	73.1756688361832	13.6143952730433	82.4826302241604
TCGA-CD-A487	0.17294976295564	0.165187833235295	94.6230775240972	20.8801250744057	0.0208802990301073	44.5511176952379	1.72187205478834	2.82106475588162	26.7844642568103	142.945651980028	42.832030328887	0.962326933696371	252.802513833609	167.291826315008	9.39229696375115	0.0949423464050773	160.404536473905	17.3903274670871	119.716873713964	7.66619743456267	233.261057810363	95.8082566341298	91.2274952269179	42.6364179663514	24.3373664587441	22.0725600750925	31.2262160695006	110.133522505026	0.408946215236749	7.03730800979787	0.960753620306385	3.03830413930361	4.46264159022548	433.902055064142	2.08327810023762	0.206265327400837	42.4878060154681	0.283190701637384	16.8983530832518	0.733503487151505	24.818437374991	134.776406548662	13.1895051172623	121.050663752396	33.383153459575	83.973521461915	41.7377560786338	19.243847334054	144.960921531698
TCGA-D7-A748	0.200193045691334	0.172610094420717	33.0144142834387	43.7461076437361	0.0529819426523338	33.0349992072733	24.7848348263062	10.2967720976097	69.1983847250639	154.373221198267	31.7764623927752	2.01285006717678	163.825919298155	53.1699172658894	5.74536966214225	0.0302916065514366	95.3626629517438	11.7406017191565	92.4302951767005	118.494148807588	213.524985944412	203.204295785567	128.805647901379	23.8892765319991	10.6271323628836	23.5967606445233	33.063041807607	90.2385083964465	0.43628477512233	2.95343042944275	0.807840799446201	2.04244511743681	7.44036292388987	208.917584312183	0.406209243546358	1.15638260771505	34.5667555693168	0.465172565485171	61.6045283113845	2.08756068469929	25.8541723498717	162.928540273162	6.09578629409396	206.581421514329	32.7106642676857	53.2626273037821	146.089490404125	13.0435482963309	99.4526401768077
TCGA-CD-5798	0.157447406212647	0.0397644533508219	57.1709539646839	18.2143319689836	0.00954684219634575	76.9702968005608	17.8967004457562	4.11546990605988	41.7127917746292	113.386057413803	31.5135640001273	1.25140890938427	207.09478416787	82.0260445148474	10.8933345778553	0.0103479190767544	94.8370504474219	11.7853631453265	116.99468387074	13.8799873990841	73.1259250462469	76.3742158668556	101.303563144926	30.0847545097792	4.67714319089046	22.0366521608911	29.4417881050717	33.8602726079661	0.121505839295451	2.77267595294959	0.664980195205695	0.845527519980035	3.98942964901098	68.602380396323	0.669971631918101	0.0910273804899804	25.1941367039089	0.254687428113026	38.9099794027742	1.60000625193253	18.5026480444232	72.2502424224724	5.10133944865012	174.131581928696	25.8025944544074	63.4688286243992	78.7357230582345	31.5664959059996	89.1044179222931
TCGA-VQ-A8PF	0.0394909531464609	0.00656722051639303	7.68990428516529	2.99475132665372	0.00503318748057751	14.9223239787133	11.2223377477681	6.70215768956448	54.4818599483098	24.2339569877354	16.3724406900512	0.57294622503419	126.509834149587	45.5217351490361	4.13227682626098	0.0215331622122911	61.4185060208002	11.2069849094656	71.0233312957149	8.53499177711513	30.4621659566289	142.627795484085	51.0529554620295	10.3476495146737	1.56321187639255	21.2863317533978	12.0305375319132	24.6106597628474	0.138142452287917	2.70930295083043	0.588603045153429	0.960318691113105	2.61377667866496	46.2843742356908	7.13041706637425	0.0233564553222467	24.4244655858489	0.0343257539430706	12.0588640128608	4.9831683597589	4.69452092135561	11.1423032570466	4.88004001990767	59.0631951113801	13.5478339919169	23.5920809323274	87.6645052831177	6.8772128736484	38.9556028298537
TCGA-BR-4257	0.197837661943862	0.0134230787039068	14.3557562537537	6.49273733614614	0.0092361386250618	28.3372782513506	11.1041019368502	9.21420134515919	58.2066290038889	92.8574989414325	17.9616926259146	0.942899860007497	156.989290120238	50.6533392196204	9.58463878754533	0.0274158609834396	170.072608341991	10.6626965278986	88.5149831114907	5.82603157021197	147.329825066261	167.973523151839	80.5115320647684	13.4891217685364	7.42987068399378	17.5333	33.2532928006101	53.2590552228904	0.193976017082216	4.86665713022132	0.739240098446599	1.09311026312635	5.84599113753043	83.2098234222466	13.5773647879031	0.0557323319008829	24.850818563341	0.0919669420714922	20.1005891502653	0.599176648504449	28.2985989107382	51.338376113636	6.68184835398532	119.952365901124	12.7638872335304	43.1355327437827	145.070101757759	11.2291357052142	78.1053105098362
TCGA-BR-8371	0.173856822120586	0.134160179996972	218.970985083413	24.8552808062348	0.0208687227462434	91.616629757145	3.95857367618004	2.73164811509431	18.8956447262036	74.3019495175758	26.2646049802084	1.77451403651622	179.274821147766	114.612852737551	16.0225163353284	0.0474557838680888	70.7978362001815	11.5957383371783	76.8090184798621	8.20475278511065	57.7530890496761	91.2675620768128	54.1796142400501	22.7161550276309	5.56906448903872	17.9441195677666	13.2423519842954	69.8188836048701	0.152918110062726	2.81721715955741	0.733860241836139	5.75127975438699	3.71534484842461	743.047758904002	5.07321549724022	0.298190158259471	35.7306864539399	0.198634780180928	15.6257422072417	0.724343113286652	19.0866403719496	150.217584547811	9.15361427825821	73.5387899307695	19.6051549936071	71.1815436169398	22.4600724513574	37.9723674157477	78.8254201669258
TCGA-RD-A8N5	0.0663830635368873	0.00765757844132906	8.52808837669393	0.772181873013498	0.00664824770448581	25.2701712915512	1.70392371679678	3.46222736461565	13.1159439237059	100.791277570695	19.4441039094124	1.12257683443642	157.251545568628	66.4023277338705	8.02347608515427	0.0164533793366599	62.9674189538886	11.1007569935755	79.9539525185824	7.96709887957066	4.96465948300338	83.8831684665174	9.89053554979961	19.1851314489771	0.952351116789314	18.5814723562664	9.19632527488793	26.1144642293588	0.125774595651866	1.56407707172996	0.785191550271193	2.33646149562791	4.71744071385751	182.549231280326	5.17235441402137	0.136936131310809	11.1675452814281	0.099812507507591	9.0836593486456	1.27240020038168	6.09433986070645	57.7262604279756	6.14558725367301	102.757682849576	18.3898259209824	52.4824524209831	72.3524363570193	21.6516745864705	43.3044
TCGA-R5-A7ZI	0.0557221934607216	0.0779086159544739	9.07090375167129	13.0204454189103	0.0343338155081155	16.4102668058219	3.7984228476845	6.9207068499882	38.8002	62.899933149304	26.1209847988497	2.35507070478485	191.406979581627	74.5101160367936	5.62213482106121	0.0961933865056961	53.3577119148949	14.8397730882239	98.9848896107746	27.117172226959	48.7717853810899	98.3557944750671	164.853365328377	25.7145345656161	4.49485498410657	22.2286520424139	25.6071529221951	62.8076423510702	0.33932202512954	5.94925434702601	0.815161596654322	3.67161628658236	2.94341728955702	181.619355105853	8.80096093282518	0.374618110158155	36.5011433737685	0.196672381275075	11.4036380630781	1.68052738161049	9.37759787008073	36.1201204032234	21.1804756626303	59.9890423250525	24.8133181068469	44.8871464440978	61.8609831147768	7.06272124591368	52.8354634194195
TCGA-VQ-A91W	0.0117121827553471	0.00221032073389085	1.35881062097155	0.0832277810704419	0.00369694202395785	3.48123555837584	0.285374533433873	1.98873946797203	26.9822376652435	25.8803403467043	13.2633522336166	1.04028887249648	202.902799687784	70.2426842691057	0.851692278368645	0.0448755648851308	70.8258002995523	13.8630913824199	73.8236905502933	2.79002061586383	21.4272663067063	29.0112622687587	10.8035357042109	11.1554611582628	0.00676829871219298	22.3486241095992	14.2016058108058	24.222387008432	0.116997109541352	1.52152779045387	0.922931132959704	1.09014100748466	2.72680120189019	47.1784554882128	12.3990435463789	0.0247068635165571	8.82049970908554	0.0115028952770198	2.20049630525881	1.49405328658716	1.98285777982378	16.6404515743264	10.791555976237	44.7030497262891	10.6824266993873	42.2890398641321	22.1075728796825	2.74828036289802	18.2584108563904
TCGA-BR-8286	0.0727309284470666	0.0180086368862983	12.5409783122511	3.35537540577352	0.0113929643937007	43.7016141376205	10.9078020565147	8.06502892511125	56.8132761628657	64.3799165878496	18.7076	1.60886589159895	238.734395727978	67.6009522046066	12.1623013221347	0.0382079004558366	121.568017729438	14.1443227045497	117.00171617824	11.2715449364431	346.882152102663	146.075225662576	98.2283010446165	16.1876954273515	7.75647260336537	18.6978928210773	43.7417386534504	56.7099939209981	0.23223585859302	8.81316765823404	0.838023622170272	2.44932606402504	3.53279145132156	162.629089347992	7.37369733445303	0.0641053756864064	32.9422211917193	0.137501893360374	16.1441072185325	0.606401572820477	9.56628652030819	52.1638796916425	12.3296003316559	75.8955258449117	12.4467283286477	46.5498967151451	239.862331087182	14.454326838935	79.3841637080171
TCGA-HU-A4H4	0.0178399824487433	0.021755034667496	6.68017186324674	2.16333467010248	0.0095506916640393	19.3424926328954	4.15283457976892	6.51719668253916	65.8451790061547	51.3760079559146	23.6464892223579	0.818345665058785	189.210100116303	75.7242180378235	5.86525053039415	0.0642687353602129	108.071999025538	14.396188146457	113.664608203548	6.68785645339219	145.215826071252	99.2947709026155	107.921497295347	19.9059487049531	5.58400093175175	21.3941770463621	40.6961117694816	36.5358946663836	0.204102701860523	7.59073055159819	0.821646342787493	2.6370637531769	2.69349077917387	46.8483952850776	8.3669973046555	0.0437523741459352	23.4538640487501	0.0893700521619783	15.5519242135258	1.10993298457831	2.33408244767236	24.2008483920026	16.9646607779693	63.0822030147091	18.2952187940918	47.4352261299911	83.9001082172477	9.94519	34.6866966771156
TCGA-BR-8364	0.217401365971376	0.0552241603065148	103.988507631751	20.0004128853776	0.0220235694657355	66.201465410028	31.1089262306897	7.37336460625405	43.7227918407958	75.9164336559848	20.4050045046856	3.04762673290008	163.434219312492	56.7623934098782	12.4500086915834	0.0209187501410656	74.5815235514011	8.59842997572006	72.2725274452809	25.0369234809053	52.5933568042739	159.811136324928	47.440262503895	16.7643756299546	5.83367985549749	17.9817515301746	21.597998871895	57.0135953273318	0.202687928820216	2.92863405199152	0.694405624555516	3.65900911823049	5.64824549322097	468.353045987018	1.19698822856539	0.173718439428321	33.2566986523298	0.176335171064281	31.7111954764295	1.05243704818516	30.9068620391459	191.661241503199	7.13032721339192	103.887107450131	16.9461309495903	62.1397721610006	87.1721166665677	38.5090378794927	71.365593921552
TCGA-IN-8462	0.363599978512913	0.369172910727966	256.590031726425	51.9353475069922	0.0595275756468424	9.09941942048176	3.20195550247517	4.37436189651564	102.996063220803	165.907850143213	19.6752200908467	2.93232668880585	187.527865813569	71.2327539064085	1.38582731680356	0.127868133763402	220.151800546895	15.4072810601304	98.7820154633558	14.4329595179822	823.376462390903	67.4831318429188	337.721635381852	20.3848701868709	5.23743160372406	23.1661899506675	39.1705546133963	163.59665214923	1.48119596539839	7.81881108834271	0.925420333038279	2.02580924827487	4.64172239724987	853.654778620694	6.89906865117749	4.87954307323023	49.0930123555578	0.526189418085598	23.193901663923	1.56937499768868	30.6327625181611	167.925893944653	17.4828304448359	116.845411160731	22.2654	49.2890422467165	38.6515624509794	3.79152153178932	102.523254843511
TCGA-HU-A4GU	0.215796904285212	0.0350395293292463	120.069436922694	7.54890283170686	0.0101834839186684	22.614586159363	1.85246569332511	2.92176411502693	34.1372485515261	153.630289312813	15.9737541503457	2.70442809856893	190.444605377874	71.938339356763	3.93593141741094	0.180461455724986	96.7525737396437	15.3250615000694	96.1086006398761	8.47322139906777	678.267824532482	219.618165579786	80.0342182725369	15.9438344769503	13.4430245069457	17.4880641355189	31.3279491514464	63.6211792917372	0.834426700311309	10.6054829157313	1.03927678335763	3.51597809310196	7.09407164489161	125.237623202591	16.6330709754777	0.0626831887271887	22.3089986466656	0.21077544974698	12.1786327530427	0.874476764840101	50.4381962891267	70.1369951263193	12.5122110353549	59.2351671936689	12.542663683987	32.1843871084671	301.405221339769	12.5011562044609	188.385515622136
TCGA-BR-8059	0.131727254963539	0.0237758904721785	37.7271841042344	7.87773592993286	0.00827354516590251	45.364577629551	97.6071092277834	5.68774549145791	62.344166328429	133.507706245407	31.1238016993845	1.92721230172585	199.856857364182	73.7689963395256	6.43915802023415	0.0196442634608665	150.041554113799	13.2822752637738	96.0624463717166	15.1153268912123	87.9531957453884	110.719003733876	154.94660329262	32.9310774276816	9.16195963577318	22.5230409080541	28.7598642293887	37.1057363298612	0.11421633324388	2.58526369688335	0.702512118389669	0.878993704625297	3.57791158588129	74.9856086930536	0.803695163142003	0.0476016111044747	26.6694381260758	0.148229219816084	41.9886202999704	0.818810522151616	24.8317561421914	62.5340226259568	6.43993263579683	205.585029339932	29.3844694704815	82.368120117781	166.479911479604	22.7105196796031	118.856796146129
TCGA-D7-6525	0.436817506616487	0.167907258507898	73.7645957212007	62.6374528743001	0.0207264615090776	55.3235062091389	156.806887678025	12.953838422012	205.612856408529	414.397178039726	79.9474429099857	4.08422519817019	513.955376043008	188.792889631951	14.7905895476901	0.078168027424208	210.189812685816	24.6033583820437	263.151492104716	132.608817361986	2747.13159155631	625.467285430558	266.553888888394	60.8640853811627	67.7302521570809	30.5503194231134	147.716306255713	64.4905676833256	0.325756897110486	5.54698191807626	1.09041998990579	2.42705584972945	8.91929384235897	240.753797790698	0.193426983691513	0.112104927170311	102.325794349114	0.302440974839298	180.157544643906	4.47418677371903	189.57934837546	572.451076469769	4.32409758767281	241.711232996923	94.3763288958658	82.8441913419226	712.759561768986	37.8644081827115	342.860393128327
TCGA-CG-5717	0.213304414625421	0.161292348084961	81.8950557518264	193.80598606408	0.0568324740495932	0.0525529576868326	42.9948366195907	22.631443358696	551.537064293121	193.369879149373	16.0154627598638	15.0291097712874	196.484529588321	40.7791403032193	0.0101473831046203	0.1525637661225	202.490274591282	16.9069334238173	102.324542173422	27.4015911803656	4268.41799902909	28.9685266632424	1424.5906767164	8.96667697054984	1.56747969701957	28.8839528147865	85.2382085034673	103.532338425863	1.32620861855163	8.30162992017742	1.04552061344933	0.66258192887841	3.18992907486596	356.621356708498	9.73536925504147	0.851821548814453	107.835987435448	0.0954110900631506	61.4668866482104	4.87647138510909	27.5612557500789	91.3256866925211	24.5090448750296	127.076643859706	31.2739608281657	32.8169446821276	212.684631109307	0.102286220105623	53.8562208044212
TCGA-BR-8485	0.0960851798529175	0.0128366557158094	13.3491535538184	4.31839480745264	0.00999636014094076	22.0298451717275	5.34934322768142	3.73539762889113	32.4802229842575	62.4039784451553	17.6139084093742	0.759737829988394	201.064006516059	78.4584423178176	5.68924364658467	0.0281938646449852	52.6591121281536	11.8503975102042	87.7568145617608	5.14193964093634	116.220036833635	136.331606674125	32.2006009342576	14.0101793600678	16.7194852639331	18.5874148476222	14.1659645569596	38.5666588368991	0.106234912445419	2.69723243790579	0.933013881342089	1.28703740312811	3.0151627574728	95.3923456062308	3.09188497052776	0.0301607089570365	25.7297513741191	0.062752120264798	12.1245345379607	0.816858614034487	16.5128283483832	26.7390709250458	4.76121257827321	55.179240986304	11.279273275131	49.0440692470688	128.573	12.8795569665475	71.4052193778921
TCGA-CD-8531	0.0031096808358131	0.00137295151369099	0.276206386100566	0.0383591600301944	0.00205752282199776	34.5122632468167	5.05916729687436	0.685038865633706	4.03030031043524	4.35066422789869	3.38118624178984	0.056965081213046	84.0810622605532	22.1389960513776	2.73951649021801	0.00150933561286981	9.23130477381388	10.1304359593083	64.2478668048782	0.702842530501596	14.1448835399853	24.9724948725256	16.6222904781323	4.31202694787429	0.285643268832053	16.6447301161764	1.44409889326577	1.43824679050704	0.00833321840165333	0.345435115730532	0.495341656721044	0.354796357123844	1.65595491229395	5.1200662571723	0.0215080925451695	0.00324263928880467	5.37826769037991	0.0068654100812218	3.35221193448407	6.18774881400366	0.508099778349837	0.546178224802938	3.04943667992817	45.3117660277092	1.45422341705696	7.66650920675008	4.58370321513708	11.1773470326065	1.66430684670463
TCGA-VQ-A8E0	0.100903953739176	0.0626077384827199	31.2152308868672	20.5403438475107	0.0256125066626146	37.3775178205264	14.8743436653113	12.1336597979975	121.258718921699	286.702912487478	31.7872165848079	3.96678126208783	320.327743662925	126.465185331886	8.25569799408866	0.352393975825923	226.471167204969	18.6034730523937	113.352933130667	18.4311484581892	118.259082732868	344.870224784254	195.882414478348	44.6681119839514	28.8252270607219	23.4252588601488	73.6842978288181	79.6518473095046	0.358612590815982	11.5540408392621	0.919835573160212	3.53491241038343	12.8573493872455	87.9957569858265	23.7285894670467	0.0733269697614732	40.3151345790432	0.15431346735444	22.0000473625411	3.59008194564687	26.9983120989229	49.0277580617127	30.239047816178	118.307284654763	39.6556307383444	43.6138510546026	242.432066546231	20.9386198342488	137.963285205991
TCGA-CD-A4MG	0.0812937473407314	0.0263949881308885	33.1699646610086	4.26981169339216	0.0101599082066339	25.4271145790875	2.06191206502888	2.39364279922603	17.1353507742695	83.4786668629606	20.2801368828911	0.443656660676819	169.525152013309	90.0079322069387	6.50931024734355	0.0597868452071423	83.4212462958181	13.6472633339067	85.7554307706276	3.46518215479125	40.6086153859604	84.3578714733741	77.5426388676792	22.271926311631	4.76834005946141	18.1920251962678	13.1413502333436	35.7471316065201	0.211237903372557	5.21401992087718	0.766070002669685	1.62632585357846	3.45515758737959	200.630588352119	6.40683665798739	0.0825252534411085	17.9336786466601	0.138189246910578	8.08320162445457	0.449278150598961	8.72265380885309	40.5155217799349	10.2688445690086	82.2656405125642	17.1584329606888	55.320463230931	46.9079539762195	11.8671706669701	68.0219574901562
TCGA-IN-A6RO	0.112878894196065	0.0184955269580472	25.8845024502864	1.55736860215045	0.0103922162583056	24.4136867841827	22.0581386543597	5.98527764124336	65.5912907671476	79.4413179807491	21.0262949928385	0.497090919692065	243.208747759419	90.2185680987947	1.02404171911835	0.076981957733882	144.681960678178	16.3536141520894	159.783191729583	6.44404229041904	784.09335410313	273.294982870696	73.4163198959184	19.132800848987	19.9424254331263	21.2666	26.7660774810138	17.5579144461241	0.358528418685793	3.87779742249341	1.00324900939532	1.73995508775887	10.5243638723537	34.7472605414993	7.44174325951154	0.0444412066230526	14.4928430433771	0.103930860110727	29.2702252925448	0.609181860944762	39.4381708334652	60.945662924793	14.7878354611593	56.7225308838728	8.73627852642425	35.5306532318346	485.854456145031	12.5371220911217	115.061211043468
TCGA-BR-8366	0.0676423385517785	0.0269626538435748	21.7990541212909	7.15069247026511	0.0169244952352504	56.2854492888205	28.9951193285282	11.1287377834003	75.524848146159	76.6976280900407	26.713907112723	0.853142766104193	152.682495561035	64.3190570624698	12.4672860588671	0.0299040945598156	89.7323243234618	13.1102548725111	103.565206507027	12.8903005025483	134.339336530157	110.846468613918	154.109527358048	21.0087	6.62992840286513	22.9854917361275	44.1588604879195	47.9410576494651	0.133012311687883	5.99495943391251	0.684289119539932	0.518735656215634	2.06598703625736	110.279890845931	2.11648870703395	0.0925922427000066	26.5804498401242	0.26364768906058	39.5379958459197	2.5066042967312	12.3473985906625	55.1366232759769	8.20414413311155	126.523039967116	20.8454531536997	51.5302882931594	164.681408743961	19.9111688164361	56.5127906492938
TCGA-VQ-AA6D	0.27421206855351	0.0535378011011983	60.0560381082858	9.93623662912944	0.0275343271055572	16.9924184395757	14.6039221604213	8.70806494328064	82.0471466585896	109.48580046919	18.4014526841941	2.20330509367967	289.167416643342	90.8416641664982	2.0105661610891	0.265159848860657	72.7375526358463	18.0968281175897	95.3333546202645	7.22590141142631	1005.25484910396	117.379906483505	130.115182651262	13.4006776377518	17.5038291181605	22.7325318794456	88.5988722942216	88.5240247555106	4.47782310406434	11.1051963013786	1.03831242072659	4.95911161147625	9.41104991463203	111.786577663445	33.018434685764	0.124651369792993	30.417713618049	0.23747833291581	13.8403072958827	1.52118656468245	33.7022360908401	102.045437235468	23.2052018362344	26.1816562616998	16.1580342741046	40.8777560448159	80.9441113889699	8.03762551721293	101.030989797611
TCGA-D7-A6EV	0.047134062732118	0.0134644614979278	13.6478224721472	1.80096	0.00949737962298816	20.4722656559438	27.546172375815	7.52303003237364	56.8108403746649	136.479867130525	15.5660334038028	0.44086835461525	294.13856483677	83.5630015050239	4.9309053844143	0.0264233499646733	154.220801885377	14.2239019151162	148.052674634383	4.32424027530435	835.47086611501	228.452636363693	93.4008562259863	15.8511056492815	18.6617756724336	18.9801536793231	42.4893245039676	35.6530637891153	0.159612699138822	4.00644670324827	0.900516062890365	0.685743109981247	7.25439632954669	29.4900636603064	6.01600967156054	0.0253234968471457	14.4338009641515	0.0976048109094386	23.3837115779796	0.626918952719505	8.25739519599389	51.9620419954162	9.3409477008158	79.0630163754156	10.1800107503039	41.7164609509944	266.485018776091	11.8099235717937	116.156467449185
TCGA-F1-6177	0.00871015951476924	0.00130613236241511	2.78036863176976	0.0840658274175766	0.00142671820552516	9.96232568385073	2.87114516716863	1.48538379218408	8.28286433516701	24.2993491429926	7.52098027766257	0.43077772878659	207.602255530608	65.3753346031993	2.18096598076829	0.0115843648568887	14.8440074801382	14.4940334273742	109.760148922002	1.41329118520023	10.3401708102204	21.4523098506765	8.62847027625492	8.62361960257835	0.224124531266049	18.703404701431	3.89888301190314	1.76367570225611	0.0466737284352801	0.911233196706653	0.934304392072017	0.108373269050782	1.50482636941339	3.42053905806312	17.8898237760999	0.00300953499175787	1.7314749125108	0.0191559066719945	1.71154021350437	0.831244576119299	1.3987	1.35853359603271	3.57311068189971	13.5117693205283	4.18564660853298	21.5171689919458	52.7714594932624	8.36520816143744	20.1840490598567
TCGA-BR-6706	0.118958495659455	0.0143066010636866	21.9140703114153	14.3785239741624	0.0107074625634412	25.8802072168606	32.6984976209436	6.89871722245236	42.3891534846007	38.7147901644223	20.2262076909633	1.01157231706324	134.717601185684	55.3629552438871	7.54357390708528	0.0200041089658337	52.7667616152652	11.1396163159839	69.8370607256234	25.1473613890094	28.6354160025287	112.640700534252	72.3200005834417	12.2484213042183	9.65764736654364	20.7851790810001	9.97145736841746	26.4706867416668	0.0920194633367183	2.80522491569073	0.583147118461218	1.43198382825077	1.69134790948218	129.253811239933	4.7450909413941	0.0692420435665077	35.0348562360286	0.0478908751818963	20.3528417536184	3.83403401306685	13.4739311199242	19.7191072896385	6.28062646384327	57.9091457206295	17.3945332144493	29.5688924095001	92.6805809882219	11.874535557856	54.6864599736242
TCGA-VQ-AA69	0.0433074134219355	0.00452000477000684	14.2840362609952	1.73052418464531	0.00305285931515728	60.6762971000217	6.72689958587211	5.69305941717951	114.08003408331	47.6717418817771	8.25515774651121	1.61442235891005	326.679270248584	89.6849932384194	5.35086780721431	0.057121133981018	21.1291059051623	12.6190485756404	110.071767950124	1.77066772309568	1439.62484299314	70.418478484822	71.0060274207822	5.32639730940301	1.48532044570877	14.0478341948803	52.8471814148987	16.6243474769003	0.208197528332066	17.6913108286173	1.22875344248046	0.211380948372437	2.93682608265459	53.5356098799144	15.0978053898162	0.0123306662148442	9.35116971843404	0.0705788572638754	21.7781280519029	0.176047414499006	8.91729368056207	26.6517663732935	15.0172065591018	37.4395151811563	1.36070602170972	36.6138857739538	421.440052612776	27.8531617032386	37.9155485060161
TCGA-BR-A4J7	0.120769676087743	0.0622255419321511	71.5890525342846	13.450843281098	0.0208555091190715	57.1303437363086	4.96433733141503	5.29614035530083	28.9609562004557	68.8524573494516	23.4753285375594	1.54614032770333	166.768957600373	83.5488648882205	12.8777961971008	0.0568439447995101	78.8539549992732	10.9758238521913	66.9713151482559	11.2506855909533	59.9481977830067	116.878579823955	75.6763457533465	18.9532573014385	7.14680680200073	19.1479627084657	15.686078122254	52.0007111058479	0.180595259549417	5.39642049093565	0.731429058164832	4.38194855814635	3.08363726199143	325.580671628027	5.52049408377505	0.174772873973038	32.7529266195229	0.141254613189313	18.1516354952945	0.840313018886962	14.479927738124	97.2742758393564	13.1364188472818	71.7546	20.0380022992494	70.9545381609982	34.6351751958156	24.8608975147779	65.4858205294122
TCGA-BR-6456	0.121013131804086	0.0540233479009489	55.2607611897702	38.9276055262034	0.0140535248748991	51.9707891054043	10.0155422548923	8.29001158708236	65.7540587022782	146.654809090953	14.8252101435439	1.32413878742141	252.982632822777	75.5113685045599	11.8375	0.0253271126278429	120.941540346848	12.4652864194085	111.563888408163	14.1497833891321	270.274973754607	249.164410500222	136.092505435496	15.161284212192	16.5936180914951	20.7280384107208	29.7873245573665	109.980001405996	0.133687275770255	3.48474791655947	0.856956541184288	2.63114755222239	4.97740576668245	102.420611558279	1.85214330874694	0.0443035802730946	22.9748941849171	0.123693035642028	42.2363741938287	2.16473081349145	40.7183945520757	83.5182686430643	7.59673255726858	128.737416850477	11.2658259854182	50.1622087397293	304.936841679772	32.5403142937828	129.621853598325
TCGA-BR-7715	0.254976668965534	0.0428637055826815	77.2035876368453	13.7160071463927	0.00916020497650795	18.4624279327136	3.07289016953417	2.93673966725116	26.6445200710477	119.737396127777	19.2165121831359	1.30113138772753	277.756235145447	81.6465169551929	5.19352545724042	0.091660132415445	42.4608596361771	13.703425878574	96.4213237589558	9.00167898750891	415.051153127352	109.472312916324	43.9756712787645	16.2663130546233	10.9158068686113	18.1354494867996	10.9503691558591	39.7227519337098	0.160672502238251	2.56056109386792	0.783326467606838	3.02289038888106	4.13665545633427	278.267396781125	4.38010947590621	0.043137861850908	39.2509256084725	0.0759331759230414	15.3253746237341	0.533246525437596	30.4073868814929	116.067111382281	7.9458825794864	75.1607062888413	10.8561649329492	43.5980099381367	111.112095402417	17.2747502369821	156.852745706668
TCGA-D7-8575	0.236673088625131	0.0559267725593098	100.593596569346	25.9336997484896	0.00984678680747974	40.7702486795398	46.2686653668277	13.2518584792273	162.734	137.755595303322	22.2568022767164	4.44916571226389	158.043270939926	78.4831286753888	5.39639465332752	0.0614750013317538	394.936730453106	15.0724327219807	78.1838485482843	30.4048594562711	151.094269175801	396.302487588152	125.35868704267	16.8237526222272	22.9220978251434	20.7173395941296	38.1423550970056	107.281876661727	0.357857905726784	2.67172445443008	0.805395067307896	1.63923316138648	10.6934289477504	246.51894819343	3.84998042365068	0.051755075174341	43.2836512363491	0.315858330858071	33.1988001842811	3.76246386967955	36.2537208661675	53.1284246375603	8.39893237232628	231.468641466476	27.6059909357375	37.2590236634432	398.817974392919	20.4377956047937	216.318700666325
TCGA-HU-A4GH	0.333995342142381	0.067835682813063	82.5459806113825	15.5740829400036	0.0221538637716525	17.8495380075507	15.1064381712197	6.11020736296329	46.4071808577006	106.001645776091	17.480406270089	1.41148636807421	209.091693749083	71.8147299160914	2.55409353291006	0.118635583966022	95.6303	15.2907390926116	82.603370682952	15.0242607227319	304.660922625087	143.093908933413	95.3204147972936	15.624054041846	17.4124316418398	18.8191899259659	19.4404552144187	100.225966491986	0.847293394157354	10.049474303622	0.86687508614549	3.77388133629546	7.3255927284978	188.727339052884	19.6474977698393	0.424554426776317	38.8763569164732	0.227250612631686	18.6374083775282	1.54820261408857	32.8023655949904	148.999793247892	16.1800052652177	59.3048107405493	17.4975767801731	34.4815003924878	89.0644587357892	9.04987445971024	91.0821947112999
TCGA-VQ-A8E2	0.117102560180865	0.0216177230108675	45.5169297004867	7.54166684748262	0.00634542260354923	54.6615397581318	2.92001429196958	4.46913235382752	80.0413670688886	71.3160865865181	11.3679223539228	1.9663153055054	439.809038668072	150.986903592403	15.4544105300743	0.0551576733350988	46.7538017658554	13.4345929326744	106.006643445176	5.35515714874296	399.213839189877	98.3895836603187	41.0892563368572	8.77820719263451	16.8875229952385	16.6663948512793	59.6393206059209	66.0399880247154	0.247162181924079	6.26852185310322	1.02115052427384	1.91812574828861	4.18664176724338	195.392073378688	3.30634275799228	0.033317707369804	47.6316318843958	0.0997006117383169	19.5331909033532	0.450223231204471	15.6298255099704	86.6359976985388	7.39924272109573	55.0099157620619	4.03698535730134	36.980531126626	156.959861834841	40.7844292619692	90.834743578912
TCGA-D7-A4YT	0.039301332071338	0.00254618932424294	12.2534497746481	0.370560102125903	0.00198305797972188	14.2656830362223	9.61488233266431	2.41332542986305	28.7627831389451	19.8606271253379	11.9758324880619	1.1703326438625	166.417415411883	63.1355176349353	2.48108535311694	0.0411514493975863	25.4833250087212	12.2774564635854	70.3776802940776	2.60717421997889	24.2484570619478	73.6308291202554	18.6762226733118	10.4250040093085	0.714557738715947	18.5267456229518	11.357953332672	12.4177969620556	0.186807022685224	2.81536615957479	0.933955910788248	1.14348801015629	2.2929877475251	10.807762670453	8.99617406104027	0.00457142983503299	8.68899765602394	0.0611537168583383	8.6297711363694	0.586244590723698	9.2023019502943	7.16980979472186	5.91068961053235	24.8435792896847	5.3585435861214	28.194482134522	40.0004477915441	11.6463145556477	28.0046899946289
TCGA-BR-4363	0.0219877664329213	0.0140231247307748	8.00466243497506	1.67766853714631	0.00902877000558497	25.3078945888797	6.66574364737793	6.41906124373417	30.069704387865	39.7938187769375	18.0494702907288	0.969648222506631	164.368465901833	68.5235552220897	7.30168378484523	0.0441759496445266	126.887473660744	12.5292877538416	101.612101396064	4.78721942797992	60.4503015375257	197.188409442015	51.6669886476733	22.8881098733846	5.14387043164032	19.1128860424048	43.0276267958669	34.033288833734	0.223885630981312	6.29981126380201	0.747749970925211	2.79495209958538	5.36172273008707	133.82482369627	3.75198795210189	0.0312744636335166	27.1587712216712	0.0919759588796024	10.1587961084217	1.12336586404532	4.54744328894782	38.9513994778183	10.2888543904443	69.3150691337523	15.2300119384528	38.2901934398608	198.292985776668	12.4302165975987	39.160520104981
TCGA-IN-A7NU	0.144044036143381	0.0892517385499249	61.1641890938775	13.8916314996455	0.0254461072834183	47.8086194357825	11.4471348129008	7.55922201740789	110.699414098508	156.984446652164	36.6329429390293	2.02262162369876	230.037755255872	102.815056639435	10.5779678057917	0.0639454450057295	146.641807083939	16.2514337302878	130.75277059418	27.644299731922	538.205873835132	194.317218212183	265.394893201504	26.0361182440433	16.5219393473718	22.0552940493588	60.9763959611377	72.1034544354128	0.318425981550439	8.74076070888956	0.901230117044905	1.23886192863074	3.84464499239261	233.606614362462	2.36860558850618	0.321082061794736	46.7886439722093	0.504804705315398	55.4714986111649	1.70252448119219	21.6501047930272	138.244781202072	11.5929177441274	164.359135862671	27.7172229196118	72.2156182962443	120.136421772745	15.3908328009285	120.241896093831
TCGA-CG-4440	0.0446953632090464	0.011718444577483	6.02418729347992	3.33876030203937	0.00708255455201215	44.2228443588665	6.78514913158129	4.6479390859333	31.8798882073195	106.418813090691	22.6202694794884	0.576480257973805	256.933001823632	85.2381380605932	22.6126023258657	0.0609687044400823	78.0453181434368	13.9927674595398	174.305036407322	5.70745481230087	699.612569264387	410.05006956586	71.5970201042362	28.110216296971	12.385678549933	18.3946830098855	74.6908703031361	34.3290890535102	0.164565166487723	11.8084470675694	0.952623423460263	0.491970265109917	3.99010931466163	22.8641208408537	9.35015505527953	0.0175834364689324	13.6578340779439	0.112020104304141	18.8658678584899	0.501309972801381	14.7648712901279	24.9304443135516	7.68039102000717	70.457405741541	15.3903873421347	78.3824056583649	171.339325857929	24.5500459499492	82.1400517800468
TCGA-KB-A93G	0.0221085208082076	0.00355796847297634	3.67058227285085	1.93328713814451	0.00260111181729804	30.6363486408127	7.85527622772573	3.91008430368839	10.1002807568954	24.3733984502982	11.8330948243777	1.04880856397551	132.287391649458	38.1779097565602	10.904270436743	0.00180565302689571	15.7564466529231	5.86006449034598	70.1182477987717	6.75637633749731	3.02862644245864	58.0478279070347	1.61179543780195	8.98433814075376	0.423449375821043	14.8381882400391	17.0137624991075	18.2391787410168	0.0544397319619398	1.68009279161609	0.667139597819837	1.00257379937916	2.2772832809001	47.6889002740928	0.0525140260371224	0.0157774355449792	6.02341637122555	0.0212110784852394	10.6042541866577	1.14945079833346	3.31038761998282	33.7445773304193	3.2579543309564	74.2726457365571	12.2193986764466	51.5232032252271	59.7994421029065	35.8415265553901	19.1706522821955
TCGA-HU-A4G3	0.104733425194478	0.0326747979398308	42.6008470121015	2.81934582119565	0.0117063662710287	27.4033398454354	2.79098652151642	2.91289956433918	19.0671517246758	105.047401585336	23.6275594567411	0.99968214388032	176.292693781434	74.0179334929445	6.67646009096126	0.0897986126408607	107.924555674051	14.5543480950603	78.224827408189	5.47794485612013	17.4374037637598	79.2047466259555	54.6908154077848	26.6480589473014	4.35365511125486	19.3401854014418	15.1522419761613	41.3051220204494	0.275790965428716	5.34915818658846	0.873280232342888	1.64100875130577	4.5630363780335	325.266923311983	13.2549789501299	0.172978981804214	22.8311448969272	0.226117511907402	6.21422189841388	0.884434512120316	9.42375527833149	35.8902921138416	11.6653549364074	78.0318160527419	23.5799534434275	44.6541257999812	45.2167721931789	13.9044221850007	78.1383145593334
TCGA-HU-A4HD	0.164135857660889	0.0870799277263073	60.0668763523139	9.38842959174355	0.0238143647731307	14.7777986108738	1.56498019456258	2.15076895042992	33.7820130449032	142.149016003167	44.0329653961408	0.974543228367591	265.308461654024	202.333896696503	1.84971838855382	0.108541258300718	145.262191136346	22.2023071312066	114.548841076311	6.97692563198722	142.732531507739	146.880936558071	72.4497647770488	37.8446851319577	35.8797	24.9172157123066	21.2127284018309	77.2957223036801	0.467975010225869	3.77814702704565	1.05395915654899	2.34989010767764	6.08986920806025	287.65094808086	5.0079898089463	0.225113694548394	58.457803245307	0.219496823419124	17.343891653932	1.27758677923971	34.043282388008	70.6127019486105	12.5164819607932	100.694983968913	37.9384062278121	74.118280537897	96.3100434608049	10.1788241943203	147.01336861275
TCGA-FP-A9TM	0.0598562205230459	0.0182969082316247	35.7648586095454	3.56918200775342	0.0101625923807569	20.4689196768229	0.760845725167373	3.14683822291101	22.4995651446618	71.5861425175474	19.5947351138154	0.787183918390683	150.285498182666	73.7303261558004	4.60271794207817	0.0772692138860412	116.655129047136	12.9168454441286	75.3857694630282	4.31766451505525	107.463973343877	99.2550355825226	49.9571264984224	14.9466031315509	4.50565803357176	16.8380088766889	13.9194049533556	48.2451696081962	0.294109969339364	3.97986863063494	0.885591743150743	1.61524939698758	4.64735502229023	256.064535884763	7.35278553336269	0.0914305128750568	21.1976014969226	0.144309970760411	10.4335623787439	0.968192055558008	9.85287027752832	44.0158813233224	9.8140937143009	62.6703642943093	11.906595010591	34.4660050389104	54.0026965808399	9.95553631542724	73.4300636907978
TCGA-D7-6528	0.0725122902926823	0.0189472024827977	18.790639890485	7.86295859632636	0.0054065577852777	13.2525094289134	4.22688539811346	3.5908076469786	26.9983817402796	57.7643577673046	9.72670438595019	0.723603347022699	274.438610741114	45.545432038403	6.76193257195839	0.0855477468781301	18.8403317123264	12.3858685180365	121.761895016649	3.97873878098641	915.120024346901	113.972035354574	61.943947323995	10.3341068942272	12.6123202739489	20.3101458632413	13.7854206499215	18.2563484292993	0.122884713758525	3.98929322223395	0.838749876830046	1.02975854294568	3.72247419036019	37.4340091632469	6.48630588065468	0.00960473548386899	11.6631234988126	0.0722070156465138	10.2444709475505	1.29707969989048	12.1438098193212	28.5818741499114	7.47809845529096	35.2820448929297	7.78878038399274	26.1692750909855	282.097204843759	16.8865995185766	118.464036144806
TCGA-R5-A7ZF	0.119670514729877	0.0149226693820953	30.6963783481343	5.74339711990436	0.00775602561008558	19.211956993615	4.42243330568261	2.80802451401148	33.5908576514173	109.219113719627	16.6674050324696	0.803723010878377	219.709138797356	78.220389881386	5.4714600404462	0.0596066728262852	65.4208733645843	14.4938306837154	144.593086377538	5.19686131802862	452.821633505338	73.6960627426186	77.6968008688873	21.9619730752911	3.3959907292297	18.8938946395392	26.153586109678	30.165849281213	0.21227995631423	5.57936629267877	0.842358413293186	0.792832277847091	2.53132220513516	152.323666214221	3.74263933096603	0.0891703150572255	18.4536705462564	0.165542224871124	16.6308364913126	0.356865992380622	16.1890185538825	49.8283582837447	8.70814232341766	40.1303976918906	12.0790424260705	59.611263286327	85.6881390100676	11.6268033457043	111.054518111804
TCGA-VQ-AA6J	0.0401674444955188	0.0188048302204058	15.1258400865225	3.03037572772107	0.00675696987865816	13.1507931948787	1.95801959742295	4.06966238829197	23.4690980504908	73.2353679876934	15.6907426106499	0.605360066303377	187.472429542306	64.7470119760964	3.02141671403403	0.0671465753906336	70.0255309309042	13.5168915495769	109.386	3.6082503845929	260.08386205273	118.586750114484	44.2905228966444	15.2483372438677	4.42176993009278	19.5796840774229	14.5264339134236	26.7172004669475	0.191470513210235	2.29740230817043	0.85062953282737	1.04229406600436	3.05159698332932	58.5167383007829	5.04917861190227	0.0303540288016461	23.9608995435546	0.142413636888173	9.23404340833971	1.37904575957083	6.20975832743407	27.9404192495377	5.5450976145613	45.070323852359	12.8463542473901	33.5629700301809	104.198775343705	9.43426719246394	69.5086542013285
TCGA-CG-4437	0.050612362394364	0.0103945900225324	10.1692191971847	5.25612976038888	0.004531295918288	23.5281983108456	67.7865850992847	6.09518785142251	51.4359802367021	73.9798406005008	23.4567235333734	0.528865639109839	214.679939267412	79.364295604416	6.34301926326543	0.0245165247193482	85.4025971384299	16.469671078417	130.727488005961	10.2961408713917	53.3180940776232	77.8515885408387	71.712	25.915988238667	8.97129035982506	25.1440922080102	12.3545250564265	9.42710621229306	0.0890741241621967	1.39728369352559	0.697430492328787	0.726902868807358	3.55134250104348	12.2970414635903	1.22810501824283	0.0184907256084681	20.2139080149384	0.061574747232893	23.6622125746274	3.24012264737769	7.30396967331091	13.8594910137319	5.33476197922306	90.6059200016806	22.7285732837919	33.7247272967904	168.412495275122	14.344102912283	77.4443456536357
TCGA-VQ-A8DT	0.0657366067575679	0.0346010669796263	22.4989458132471	4.6486093429654	0.0151053901202714	23.7133343946343	7.01843980987308	7.01189252200978	39.7745960008708	86.5033850731303	25.2390204568307	1.28281343363937	188.649855655981	65.775185895734	6.57237	0.100259796692786	121.492139119257	15.0543518615773	89.0816114580439	7.12988913320687	93.263239119964	108.499466120594	77.0962739814012	23.654879564641	5.34453045921409	21.0384915997057	25.8246085866287	46.5014799865247	0.217346310264344	7.16487260043674	0.849479046947586	2.04186407968553	4.15526763788838	140.085613827597	19.1928779622336	0.0943734798288965	23.5285583619298	0.133492548857469	13.5099218210253	1.06969221034487	9.58182406801856	38.3530043941199	14.3078380555593	68.6987994846037	24.8629555245524	49.8818542940695	98.5827494897414	9.30344	71.8837512114911
TCGA-CG-4436	0.0814985446665074	0.0129588844672617	4.12349495692672	0.598818800611183	0.0139022086271538	7.48653691436313	0.49261909759186	2.69506959652087	16.3344831580777	75.3100427673142	17.9908979599846	1.01982739956175	146.869557719521	61.5596136896505	4.5597473349172	0.113584347360347	111.386159784156	11.6837601201918	79.8413001709984	6.1351929015783	162.995799244684	166.908497408973	27.4272700023007	16.0678114376212	2.33473574105416	19.5292493495778	22.4700472616823	80.9225054421565	0.34219385169239	6.35976742882416	0.883240390974636	8.82102908861343	4.32512448962334	145.512368626849	28.8282199333818	0.113703672310744	16.9409272052907	0.0462599445146687	8.30612149694067	0.856687772302764	11.0607648304869	32.0760549991928	18.3058949214197	49.7105531422739	16.0360413784183	49.2469245233705	123.031962680434	3.99897936862063	61.233248166121
TCGA-VQ-A8PD	0.123105299676264	0.00889503384397066	39.2909189739405	4.85507836935818	0.00674432753863946	21.6443599512721	9.9563620479257	4.2563966944756	23.3931681040324	41.2358649195586	15.624862817673	0.776294815565202	109.525903681149	42.9261926550028	4.21076950532668	0.0222707551660587	66.8902957978929	9.44662251874943	56.8957878085859	7.04071686923231	27.650736059784	111.798624802074	38.9125763062045	10.6363239804201	4.36298006890897	17.0959970610869	9.11844452015782	24.758443278854	0.114595551000728	2.57854412836781	0.683669170771615	1.09423976663715	3.34304893569304	129.623254671775	5.32685542674621	0.03389263617674	26.0481755155823	0.0692470561564133	11.5529526735393	2.03564272521512	14.7095742573586	28.7510060797568	5.97482093853128	59.6595240999586	14.2561302944338	30.428299039661	81.4998255664187	11.0155335874649	42.9223537260623
TCGA-BR-7716	0.698793474666465	0.0368868638727669	16.3232067459636	31.9320212177373	0.0166739838985821	47.8050376030722	6.9490436452069	7.95204399886266	75.7351792228254	245.995903413208	56.9211572134024	1.59107327272674	331.658555529919	119.452224821947	21.9057889295286	0.0556707860278014	150.546726587249	20.3968039109239	128.177892916484	34.4361880691988	336.299655785854	454.344460143519	29.3054793279096	35.5897576346638	70.7282381970456	29.7129660332084	13.0663110775054	50.8883299121429	0.150901203350097	1.10346570960346	0.800682567582388	2.91968117200392	10.109275246487	42.2186617777227	3.05868269983443	0.0722274175332458	64.2822511125554	0.0810216161608274	30.1222085996242	12.3223604858744	136.733751238932	49.9507675244287	3.88666807230653	211.334559405781	45.231847143941	39.9653441424047	808.008048726308	30.6669664419462	298.531604611391
TCGA-HU-A4GP	0.0662641292761987	0.0382291144852986	39.3838143510741	4.40340575962171	0.0132119090365336	29.4173984092495	4.76938177416293	2.22742097898978	38.6774414187299	102.746546350122	24.5243782569717	0.556500799099059	215.828517223511	96.3472226121104	9.16886335887422	0.0902781960267809	207.286472700768	17.2657377410235	92.8214698074859	3.38499389917905	107.157147912042	109.020172126556	66.4244054986094	23.7804689599169	10.3195298056562	21.1099480126177	28.6568190594867	87.0520517597086	0.36543616270832	8.3660005797106	0.99671861677318	1.88654404466224	6.69084302232329	183.778283114136	25.4376312955833	0.120465556653904	21.0302831284202	0.279738554979037	9.3309547295088	1.2568344785435	8.59665387385919	58.9110600334599	10.440143001759	131.530579641721	25.8947515079123	58.1972314766044	98.4233109582345	12.8382842902961	111.120708855749
TCGA-HU-8610	0.0353130131513433	0.0180905118764815	9.75192690937296	0.849773509785352	0.0123763020535362	9.89358478190866	0.37744429821142	1.56677841589504	30.2408118765233	37.2322543818284	14.9692525407856	0.849663179221111	149.933712093328	61.2795987157743	1.87429858616754	0.0825213359376168	151.986473143973	12.9720494161346	71.7859211109357	4.35935362930481	36.6266284418085	68.3338776959005	42.1461827432791	14.475190421343	0.480100347740824	23.6969602145964	22.1421134284794	47.1869249545966	0.45074503171425	4.68205333072193	0.834456215523736	1.54546795253309	6.12260865184484	95.007310319318	3.56920054854284	0.067881480507918	26.9961165210483	0.106507310019297	4.88528439089072	2.45288703679324	4.09730668447096	45.7868169506972	9.70679223851012	85.0563784678316	21.2325462638314	32.8668284334542	15.8650653992483	5.51303006377162	46.2879630973335
TCGA-HF-7133	0.0351990993092781	0.0237544861073198	6.27665809768354	3.83266448015932	0.0119996602614932	32.8840734270999	12.8193573934486	9.56473057406138	63.9453	70.1613942041604	17.9117276629627	3.51801117560331	267.418166130001	74.1494604920071	12.2511368717387	0.0692145753609179	215.689421621426	15.0473347408633	90.5739637331563	8.61517036381855	53.9131377715186	148.807830046939	43.3036632891374	18.8374813568546	8.25495232085345	21.4676426165862	35.8696373357054	104.048231993911	0.40755839861075	5.1228059692882	0.761048235157631	2.83388131268533	6.47099155852123	75.5312514440675	20.9765656171319	0.123608496885607	31.8372816691395	0.102326990710094	10.4483545990452	1.41670109079154	5.83730113884717	36.8413496263824	8.59063772381354	86.8482340806275	14.827158361075	41.362711719892	289.366081903571	19.5802576216196	67.9446142037598
TCGA-CG-4443	1.58970562714541	0.148477664692231	1011.45733586025	16.0926920773645	0.0367885193331771	26.9621612246902	0.992581058765763	3.03523784390313	36.1123012908056	228.085263466844	20.1563520040251	1.65162185992775	196.221003625637	107.609614352888	8.02405293826483	0.442646368306594	103.708159510931	17.7333126291275	64.2618741359142	11.4797016943404	177.68868155985	145.055131407676	67.3842292539168	20.7116838332594	23.4363236085464	20.0435192725064	37.631428491439	75.7546579988383	2.20476514265836	19.4977968451798	0.985131150957706	1.8214272108767	10.0533854469462	548.172601206423	22.9355569731131	1.08344205449955	53.0203667108222	0.338957675924405	11.0406505682497	0.633323433470562	130.842754606855	222.31515951369	21.6938587390322	113.790822030455	22.6750762919959	54.6090140529761	84.6780727692338	15.0455624660649	269.180574421261
TCGA-VQ-AA68	0.148328847944269	0.32758444303855	46.6377560697547	22.2133304730518	0.0433187109801961	27.6779826911434	22.849690523205	13.8728891382019	233.423142149652	149.75145032636	32.4265553109309	1.93885058402994	261.307131263334	77.5538794123354	4.61108423312886	0.091674972131972	226.988613714899	16.7732403744549	118.839912016027	16.7966018366754	732.639449124793	238.045951718657	118.625472478069	14.1160204331277	21.978555772564	21.7939005885373	71.3102420339404	141.460879135132	0.734779442162167	7.08678083616679	1.04932939277351	1.66079551160645	5.62561573438424	131.966966893247	12.9479665307761	0.362853636858791	26.1807767183937	0.262375399656967	45.5060002678071	1.69122250196837	39.6553394582272	134.803084571907	12.4566665733034	141.468892332796	23.2863409922951	44.7448139806408	309.618051266501	14.0168538114342	198.011424131526
TCGA-D7-8576	0.463549912832159	0.0707983081460267	68.0143965838654	29.1682145386106	0.0263358021456732	42.0093070237226	8.15978035457455	10.6143709435279	44.2427595936934	279.781250868622	32.6469534049814	2.29891919312036	285.425	81.2232869201501	11.1857955529671	0.150568604100166	149.628504361512	16.1388119865875	104.846983552348	13.9744038887962	474.411340252213	693.747529366224	62.1729237364629	23.5696865848033	95.0730505550994	21.9729228231117	28.904727787089	72.2796677931378	0.209776314706121	3.9648563839106	0.88850299829461	2.1936370446115	15.1683249341364	211.323845694671	8.27651755363744	0.108005858278724	39.9651351970873	0.352768982518455	25.3886751846785	2.58153963004305	99.1183410567606	119.972117977729	8.40736748707258	124.120608374872	27.7880494686397	43.1863012825397	377.266933833789	26.2741894890565	232.751096816353
TCGA-VQ-AA6I	0.0496655549786785	0.00904159473971662	18.3430968060066	5.76951931059248	0.00470433650840736	11.6684111816106	11.8065569966261	4.21898339122301	28.3255880950297	61.7345813204098	16.6140167370912	0.665337742959232	183.874224346477	75.5085109292628	2.65159933193787	0.0284648989498607	177.854467533825	13.6416095629017	118.51720805518	6.70837851125508	84.2478939572799	255.843759020953	49.9963728658007	16.7990665952963	8.45512971369885	17.6662299748763	18.6874382299638	26.7275196067082	0.133826441603547	2.32708949018337	0.814805617125649	1.57463788839143	9.61743142575197	71.9687892174522	15.7569149547037	0.0222285210627046	20.1399635789829	0.051033846308805	14.3217999198942	1.57031691550732	7.21112909492724	19.9947145584162	5.00331044346688	49.2189744264795	13.2898759177285	39.6892540179494	269.115626712924	7.60006182080814	136.07704829114
TCGA-3M-AB47	0.169937492246032	0.0308728195156055	52.0964272154363	10.3417115351487	0.0147944490250173	18.5413011244575	20.6743693968611	4.1136000884055	18.8839006096326	55.9741315505582	16.3295484410333	1.49403817384127	124.913047891252	51.7009235365805	4.49545586317491	0.0383032159637548	64.6615498034043	9.30110229032828	64.6265537122764	19.2264119927822	21.4246453856955	122.963916324705	81.422833078301	16.0340211200687	8.24273360818231	16.4929023064179	11.9251819270816	30.8121638733961	0.15001164024337	5.29241630297598	0.714698606158026	2.29273711148268	2.83693236780935	321.778	7.07491074696269	0.0999176162746188	31.0401751780614	0.130978034342802	12.7542195392209	0.62247643721878	18.5400909124675	27.7659825071925	9.99655985065107	48.0158056293265	11.901618194861	40.0895884673895	112.674295717472	8.0398159784396	64.3293617029668
TCGA-CD-A4MH	0.1980969755018	0.0599838264937233	34.1167630979632	7.03911201703618	0.0176304196657406	16.9440609174293	0.463269350215053	2.3472942185571	16.9679771152882	120.328867075921	21.4143631947114	0.957710519780914	190.991919830658	92.3301228891878	7.02722012729002	0.0802358461651997	109.452891673669	13.6598694277759	83.3394437194668	10.4357038115848	123.681948246962	118.26400002326	54.8164131105873	20.0380305877537	11.3210857760471	17.948804668579	11.3255326425863	133.822410199924	0.613074333593429	3.78189057423777	0.93248768367332	3.99971433930405	5.58439999313783	517.061878651764	6.05290846380943	0.21227289377932	29.822301776148	0.167650799499655	9.22973160477619	0.991287506644971	17.9667791421913	49.1435683530415	13.3477354488922	75.5128834536257	17.444058711276	43.0293950683287	54.4526389594383	9.55340568271026	95.9951638831142
TCGA-BR-8677	0.0454061192941976	0.0293330451991375	20.9369494369669	4.0958902865627	0.0148692417879685	46.9788037414857	3.97149143383433	4.01435865852473	34.8056162372261	64.8354974279773	22.9382784742632	0.728798552404708	173.314307854891	103.975173793785	14.0064597674173	0.0295813638896686	87.4520669094371	13.7005504746406	116.935578972496	6.76931330172484	62.622847245412	101.727695242265	72.2092769288518	19.7693121093611	8.12656085292724	21.8557704860022	33.6973716948456	40.6650020947405	0.225366199368088	6.01002495927609	0.8701186067948	1.12470575947995	2.52434136712036	71.1743732506007	0.984952520096801	0.101513714255479	21.024264067578	0.151363614991743	20.0111596347667	1.51383101267642	7.93483661799355	42.0159969145739	7.37633612350571	86.8228824283088	17.7058541503892	64.5139730228961	56.254041013577	26.7684875952616	54.6143663963266
TCGA-VQ-A925	0.156744146294958	0.0357986481501918	35.7828360197951	7.70941870020281	0.00991495459315887	30.5938231027147	8.88074383922183	4.34936790312197	42.6260181659086	77.517988814467	18.4717143951049	1.10172409109779	227.402448123416	77.1691420341879	5.19548096109815	0.0772961421055656	129.739584761581	13.7368827954988	87.6852118153271	7.00271646132969	156.56518560292	153.160665416448	61.558884136811	17.6602152146184	10.6524299594662	18.8735074047578	21.1753682289966	56.8674995627559	0.345673567609918	5.26185554072469	1.00726117533642	2.76332647114928	8.23425643084085	274.809071448177	25.0276999821301	0.0571949661891022	27.7896917343995	0.230733196065941	10.6198748536477	0.726147268544396	15.1551044241079	62.1173526825942	10.1375037616687	64.251463611462	15.7984224729223	41.139672473444	163.241887325082	16.8716965785238	108.628279213161
TCGA-BR-6452	0.038915761416718	0.00339122474477459	12.5784595284969	1.37702157349255	0.00401818975331972	22.0985880685739	23.8523047066365	7.00154512962656	30.855644479592	50.7591654995423	16.8390646133022	0.728077315933736	202.831032579854	56.0106940289006	4.65171663326709	0.0256630134789544	79.5658486941169	13.2289485337852	92.7043852702144	3.21243590115895	34.2902624327156	69.1538607719692	33.7490144082132	16.1566352167338	4.05872309925568	21.0373258744471	18.5331075739133	12.6180070376128	0.0715860364369125	2.67621669451796	0.758099007654948	1.8380693573841	4.33976108663514	14.7289677908059	7.81267827484072	0.0171610068882133	13.251945697895	0.0427306141428484	7.64736374780632	1.27705124837785	8.68470318132168	15.1823077659324	7.17958207229323	40.9929042867795	13.7553921377711	34.4295395509016	122.101894941765	10.6245565666809	54.5741700566665
TCGA-BR-8384	0.528473824786585	0.0778796305583947	444.328981954376	32.1663718435644	0.017167604822981	92.5380421649567	6.65801517214205	2.86388099174545	17.7715492790878	67.6899737390983	20.8535473453914	2.27060013083901	157.273300265537	72.4929803935246	17.109	0.0234865423327646	65.2524957760214	7.82380096682524	63.4776746366001	8.80091629214265	55.1963912434054	107.559	21.103043202234	15.5380688904744	4.75837726263046	15.8957604759563	15.4255366407208	71.9799531292849	0.179465225097713	2.74859189673005	0.713486402970314	4.36976582083806	4.91318633079008	626.661168063367	2.69742743186375	0.132542625487336	31.4989884755519	0.189223009469355	17.0103110324626	0.721810552253063	61.968934947596	286.768368868795	6.09585512002783	73.785794078176	17.1574456508319	75.408974129515	27.6082535865123	49.6670886319148	98.6240184114209
TCGA-BR-7717	0.059514866572162	0.0135644683782198	15.0711045478891	5.1908259863637	0.00533528735565126	24.6939646842173	16.6112661751542	4.14850540895404	21.4973387523922	73.7184694688129	29.0489855059069	0.597010106192287	224.925460802979	81.9077725988337	3.55352571838189	0.0264381651419177	76.2110088427862	15.208003112643	124.417938722013	6.87348821905345	107.525228521884	86.4965693296887	67.1588287498157	29.9549641705757	5.07912082894343	21.8282626898078	11.8577874085929	21.9837681534787	0.0890110633273807	1.90574117909982	0.711128642177372	1.09773644375293	2.89972852327922	73.4684348552349	0.963636613843117	0.0283959944613274	20.9627999466841	0.115256117837268	21.7171298704424	0.872154122793107	6.79970535058283	26.0489976721253	5.29987280042891	81.8588618504616	25.444950206696	55.5065141274283	70.5563756512659	14.5165993869885	49.1742074311264
TCGA-BR-4267	0.0791056458446103	0.123907792082081	19.0462820819972	2.44302240000093	0.025095475437741	33.9681251620321	12.5185691986096	10.6127463576906	108.175932364458	184.711460591854	29.3690790494493	4.75873543985322	192.861914708577	67.244032002402	9.00744325392011	0.189117963573689	360.278851418988	21.053722999554	64.1610872758458	25.7648711464425	44.5541375645734	149.835547412833	109.281702738835	34.667211001786	9.89472862537702	25.3557269181475	57.1046401801842	85.6279285372366	0.306913747584555	5.22676482085472	0.740889075103045	1.83012213673803	18.9333075706237	175.959512918881	25.472584207655	0.186477650651109	38.0713233578716	0.129818685938914	25.4179731636471	1.78503519929674	11.6865957455121	107.081906085994	22.9456270520967	224.556892443824	77.0104938451874	74.9530125580977	229.613029499069	21.2500020427834	93.9823868261014
TCGA-IN-A6RI	0.130650919609329	0.020136373630441	42.5957181432019	9.39737880268138	0.0133712799590399	16.097719411773	40.0959585659963	7.65546055018461	61.0308042839197	120.59276510036	20.6094162669496	1.70160083165434	276.267723620519	82.8062493147894	5.37407	0.165493568999718	174.219418103216	16.6727915378265	120.096020342566	10.4299150005461	252.268043337245	110.879381767723	80.6111	18.4069093387459	20.5788417650023	19.9942652433768	47.9310034137607	67.9807634781505	0.757071509417711	12.0256101318236	0.814563261473531	8.98283760070013	5.89479992223642	56.5505143403154	9.9565787980821	0.0844625577912534	40.599674082831	0.148467011079876	16.886530449243	1.18846067337505	17.3085517142901	60.8090409038478	23.387665228385	48.7878439193094	16.1859725628766	32.3686030955325	196.347836981072	8.45662279873743	105.354119038505
TCGA-BR-7703	0.027606120099859	0.00457464591242277	9.25138701106074	0.947793149947611	0.00364413065887593	16.968858525157	8.57966606574379	2.30204468975423	16.3961414504392	62.5490648552846	17.0489401550928	0.372864665366175	198.523884206355	86.8742923912829	3.86602781477878	0.0263358505415204	60.5022036221289	15.2773633702414	117.606938986889	2.79694179794704	31.8549945314062	50.0402501549804	51.2932658903767	22.4809434425771	1.70547376977378	20.2871035922764	11.5651493653772	10.2229809803076	0.0743906807311463	2.69913032704913	0.802091923133824	0.467645218716452	2.41941276666173	22.6570562536474	6.68010222189298	0.0156211335192122	8.47263690571072	0.0692189365829103	6.13768856796774	1.04348903111076	4.2911893390726	10.0290009291041	5.11808487970149	53.8387938900636	12.8491318187357	35.2719263050967	55.5648650341519	8.79626591355398	42.5612338093865
TCGA-BR-7722	0.0991440411937054	0.132088213236176	103.873953829917	7.97634351629607	0.0177275263401495	38.3081605447843	1.56547641363997	3.06319099594046	24.4000774802412	141.827091715798	31.5337345568407	0.72750090667807	212.906392658871	127.756580423474	8.34897109460735	0.103685951092481	136.212964682233	18.6677653791269	106.009525377863	6.75505948589712	61.5409333794221	108.387145122269	68.8944711327187	29.3811035694093	14.6708906538237	22.2222962116428	22.0214925311674	65.835282631663	0.479888871661452	5.1724909440751	0.890969938251658	1.66247741983208	6.89323658444759	470.340215993715	5.80610164995278	0.387181775327218	36.1230905302993	0.3401152424982	12.6158247646618	1.87334549402083	11.6233537424124	77.4739271867937	12.1445780206171	111.56607008992	33.9042149823318	45.6859610947022	30.3816755108428	17.1289867565279	121.299678671505
TCGA-BR-4368	0.0946429332457082	0.0189268376843477	47.1029629405535	4.11189364649543	0.0109134443968402	60.0729090719332	15.6855486495347	4.78515420843634	36.7878281913373	80.3404257521856	19.920639141338	1.44181536922564	157.701321583271	97.1780178710174	25.9820646974432	0.0413854230557719	101.279240052444	12.6305870716622	112.722049066531	3.81072433597994	144.077379586179	105.814833708165	112.65259101161	26.3602601079054	9.37235803517126	17.5351595613155	64.3271720776227	35.5415804010039	0.161567693322604	9.65396	0.828725781324349	0.83986194369225	3.17897314122867	132.556573346573	12.0128	0.044227228636974	20.1382531565082	0.161765468514494	13.5106617902877	0.351117115155649	22.7832471543482	66.8394767174447	11.3319711594587	67.3087747576381	13.3657247481106	89.5510563681927	141.980388494006	22.080955714883	90.5715583083639
TCGA-BR-6457	0.191223698339106	0.0428415690463626	47.6254472293599	16.9116332690036	0.0139203713832747	46.9460762910012	17.6456909739394	4.3190895947183	36.8207021461635	59.7235636468558	25.8278614487449	2.14727439685847	196.643982847872	70.6713610194262	10.9075335153413	0.02541311057777	85.9135930952442	11.784159530806	73.9751546701256	27.3423393095375	42.4813648372536	122.801686914942	50.0096303316928	20.1172569366947	4.02802978895399	22.4864126071233	16.0858497257346	40.4429246550555	0.134259265932452	2.42370071172833	0.636485183089802	4.85090046537627	4.07465488634786	320.068949125557	1.9917711108742	0.178456708628489	41.0914755704607	0.109351234740308	18.4180319579392	2.77834575559288	17.9967186000108	103.855593420014	5.91424512339624	108.442873071497	29.5303330705511	48.8777753310184	77.1948360550811	23.7845270602646	92.141943567743
TCGA-D7-6518	0.133139462966981	0.0467843008926902	37.5147156615547	18.6181759812608	0.0152345974292093	54.1509613950817	21.5641771219162	5.73430505664137	32.4468145349349	70.5801130908114	22.6488821646289	1.62596531112046	186.712039825211	73.841131422344	11.175306327408	0.0220371016526035	52.3136275047747	10.6773361859561	79.9668954878478	23.4781644322815	61.6871861575208	117.769156494883	61.3890296055528	18.7706602171997	7.0695481334564	19.2575325977601	9.94945089093019	30.5659211503927	0.0825330728585221	2.15732877406625	0.653347194886075	2.32934736689734	2.62967511943805	379.883162060595	2.12346768758264	0.138962227770028	34.7137545801379	0.105621691349215	22.5809293243645	1.39646383018107	14.6905712411146	51.1902741606562	5.79896942245718	85.0969795368959	17.1448549105115	48.1869156186666	102.65348897823	25.1944924722691	73.8793875524281
TCGA-CG-4301	0.162288371914845	0.0555520110062559	72.3962044904067	6.91450508439511	0.0207052196740488	23.8385590490623	5.86775467547299	6.45045730376154	31.8151197346712	108.213836733505	30.2373098844998	1.9104170433084	139.699289822622	80.5065839385176	2.56148458684737	0.0778728757135521	209.685561300456	13.120710902379	74.3630801200237	8.86376539868599	72.0022842259268	246.990031385531	94.5855117395501	27.7567126836503	28.9625194278346	20.7669075826087	30.9899408571898	76.0215884884529	0.275201594601554	4.79990729823647	0.840446283875932	3.05091060489872	8.24502689699241	401.066009937803	4.60990018910241	0.11607758546746	49.1779153013786	0.119705422418338	18.9751567528669	0.987797577426841	40.1273878288045	124.820543863469	17.6311421400534	117.148480660544	25.895430124617	61.7101795253591	177.50545768198	15.9073926564565	105.444279199258
TCGA-CG-5720	0.0241385275866775	0.00675458336410176	7.26933611607575	0.580142403491419	0.00500893171920904	14.7791694848739	6.91620572252738	2.09090335896669	21.2781093205876	49.1194903030645	16.723409745679	0.748930969726318	160.512499234313	72.9629218416207	5.04491708302192	0.0344679286070314	61.131743201307	14.7848242475283	98.7216819015364	4.99823113954615	14.2550058156561	50.2518211675425	30.8439333025876	19.6340377993164	1.7544516191263	21.363108068583	10.8891	11.5393189241984	0.108215499204539	2.96124679328634	0.75958413563739	0.562001406591832	3.32514644532822	41.6843640459886	11.1877337707061	0.0299540469015858	14.0473935904593	0.082134050162247	5.73585325854446	2.43836242940479	3.39294172467349	10.0075371833788	5.40716033939844	66.2499727765237	13.6646541537061	29.4925920647512	90.4240399808703	7.02349949622776	46.4529428348588
TCGA-CD-8536	0.0621667118490894	0.0044607279368297	8.18467905606687	3.0939996773391	0.00292548491604296	37.4452501599731	107.844688801028	5.15157745611197	46.1964448120955	91.254088161593	18.0301342836285	0.68591632334663	178.536422268276	58.1993948678938	8.34164736999157	0.0147744481134948	152.317519516625	11.0379313055773	125.644217668638	7.06161249661916	98.6635395991801	77.3330553957187	94.8480404492505	22.1183909020505	4.29473200542028	18.7063228078308	20.8941881985553	11.4064271300226	0.0690689691597531	1.62156809549808	0.671321040446387	0.877495719143711	2.47550188961672	15.138144093427	1.22697632604853	0.0118394136026645	15.2732414457783	0.0888966887088908	22.4705527645115	0.595920136401768	11.9693681209113	15.6145261121319	6.40967781572744	94.1910828160703	11.5901484908945	42.4590873935503	231.160469167796	12.9136420059214	73.9477063089547
TCGA-BR-8686	0.0805376614005289	0.0247622310205436	35.7592316141677	5.07171314855257	0.0129809017234545	31.4399625266782	3.72068780166066	4.0373458532658	30.6331317730869	69.0090530160194	17.2334182083064	1.03372555278265	159.044001302635	85.4960390161815	8.29955636645663	0.0717884135034716	94.9413638342437	13.7177795811854	65.034481283905	6.31288147159959	44.7927241842809	109.698882749138	46.2141147678804	15.9537701465822	6.14359603017846	21.0805077349905	17.388070923294	39.2492178101092	0.177973051484737	4.94398413532586	0.782015079321445	1.75604996475335	3.23452145472759	176.431691787506	4.90672911138665	0.085407973423576	19.6937690207983	0.116705313748254	9.50877962599183	1.54732967089014	10.0008664510819	41.5007105537352	13.1367910813943	73.6446300666342	19.3396943589554	50.0972528643185	49.2600407032114	16.5804290446848	66.5287004142419
TCGA-D7-6817	2.40759526471704	0.0145420919834398	133.750599772443	37.831781973294	0.0126003001449743	29.1323942757368	61.8603729685692	8.67958551318837	186.686334164489	108.887196979212	15.9281729077225	4.61582852702818	169.974011972822	55.9485256017414	8.90466860803894	0.0578773541215656	256.203958328878	16.0919840323587	49.7366251257496	59.0765403766703	236.976347132489	1156.3648363127	117.152750186868	12.2059593760814	28.8047753909291	25.0825713420615	27.187895750597	37.0525920351146	0.389354701819029	5.12972773133656	0.785741548875191	2.6927	7.45100874099202	237.999321458793	44.7571369638233	0.0732998367699374	68.6869677233316	0.0979455265945622	35.5997586404041	5.29650622930489	185.247241379113	48.6935265906276	6.88238051197245	125.904870700485	21.9439668594228	51.0686562993593	1007.55600802783	10.8607689185139	177.170135789538
TCGA-CD-5800	0.60947197485177	0.0375250226987995	37.8562065034754	10.4955821173034	0.0217258834258622	17.3586107639182	5.00008257872796	3.39171367753159	41.4935190522881	105.452928335428	23.0928495495983	1.04037750783707	444.706210532396	265.735147365093	3.9734610528953	0.196820903120041	134.272586511747	30.3494929075947	156.06468361638	10.2450389484849	223.088918495824	111.389941108815	56.4095550110558	34.2335532041875	17.6572083023987	32.2755325528083	22.0236227816831	52.6930946203377	0.505612783976127	3.34482056086468	1.02566249432988	8.90425549712787	7.69421364360889	99.4518096306714	9.03266761716055	0.11464613062841	44.2512892937574	0.152041045894572	13.0906553251082	3.2325823698894	59.1869260108606	94.2696311240987	15.8541231883572	73.5361290725425	19.7498693173318	41.2733351791399	112.840782791025	10.0943536944583	105.129433859276
TCGA-VQ-A8PJ	0.149838776898175	0.0381274947946489	18.980707302723	10.4936134611784	0.0212823664417403	14.4951514214754	14.7166720144587	6.7593727417318	87.9108567158317	79.9848973761052	19.7398939175832	2.49957885314994	239.705801553344	102.233247529695	0.872290035548909	0.102202427707353	143.956939349325	17.2666842717266	106.738295975102	14.1265037292893	135.402409666318	169.611874076421	51.7277690449857	18.8002106382718	39.4149656197708	22.6574906538181	25.0716205023191	75.6378943109071	0.317063868271923	6.34075193565954	0.876330108618062	3.81802494272655	14.6575509783091	119.425358345918	25.4521931636895	0.0900187235851198	46.8010432278538	0.114599002405705	19.9520386296857	1.64220874772589	34.1609305841168	106.51444416791	31.7482838855696	79.3079164593005	23.714032200032	36.2526001063225	159.067991313701	16.4974552489083	54.6227806200351
TCGA-D7-5577	0.0232452412114973	0.0143473238396088	4.10974021456008	4.10341177719346	0.00841382574571975	34.6858787051323	12.8797637997419	11.8756989948442	73.6693412800688	78.2086601182212	44.5583777802961	0.375692378758591	305.775465117519	111.969121052687	6.61118671617968	0.02176872110432	105.349262630479	21.2723351281224	174.050931346258	10.1198039782318	137.126424196271	126.123598033547	69.4839692955591	36.1577717836603	2.67989277393504	31.4509496810878	18.5129435395054	23.8819623577614	0.101557572216219	1.41159213649351	0.814005668749546	0.59711025851537	4.38725495709993	15.3997946701928	0.426987629357423	0.0394135203547352	21.0424670146417	0.100428059279303	21.2117746679709	4.97618197078822	4.03700927365409	14.3528354904547	3.64443786241959	140.702734122619	40.1377420173849	43.0252881599939	122.871581031042	15.973715070223	65.6732887792638
TCGA-RD-A8MW	0.0778133732077068	0.0341414229851333	14.2564471685091	9.98288574666921	0.0195022692402425	30.197422719431	9.40158060835263	5.90209672467064	34.1722070453699	91.106680462578	26.3634933193614	0.824685008260208	180.057904105427	62.9890731116643	7.55520807294236	0.0633160079773185	66.9710491408865	11.1010674451625	79.2536225412777	10.2726616272344	122.743196271792	118.893893574701	61.5932313582951	19.1616625481302	10.3466170784286	19.6364606375534	15.5068559663445	60.7644707010425	0.183018371502305	3.86249114450514	0.77973142617666	2.66894122051985	2.62273915166305	175.053606112548	2.91387208565772	0.0905742509131652	29.2168756453723	0.152945120013575	18.9097011444869	1.03274170631389	11.7454281532162	43.9557398680453	12.7331640592401	73.3111746021515	22.6375885107736	58.3485481669491	82.5363410222493	14.9605451680823	53.7530875163685
TCGA-D7-A6F0	0.529647422388761	0.0206203280148452	17.0831409804518	14.2505822512402	0.0144734532581147	25.5254858509721	6.90036116993364	3.84416949329736	36.1302863420359	69.775091138957	21.1484007716082	1.73832176470767	406.819966164228	120.27137383068	17.7364865999473	0.111460817326249	77.2790939005707	16.3311685855468	114.251554600542	7.78580294626226	552.861071363771	98.9431230483654	14.8950877711967	14.4691504147895	42.5995572422663	24.2873857417144	14.8521125574027	70.4574232140302	0.119901793097418	2.55699995914778	0.973136807075555	10.0395651391148	4.92299473041865	83.5805495164286	2.67237640614869	0.0352113530708706	44.5945541043699	0.0490239263955721	16.6735798078643	0.73176243248476	43.1976456308694	76.4596865278498	13.7366616452418	29.5797409035979	11.5960916278868	43.3762173969401	104.969340813126	10.6774560425847	89.8897012801126
TCGA-D7-A4YX	0.024126114489494	0.00841610311154354	10.1357111489789	1.23889756717595	0.00486111264389514	14.1535094039194	8.24814339868442	5.27593869449216	37.6994423499443	58.4655547664947	16.3918667947051	0.361205198940384	185.24866654501	71.1030683397058	2.60889232192373	0.0537315592277857	48.9662518970684	15.092032930208	125.085588473054	2.85060110745799	82.7564311305457	74.9695966886978	39.5457432523136	16.3035801405606	2.44842241277896	19.7277666403525	18.7924	16.5664823353193	0.0850375037044336	4.54385219346999	0.81096169985293	0.440731702692958	2.31710085763409	8.97922093455528	3.84144888669392	0.0167477869203828	10.6236236313674	0.0654609987134131	11.7007861430384	0.847477592885984	4.94100531468454	10.138576967051	7.50461659424199	39.5051026977641	13.2802907948584	40.7252288625771	78.2323552766658	12.3008497974805	40.010560165475
TCGA-IN-A7NT	0.0758490078371281	0.0069853110458842	10.0823952158261	12.1959331156603	0.00554521376434947	6.43234933738059	40.9681098475608	8.18467650744721	107.747075988609	80.9177204495576	31.2956035602037	0.909251777007454	250.22714670922	139.182009799201	2.11731395752537	0.0387116836227606	122.519327489655	18.4328951929595	211.085885779397	5.48974323948329	321.773724704635	61.8038860406675	155.955380903238	32.4742936320011	4.07150072469401	25.3957548907098	105.876221626801	56.644089272657	0.63062443750022	5.01144849383061	0.998391434125672	1.54318443106457	1.61274294445555	44.427234163926	0.254897375689353	0.0205631569231986	35.3428004972968	0.206678262996983	33.3171009908763	0.760496145224964	18.8155447058526	77.1357699897067	9.85585760729468	49.7271087606833	21.6828211736264	111.707185629717	79.8878114767057	3.81610017952783	86.0616444665619
TCGA-CD-8524	0.857031607239732	0.0803260018982347	118.222449449075	36.7550928099437	0.0185486464552255	49.9192552034998	17.211010434867	8.04873034669749	41.1183087652953	225.919629932429	45.7943126849565	1.46784403901081	262.254414020449	131.049143034579	13.971672901613	0.0338677706430282	287.121372310822	18.176797926345	153.070461560683	21.9561094505233	622.485465591062	357.979876204341	105.917868906503	39.1284488436583	31.5047001796276	23.6971337001668	28.0811349020695	108.585619820339	0.188292457182017	2.98532221894402	0.848607097124097	2.42436867621762	7.63649386928511	363.797102559397	0.786744648488515	0.102941366068528	65.0209	0.218841336943567	51.5973106422587	2.20870997832338	121.044604465435	455.233489855496	3.17624587426482	185.321449677551	31.7392718812952	59.3247010258464	451.127431780405	24.0251268938535	173.72420656689
TCGA-HU-A4GD	0.130334295565072	0.0351123591068507	45.1612772480236	4.60840051677399	0.0176971902850273	14.2261724460329	0.511230391778075	1.58149799478756	10.9039775699771	124.272843071486	23.6117709730576	0.556627819754799	172.383915947567	130.527737766556	4.15959146975429	0.158737775471629	91.9190618268746	16.6886913200712	82.6646720225522	5.12905601044252	69.7975319948366	81.741588646648	47.6771265995598	25.1698359537206	11.6513393791406	19.9260819256262	9.56829472077885	62.1083192890252	0.387990807067413	4.37330380104441	1.02766300141156	2.2941003511266	3.49357447051403	360.640252152706	8.0632417795168	0.150269784535352	28.440019498727	0.13682106821135	7.19328828961107	0.426449761425454	14.7700796407154	53.9668054686148	14.8812804217436	67.3459790323581	20.5949624988922	56.3661848627506	40.2040591345272	8.86159956909632	90.2200095668966
TCGA-HF-7131	0.147405768074105	0.0473073141662813	15.5816010970855	14.9075191646554	0.0224106497014274	36.3479995355502	10.3899591328208	12.7113307462636	95.6655414059319	154.561889285103	24.3597487124926	3.52785010286032	240.955842249052	49.4173075992178	15.3914208125983	0.113075500682057	276.510943747912	15.5405032807097	91.6705415940318	20.529438720349	218.315532160651	441.14244455523	71.1062047347381	21.5914591985891	14.3588076021164	23.8213216946976	52.7198227125844	94.2554175261116	0.262409942888818	12.6404746362282	0.872442429963856	1.83953785936613	9.16123984742004	84.5287470219644	26.7146684812112	0.128829991372036	39.8185276178924	0.20959612821559	17.8733756830312	5.79085438156078	41.1696526936127	96.6009972132074	14.0155553002735	132.263470781075	30.181034824408	45.7746447199857	288.728253638719	18.6527601768701	133.52455546317
TCGA-IN-A6RS	0.023836232535953	0.00557030864481937	2.16129815029427	0.171302039842371	0.00441813605581961	2.0410497614194	1.55556606025225	3.01447294146295	23.8777242338155	44.4330412857185	17.1011783528802	1.0387855975813	141.297828102467	54.4807300759099	1.59543860165773	0.0663673192454608	67.9529859647273	11.4051887537666	103.22359685562	5.15550875351161	31.7464500948405	57.6844085427654	42.0890145870549	12.9215384656226	1.05311882052168	19.0951447484485	16.1842213336968	25.0227730620206	0.11159856026956	2.27849962918142	0.823247403496656	6.68302079609621	3.90476212033039	26.2531219663412	3.64730602821386	0.0413277471676328	18.9210752514173	0.0463163834950958	9.50396310749781	0.721750211438011	2.53504044375782	35.0048219118859	14.1345466262224	55.8260454611253	13.2934159559952	37.1611995558054	121.91022290181	1.82319446885827	22.4187647578331
TCGA-CD-A4MI	0.0965535282127078	0.0661519265822828	44.2738171138062	11.4362947088399	0.0153203652156044	48.9184360540845	4.31965637123731	4.83924608904926	24.4663660984403	70.8994808607497	28.3609197486492	0.987731399466601	155.472047841744	68.8605750492152	10.4748004422991	0.0280066010419851	56.7065277310419	10.901134151201	81.5899712873015	10.5660138525919	57.6266799494085	81.5528325503035	49.5486202438611	19.9280365711472	5.56585397810082	19.7052842360545	18.3090345248293	59.8462913671236	0.278217387178219	3.98725351380612	0.730858822078221	2.25229783161916	2.86516831061075	148.864578287318	1.59403095360147	0.14818000631256	27.1345150839664	0.173445306614508	21.9858618315893	1.05324151324107	12.016873154089	75.0885525010092	9.15924905146028	83.4621042129645	20.224939735122	59.3589366950259	48.2025959018409	21.6748509853547	52.1522360807224
TCGA-BR-4294	0.746809987310601	1.31443761835754	23.3251723864778	1.04859323166499	0.586204622185209	21.2329597898619	2.32563577710664	1.06724626712167	19.3877112722626	423.904358211123	8.50353392368091	3.35952	150.031885742212	58.1939205478213	34.8415617342882	0.247159509881837	342.039037893473	14.1393572833217	40.1956252174407	22.5976544108884	19.2030251858062	142.657883387663	10.1134989556702	33.1316961397209	36.5317413295081	19.0113967644849	9.05005173282667	126.040403963907	0.334231092049687	3.30260902063066	0.820757726032006	9.03197183197686	20.2026389431341	2189.78709959604	39.1602838476341	1612.96511046023	122.044071480316	0.118662241128346	3.51019915987559	1.78099776788443	35.6952103110617	67.2613015807502	5.01461167843953	240.402645337384	12.6302825909197	54.3845661507689	96.0482752875926	18.1295407157737	339.003144391782
TCGA-RD-A7BT	0.0752431023537967	0.0171440100181351	12.9383278146361	3.10828839792071	0.00468831715785646	7.1280242860078	3.46310745595374	2.63330456523526	19.320497620385	52.1145258258417	23.7301151731002	0.788472100523988	251.96502911926	98.0756102945195	0.572703141959755	0.0368136228807093	52.7260941309842	16.0272334120453	120.018678744459	7.07103123496018	191.152870425448	93.5215777473494	43.3685839620163	18.5674156321138	10.9271837670354	20.4044455926431	7.57653439444652	22.7864124385892	0.131622690798414	2.31024986525022	0.926729521770997	2.10424551350048	3.99069412981311	46.6635586802547	2.85450276693677	0.0119703174405949	18.5133793536599	0.0387135156735163	9.77006990160958	0.60045967867307	12.472353594015	21.7662012572345	10.3752962019208	37.9416431539584	13.1696613703428	46.2295747340288	126.022132358688	6.37077635184191	68.5798474618801
TCGA-BR-6566	0.0258237210419029	0.00869796936049845	4.62133815059771	2.89901182720734	0.00708165050985421	29.5538621223303	15.4107698978465	4.2381940421785	27.5706447802541	72.6399931214681	24.0676995870947	0.755316303187835	190.193065249001	70.1255724600737	6.97784304963522	0.0191974207519114	57.6558642758997	13.5827821800538	122.440511872208	7.51800560622287	46.726606957145	63.2593445162691	67.1681822002683	30.4091116273287	4.40119880969641	21.5904937592451	16.1398594954503	10.8092890093525	0.084747585007491	2.94922066018339	0.727588834543836	0.501229883092339	1.79281024206574	28.4745376077219	1.85543335507126	0.0341261686636403	17.3481134916086	0.143517384474429	16.1177140307957	1.43310482872381	3.50740294859416	13.5784857189614	6.03153979453778	85.9833867821068	17.337013295567	47.8833165809683	97.6823804908362	14.7077050674972	42.5453953449929
TCGA-D7-6524	0.0198535829453422	0.00754298942914538	7.74462866061341	1.64130134449056	0.00469217718481227	22.5822801254789	11.7953505804011	4.91543953040216	27.814781917159	33.7018325564767	19.9611223369712	0.890999973086555	171.871446075211	54.4519729476176	4.84873373148106	0.00997136030449476	39.5485	10.4023011269692	99.5238603072748	5.90116464915602	14.2590562589689	59.0210211518837	30.1159837103914	16.114604930422	0.897715049343431	19.7567554983686	21.8068704704016	16.8403299336158	0.0643944403896128	2.03100253811304	0.733427606628262	0.587326243515509	2.9656546329062	25.6519190162324	0.708234892870414	0.0254777395695629	15.0977193692497	0.0644008297445792	10.9323172080175	1.58579895749841	3.79061899499636	25.2121265439182	4.19997047003632	71.0643736122225	17.1339893687454	39.2359928626599	74.1327953600476	12.1540524067196	34.7550500533733
TCGA-BR-8592	0.461206400248229	0.0341583439671405	252.746256855383	16.4835906442638	0.0105696185651209	53.7733642032939	6.72424057298872	2.24488848537826	16.178288754107	63.7753928186119	17.602921039455	1.30329533868204	131.328705166176	72.2970574195477	11.5879262063113	0.0183803039456168	61.7898545184216	9.00126365730702	66.5477791696802	8.63588607971579	31.7679	91.9885312298867	29.6121449501476	15.7957070336362	4.06715289520751	16.4954	9.91032791505096	42.8101502338054	0.162374855385634	2.61854535226698	0.673644393274807	2.70555615697441	4.0082957276351	431.265796946575	4.55492985225752	0.0973762672583069	30.4813217928751	0.150660332953998	12.9164948364855	1.02154850722427	42.0483145913058	94.8532192206972	4.81566466987001	74.4964465583408	12.2771942674042	53.3949	39.0014138724844	26.4335630549174	86.2454797484493
TCGA-BR-4292	0.0211831820229885	0.00816638717905906	7.79023783706976	0.641682604151109	0.0053627957161046	11.991903287128	5.6070315805803	1.94292329052975	16.4509588360498	48.0099319095819	19.0022605927935	0.607119113162607	141.67153701082	76.762652299428	5.17521640004403	0.0506074440374368	71.0500739226823	15.5160908876198	91.2638873534417	2.52406531974707	28.0689663623395	61.5100192187326	31.0555746999185	25.4330377165018	4.08341358423729	20.4659861740219	15.2437147050556	18.9832247705922	0.12677201710055	4.18163	0.8245853639882	0.953404918276567	3.6612230277498	29.5684207873764	11.7015684564061	0.0241849906945807	12.2937246189779	0.0956267430106909	5.05449737808751	0.835361573579102	3.39533487493306	9.75930837887401	8.80283809724394	48.5331947158232	20.5339921662406	46.9638934575908	69.7007237273469	7.7766864723784	47.1921147026116
TCGA-VQ-A91D	0.013667486248805	0.00474072648196442	5.01148397139573	0.835398513432533	0.00273190524351456	34.2536672990668	25.6559858231415	4.95759710351899	56.0866870923668	48.1856957137994	21.0549045776877	0.47192896822323	190.641753870894	89.6269176475381	6.88111387794241	0.0114844572829329	60.5987009060855	13.3934916480525	124.82792421718	3.03697127464956	25.878505868688	54.618940183427	57.1410274864711	21.0900007425722	2.41709667602078	20.0931381435198	19.1803321614988	12.4990746270616	0.0791467743845041	1.38646193981561	0.853436662415642	0.546971923346108	1.89995342263778	13.7347089375782	2.31774381227348	0.0130379346479762	7.79458869371697	0.0881466580315884	16.2696634394227	0.790934650624987	2.13590148908767	8.1975574339951	4.08877509351687	74.1714119811966	16.410958793979	49.5253239817768	94.1233889343038	16.7038734182311	34.7146065841878
TCGA-IN-A6RR	0.129704886553176	0.0385148262239512	37.5722612451437	11.5081736683204	0.0137963096449549	48.2285900376871	8.47387748110056	10.5942471150473	39.2946571414791	116.584066143619	25.3128756807702	1.6960162335195	211.822720293674	79.2671927813682	9.11316544256869	0.0687083530319999	196.015760885021	14.9053771771333	99.4852981536637	13.9678620437959	253.71603893709	171.40557149153	91.5494483895291	24.872759895399	16.3669772247712	20.3566545399724	39.6766947676881	76.9812991771741	0.870258299762087	10.183912887541	0.7936361696203	2.55627292104245	5.29461537658576	337.922310280226	7.87522631141479	0.179882799248659	47.4868637850745	0.225632561848396	18.5921011135564	0.986271469933315	14.9059	104.778648885895	15.9190095244137	103.520227312192	24.1790588943849	38.7904037297285	153.712767137677	19.941543328243	109.501071375601
TCGA-VQ-A91X	0.0688083732374735	0.0745069343571631	37.6942491202327	7.57609927565957	0.0126623420327049	9.5336227724775	2.05727093592853	2.48217779889868	33.6132527765384	64.6282111146527	19.3241952068003	1.98596442106867	191.193046306904	112.176389411196	0.883697386482154	0.120472762211845	101.49631617511	16.6951194201138	91.9234900623997	9.53686147566447	184.310964888237	170.758597981306	87.6989840358674	22.3814789100357	8.00911614066937	20.4498071419754	18.3848487218213	45.2717341766235	0.297615887854502	13.4359699846223	1.01683101779236	3.37215031958345	4.91854932588248	73.1246909791409	12.2997826280242	0.0357924898265812	26.2710705023857	0.126412500443017	16.0883901391655	0.910456341635414	15.038978195384	24.4630818464563	39.2270166009347	45.7598725064014	19.2567306318166	47.9205162189787	103.490441811749	7.73278739245727	73.4535079800864
TCGA-BR-6565	0.0791424830819283	0.0172112429175769	7.45906601682154	3.08076630815828	0.00741938846644876	17.5765809611946	2.34100338305886	2.70590591315528	27.3049824255062	49.8921777149884	24.3556429529164	0.580503097892975	243.936763384064	88.0804751102194	5.95682846349942	0.0375574124560078	46.4146647109967	16.356565094026	114.819937027396	5.18172603983229	87.0405810568548	118.009255770595	20.7246754420091	18.3977261743231	7.79720412891547	24.6228050935158	12.1012867263197	18.0449914529088	0.13907021567922	2.19845832249711	0.911858618135894	1.08684724800691	3.30138658112747	21.5662061434633	3.26706201270496	0.012350439166319	24.547162856968	0.0596096899968558	12.0010580329897	2.11347061204277	21.4090271965295	16.0232871533466	5.07265055298679	52.6626314262498	18.5907346875808	54.0640255215378	110.665111193949	10.7498254957774	96.2249032338203
TCGA-BR-8373	3.20145096931137	0.0246127215233713	221.961327893835	12.4427057835183	0.0127686291618552	14.2726385729563	1.56170152827841	5.39313562630449	70.0023172261857	120.634586262074	13.9528943932205	2.6020152600024	189.307879735277	60.9178166604163	7.05507357014074	0.0447742491917634	59.1423140836211	9.90360644456094	62.3272058023709	4.37766149144577	531.657938783512	82.4354840770173	16.5396350487631	6.87377871656774	8.90814032001349	17.6298162284341	21.994146994252	171.525580461517	0.527426470151283	4.42609292897917	1.18869962971701	1.63715680002557	4.6727161458541	213.174391147945	3.64975619022102	0.01943446372348	16.9625902641324	0.22417355011797	12.3996	0.801016690893256	382.040388543476	72.2824081768133	7.05361940928478	89.9546060491442	8.15811685344458	41.9428429594526	80.3565673978985	11.7034989762698	165.190162295952
TCGA-CD-8533	0.502200820804566	1.04954484763416	565.602988624918	13.0614925165283	0.135337934557058	77.3433558028456	1.80394501405382	8.81166148856981	56.5243080603417	202.340227866713	0.655903337946492	1.06078873430146	776.806688835519	7.46442028538318	24.6947472517391	0.277189000908725	201.087140756859	4.15065857982252	53.9596101742892	9.80655250963458	1642.42179101554	402.643845798176	168.088192969642	1.34997799826691	176.456659343213	11.644202778544	19.2841247764847	48.2178721439405	4.2417677362005	7.26829805377532	0.959127944487383	3.66244780720163	10.1083527717877	1313.0595107078	15.2907768977331	0.76092038854461	62.6084900918714	0.238020928973732	26.5256298227099	0.0550524695340235	56.2028775102502	113.20266912689	4.11973612192544	75.3758339842366	0.026425766400024	38.2273283892421	524.573614026402	63.8382627927142	148.201650729985
TCGA-IN-AB1V	0.293414950942565	0.055305521504437	182.239798697637	64.4151352457545	0.0233158671384221	1.48658270409569	21.5747398782032	14.9780034749317	210.355660524077	145.874170027855	20.7103499681582	8.26104637642078	196.416420599782	62.8046962635041	0.128695289233952	0.200447582933967	224.936707140904	17.0048855561289	84.2975973368346	20.1466480432542	659.950926806411	47.9008079300087	590.328965487051	11.4985069095417	1.14088041790618	24.2208157248388	59.1051059778872	110.332535575529	1.32682422239618	5.77404449785335	1.06731085822857	1.84652499682601	6.53373102279831	616.807998512456	12.9837805559417	0.312979445749259	68.5839549210156	0.241469523978121	24.7852197434189	2.28649213978688	28.233561471821	108.916335185429	14.2771932192901	85.5906656088332	28.1069999333123	34.9048831284704	190.436391656885	1.02206580148587	90.9381689401334
TCGA-VQ-A8DV	1.22236800198572	6.28005129369705	51.0145528911285	23.4733081646249	24.8384170889846	218.79008052512	5.10933063666773	3.71654361406951	99.3202292937195	749.448638704467	35.4251767126871	32.8991592531673	348.216392720814	126.93264166328	91.3623867489384	0.881339636607262	98.609025328911	11.3460428239905	115.619142993944	1074.27430771028	238.615244796285	279.870126217855	56.0488081823397	123.764679662285	250.286205542545	13.2057774676627	36.9991141036512	129.209366436957	1.62711781711921	5.85638534729304	1.22699897036208	2.92707543248426	8.08149090414105	1168.37027638917	4.0441779898931	88.4790338907219	173.550719766383	1.18323446177182	21.2672936009493	0.501819363179188	72.5219953166471	335.411025733326	9.60369151982674	404.453884008917	47.4086775020096	29.4698403429145	268.557526675075	94.9163653221945	433.951499142972
TCGA-RD-A8N2	2.00361808466586	0.338325188692057	2019.92577649598	107.980763542518	0.0163066145269867	87.7569746473614	2.58315718572767	1.79340490517865	12.2771084243635	136.053120063918	30.655782758361	2.63929774602694	170.560000044125	79.6391903586997	12.0434356879541	0.0208510374035387	61.4819762674232	8.2513086647731	66.621965947639	10.7537174289596	48.2264703789181	87.5940229589998	27.4451800503721	20.9831	4.38613733943799	15.6241112775271	17.2628509488859	112.799238846387	0.341584115708373	4.08411164232579	0.698146205549235	6.70833600373854	6.58767583104554	925.305779783653	3.66294138376767	0.231583490953496	46.2109965509741	0.301611815996811	20.623156296761	0.370229992177248	135.157510381024	453.546845901849	7.41808551717054	87.2862115697237	17.308215244666	110.269885435537	18.4966918020689	47.9896029097515	159.853159327538
TCGA-HU-A4GY	0.0440122062731611	0.0193015081189769	20.6821548167801	2.53557781608367	0.0114261390027786	24.5381153651959	1.36051414213364	3.00253986641017	8.21857257263169	38.0478011315575	16.9021477014283	0.339855421755946	107.007280352996	52.1191756145973	7.56640947947113	0.0377555432479054	44.6976501203316	9.96388844649228	61.8068901369259	3.41750642550488	19.9843525811528	96.6662829058329	22.0954877410883	14.755198858948	2.46695298041944	17.5159122735832	7.94117739751314	23.1485072442896	0.144261	3.78128973563255	0.683426317012713	1.53046637189401	2.96565942266704	187.760778370211	1.92539194700583	0.0529138186320623	19.6530007500262	0.105507401346507	7.03784572993157	0.936540995350779	6.44851437929421	34.2745667674516	6.63692760637798	55.9859458881024	12.8001140347374	46.517743016399	34.5902462414004	11.8324238284163	37.1601472098809
TCGA-KB-A6F7	0.0544308448067337	0.0141678546897717	4.90844182006752	4.01343930261576	0.0100256483954264	17.9038902623895	21.4364670660184	2.78438120423566	33.3617857426326	77.6143566493509	35.2584293159102	0.86473431941782	283.100787980707	132.88608424958	6.07515619109211	0.0611305020492252	73.6465492680011	18.8648798470564	142.361221817668	5.37240670424645	89.2814381974793	91.742176041523	38.2676482106497	30.3866477956488	13.3748073709847	24.3678697975062	30.2778008826033	44.9976277211949	0.235685873611912	3.74930927674219	0.953954868548012	1.46722625274603	4.80965967169979	27.5741214400696	2.21998118012389	0.0292785577922196	21.8774044600697	0.1174852645366	15.7470096042157	1.56392906646682	8.50906606666605	22.1202430896286	6.41636859469242	47.7484957769185	29.2785182694473	51.1073379130219	78.0841763163742	10.3879949535685	71.3201702087888
TCGA-CG-5718	0.728249862255569	0.0645011816461424	132.001607467988	19.3208424975531	0.00920167948988861	13.9076410828991	5.16515880962232	2.16293109805914	14.4989966532138	134.046351767442	24.2131399986988	0.68541844280903	217.021124253017	69.0162815280546	3.29679160449257	0.095138828267174	35.6089214538171	15.3429898679302	86.8069767646814	16.9024250177003	174.313391192521	93.4489099912429	68.5712914398395	16.320694898211	15.8102	23.787417508727	6.94055168168772	34.1912408988145	0.334116927539643	1.71085261425639	0.767783030845069	2.92470868702437	8.0117731995078	107.112937809394	8.27935395686598	0.134434594720661	32.3108266883277	0.131897420596945	9.47658870837091	3.85995998129927	47.1277204392785	82.1999659479452	6.75853375710691	61.2195210518071	32.8836667184126	31.6143988486482	109.094656056268	7.3438396337289	168.403885573759
TCGA-BR-7707	0.00780465150226772	0.00220049207114242	1.81851055900219	0.272328392963227	0.00184382220050671	18.6093612591024	27.3477408163729	3.01335870495395	42.6540136837578	20.0613958397465	22.2695711188574	0.315922383438932	248.701560551865	102.391053727008	4.42233105933161	0.012732958320385	37.1716445407808	17.5609636752155	185.44968519968	2.15025666831582	31.7179839846359	36.9376268046662	69.8975317315488	30.5595217852522	0.607078448687179	24.888019037861	21.6063412797941	4.82853846326842	0.0420041019589127	1.84494452226337	0.785405408080909	0.294436371648556	1.49522387180668	2.79829132868708	2.24972234349958	0.00646306257766264	6.05935349898203	0.0547157933522555	9.38967083733363	1.27146359362412	1.56762786553171	5.45561434138657	4.43124108882949	44.8394425152625	15.3849631356134	47.8084728919051	82.132276343752	8.54214721996246	25.3334506544187
TCGA-D7-6822	0.109742973215592	0.0477213114431416	17.4069435819705	3.21871191323414	0.011231905835858	27.875313253868	4.29584060431734	4.2073909520228	36.254490725191	71.3866043025229	12.641611070665	6.50257465392378	273.24934859496	84.862706153554	10.874046474077	0.122944703003459	40.9987971524263	14.8446459696138	76.2283777869629	19.3303747987714	510.175825643411	71.6328988681753	17.7473777690911	7.1248329442441	17.5434035823253	20.692887910191	30.1733789626276	45.6810064768563	0.0649804372479307	4.08472756330565	0.94121454559886	0.589737780082144	5.14082715412008	31.8822596567464	16.9388844953064	0.0525699060596837	26.7683961357503	0.0280429279673153	24.4390748654382	0.909905064800154	8.38663234879558	24.8386201704495	13.3542425784874	49.5633522226311	8.5408659366184	30.6499637092759	130.093565823684	54.6603336359605	53.1012991534305
TCGA-VQ-A922	0.152350845052429	0.0128463621475983	37.0321499123867	4.69445138608086	0.00675233734590838	17.8213871982213	1.68693801026089	1.62952795969358	19.5804678931067	44.231944335741	21.5240692285129	0.524508213035614	285.96058261278	119.110495100017	3.7040926135879	0.0388270288241545	41.2292483274441	13.8406910415695	101.178012847057	1.92592938867418	69.6211061223842	66.3379295724871	12.4875399806438	14.4640449007828	3.84360098162162	20.3297841912413	31.5318923059653	46.4840752345887	0.50960690261464	5.01110506677867	1.06995421569727	2.32470721941826	5.04291576105675	124.625462240277	2.53020199311514	0.0175122963800489	19.9773898338385	0.163572178560851	7.21985842123959	0.440229912169657	18.1604674622185	92.2098513750495	4.36886218154756	49.4083674882202	10.9358946066293	48.5704459146482	53.783951353297	12.4601018285572	70.2549265158478
TCGA-VQ-A8P3	0.128126926067641	0.0107365165048983	17.4156054442948	0.733851726781208	0.00629220338981048	17.6349546592906	1.73716229960431	2.12418371280628	14.4696657385913	76.2781194841943	25.1896213078081	0.496329427792345	175.935111757417	91.0823887801261	6.1526739797695	0.0412285181456182	60.4215925903669	14.8214419093633	100.224537523525	3.43152220024619	9.30567256003903	43.1577564926347	21.7291183123491	25.7248345277099	1.10610965501039	19.3603131742427	8.57542226939553	23.9062717223349	0.144465753117147	2.40779614629136	0.856534233614949	1.14126197999082	3.65766393275655	80.9618204056436	12.3188999769463	0.082473892071856	11.104215092675	0.0925529539158888	5.38167862290801	0.681477425924977	12.0797101123078	32.2139008602291	7.39349377353609	65.4403963977273	17.9038059223318	54.2946256698769	41.2755518909985	12.3818083489033	51.0156452504717
TCGA-VQ-A927	0.848212982189508	0.0202181632454602	139.964656182581	19.7370234812151	0.0112902790392131	34.4732205975055	8.19625455454273	5.07143574682463	34.6421161098277	97.5220327185511	15.1394061051079	1.70868265471389	136.090434729421	43.0395180508326	8.46429266658976	0.0661018449384148	203.141629703272	10.072659335122	52.7944633108618	15.7042753258433	80.4145077839571	222.795338095614	86.359436909674	12.764187867822	12.1810575805663	17.689052562729	19.846848699841	73.3566528161436	0.483528640966391	8.88447697324657	0.741825473042855	4.20886098151668	5.58098918122621	827.902620810269	21.0382584382772	0.157448543837153	61.2968199706042	0.157859773995338	11.5410519732709	1.79537567849758	39.0161471431984	69.7206209408759	9.79140185629925	89.4239386669653	16.5609237332751	28.7478986946657	111.910708919716	14.688066879365	80.5609021498356
TCGA-BR-A4PD	0.462332481278522	0.224276841255083	69.0786158305404	53.6447343735355	0.0563395511732952	84.6014069151433	8.64458	11.0367439805669	100.406350576762	271.706646881186	34.2628601018289	1.42270881929562	267.368624275956	105.556742749253	31.9187489821721	0.177188227124696	372.632696331546	17.8987878707127	102.119510001779	20.4664615688735	617.340680648531	416.610045529775	122.094426905561	34.3780463375987	60.9805750298189	25.1937269878384	48.6057750989963	141.235901158042	0.483634836828991	8.06799775485659	0.80683250002239	6.27568824031025	6.98751036549621	136.911477755019	9.51799276522949	0.331551280736073	57.378333909736	0.299931859533381	24.6027201237084	3.66057177019648	77.6837788512843	169.906133087581	14.781637321592	250.190324721231	30.7115343072725	59.2531238971586	263.213985637443	34.8139834185563	205.986461087022
TCGA-CD-5799	0.0353000582890461	0.0100440446492929	8.13772508287691	4.88696968324985	0.00756155351349312	12.3187732403133	27.2165404964197	5.37651604498524	50.063146090526	57.5276488931532	22.8881112301361	0.731847058129757	279.489112298518	69.9983013346831	0.955213535204754	0.0509205312375113	58.8702855341569	15.1311769126396	126.28514261652	8.32840587304628	254.559469376605	90.1443331263964	61.6736887056942	23.9779013154988	6.97963301793166	22.7740498677401	32.5550827553764	24.2018637161905	0.181401257510714	6.5427061473034	0.747254008454258	3.04950715192764	5.91657222591294	52.2226885542124	3.39795428644282	0.0273318979710236	29.1548371112463	0.0932324941200079	15.5562474642887	1.25555337863692	8.01966587251752	36.3947029297888	16.6892924231709	67.2695680160601	20.796832790305	38.1094485297029	199.77583964209	9.07713683764334	66.0899837728175
TCGA-D7-6521	0.526347260626641	0.0578118140614119	43.3697193872529	35.5552683995214	0.0135787659022972	30.1908674914003	23.7529568720416	5.29229677349743	47.0497584798516	214.491078804404	22.7793049997658	1.36560744683381	187.31823175554	66.121319361374	7.27014265795277	0.0469383433845071	103.478889163312	13.3930515801771	88.3157137680629	43.1812855939822	155.188396476534	352.238186314472	45.2133118280197	22.1363240071604	24.1795548681357	20.5736624254767	6.9956594083162	44.0563663868776	0.221359427571308	1.34741544704091	0.707823092347827	1.58149808956329	8.7561252657235	166.133901634688	1.37399945802734	0.130957815955753	37.6936208798367	0.145003800472313	34.6409213396989	3.40938992875329	63.6377578315228	71.7219837545793	4.48509591069342	152.812800688763	19.2326932166707	34.0804166556792	185.058936009365	17.3574628769971	157.078695196273
TCGA-VQ-A94R	0.0521569865020798	0.0100595976291473	27.9949439914973	2.33118047353558	0.0060208244832793	12.899909573846	4.61611009929849	3.03397735789906	20.1415963032159	51.596207456463	15.6585339866363	0.329002919312841	182.102812359672	83.2202218672012	2.99678141799127	0.0272336132068045	43.9732459934961	11.4266892399964	92.4122935523909	2.21219938290187	90.3791863143427	81.5843684208308	21.0304736318365	10.9704886727354	2.23833103362291	17.9190487134852	10.258275457806	29.3489408891953	0.160743446309411	2.43781061918455	0.925079563052207	1.09982973913945	2.95778547946608	84.1824578734151	3.4131655418245	0.016638901288292	7.90079126470846	0.0796088109074182	7.84860389393446	0.490028995003349	7.29130941995101	24.0858556201058	4.22210246338209	40.6858508951925	12.9888965149929	43.8667641337745	52.7688437211426	11.3604111820571	37.4119770109472
TCGA-FP-8099	0.146232299463287	0.0627114986257265	45.9782925960729	22.2713566906596	0.0239490963314316	25.7769926113597	4.44383279246565	12.4632459317785	74.0125173676962	111.751240644008	23.1877728608148	1.54570089715349	253.748222474803	93.1025078904715	5.8648623688617	0.128218944953709	101.755737407155	16.5228228781295	107.418718278213	13.0389881065353	299.120780693838	288.747092177635	128.730712818021	19.4815507509721	24.3646824823571	24.8946393670804	48.3782666926361	51.085103687896	0.734665308738667	12.0992553329128	0.914724979745255	1.89282590988073	5.05259455828191	216.997041676878	7.35313	0.0902954003227949	39.2477065789258	0.20825866021006	28.1491228849326	3.97354169166621	25.5458389589099	68.5625223134185	7.72263604276722	74.5839978371654	17.5983647016923	52.1709428535888	167.685961282723	18.8244008631508	121.287678190138
TCGA-BR-8484	0.0466375789312451	0.025118123513481	12.9725178842781	4.97269155723813	0.0123635091299457	33.1168987427985	5.08581679242471	8.43951411559268	66.0008824382064	62.3906753189122	15.8659975866074	1.75253283668666	157.173695428139	42.1316110263139	12.4456936140224	0.0731720446182574	92.2807726883925	12.5487363854198	58.7616434763467	6.78131483583475	275.245725192748	197.374228277169	45.0022539648583	11.5924615190276	8.72649851118289	20.8339540329311	15.9302399580325	67.1643288953849	0.248264915078288	5.75651885038139	0.721124613227799	1.47935154063671	5.09121567135267	116.322972897995	16.9364743680419	0.0248139930250471	23.2827105995305	0.076869875812662	14.779456006022	1.98478184624903	9.00357012344612	51.4351714697413	11.4485358298753	62.8136723389237	17.110522330867	50.990359274223	143.763591410133	18.8255217109957	58.9085111544447
TCGA-BR-7196	0.0596570618385648	0.0249390574120092	14.4148367661177	6.61111886369722	0.0133786729808208	41.7450509719587	18.5072196106472	6.65074236415781	50.534026697079	52.8264305693688	24.6324314547679	1.41154249524486	171.812720743878	65.9318520715852	12.167441534874	0.0221306952288407	73.6392056885719	11.272965071638	81.3776423005912	19.308963166081	39.1979673975971	163.754336164542	36.624899657826	15.200423936244	6.92489064457191	20.8221329896672	16.7219868895694	39.2166819541695	0.110559593852648	2.02829355372274	0.642023785149528	1.9956268348469	3.62612485603841	84.6255619771364	1.86197578601842	0.0757386899804609	31.7807989879416	0.0724013894782401	21.5502243793757	2.22311156638372	9.75907510075571	48.1133732932583	6.23828007106733	83.5044528144555	22.7849730490573	42.6720194682509	112.795343019837	23.0635031572748	58.9238084729086
TCGA-D7-A747	0.26176322127054	0.133189846049645	250.508815034046	27.2035782278095	0.0214500619888473	46.1829577206601	2.42237136455207	2.5217518237326	19.1218206407739	89.7040766771918	24.0602415462569	1.76766836890958	160.233837011942	73.5115922340144	8.89086179659321	0.0407436124931711	58.8828382959228	9.61894158131865	66.3617710392375	9.0013998434141	43.7650357420328	84.0847337545445	46.1259773157438	17.6255395298393	5.76243596165949	16.8596506775262	17.311274818098	66.7180398931419	0.29756895398884	5.67652185031014	0.750525636024874	3.58548344064004	3.67076131848591	501.92733704042	5.47254308579167	0.309707857980061	34.1504347385284	0.237253202256794	15.3385082337479	0.525555079820663	31.8760050970611	102.499766004378	10.7495418750966	69.3541506670893	15.5512207459977	66.1652870905925	35.446835246418	19.557329325261	97.549946818387
TCGA-VQ-AA6K	0.495651321173023	0.0754177230892498	194.755440026799	19.2108176302765	0.0236669002792642	45.0693735147941	4.65608767953984	5.82558623116858	73.8895588466802	130.275449700978	26.7276721581016	1.72075847780998	219.677311317431	64.9389912641846	5.30913568115247	0.0860656733383719	144.302966276673	16.9765123636985	49.0442246231865	19.4923544363689	197.50784458467	280.08233514645	107.648576027703	21.487552421961	17.5873036749497	26.9342244135754	13.8821035876239	63.4602639470754	0.193682220176524	3.31394721999361	0.877390771685371	0.89076266685686	7.46889711430465	167.637123109688	14.226110982831	0.194751065926365	33.6688280015657	0.131867088259645	20.5618209056292	2.78154259174333	59.5323600519387	82.1227636409786	6.93604938236748	128.655211543971	53.1258963112055	82.7592116816824	155.933078367633	31.8700800596377	138.056894919446
TCGA-R5-A805	0.22196691009173	0.113854029617623	141.495312853636	16.7344845368643	0.021350935641049	30.5220172381026	0.689967029310101	3.62528676449403	23.3476284883643	131.442726746975	26.0121916804753	1.10066847640246	148.44297637925	57.7184042467388	6.81530884678179	0.164102816275856	116.07864343117	11.747461885299	64.9506621008744	7.96332	110.887891616364	143.371940978177	76.4834421614923	15.5456847833104	13.2951996561638	18.3298088162194	27.0701762541768	140.308425693656	1.28764892450375	10.7407419499235	0.894032358585499	2.26184930196921	7.61590867721452	963.326256514992	5.50107476627452	0.569726889902302	42.7931386679346	0.369840548113062	9.57221153457581	1.50096550931701	22.4454799354209	138.667517871262	13.4572187263814	122.471313987832	26.4093680553575	39.4313078586721	61.5120963300541	11.4964946967654	115.266385973566
TCGA-BR-A4QM	0.115565451355639	0.101145246126431	92.1949991039988	7.29603146121242	0.0231564411999997	20.361238663174	0.605494213830336	1.82102702076644	13.8044100951349	97.7483073346905	26.5800474822704	0.729701176447598	149.022795927271	98.7427106699086	5.82185710024004	0.147540958805973	75.8317198210259	14.0648862094592	74.2041724808749	6.29442385873047	28.2003140672576	69.3927503978275	75.7405937186214	26.2556222410335	7.97568781002986	18.7429491207702	14.3239987264734	66.3978347997757	0.479211320880144	9.81656940472958	0.860122273316357	2.23347243459995	3.17230404482108	962.715615657537	11.1546699569146	0.476840723699446	29.9118882156828	0.320616629455517	6.85722386210439	0.678752369823936	11.5953255943427	48.0063567162079	15.6756572515114	78.3594071369274	23.222885586958	56.2494176269172	26.8226912411455	8.64363762946516	83.4566964178553
TCGA-RD-A8N0	1.48960396201722	0.013641889241914	128.662043266422	21.2971241588408	0.0066071433392657	30.8585338788941	17.0670629321815	2.60115183306429	27.6647609921047	57.2302382495628	13.7992827453633	0.680597853123503	89.1300218299029	37.8025416537622	8.44276580930553	0.0226680932126738	162.747726724011	8.55936678668824	45.0742188904154	19.8558528418065	47.4849833947807	206.181950180875	96.9782707610878	10.2273910740028	9.45809887083614	16.5003377808262	5.0908706289781	36.6332756797579	0.23028382482707	2.53452444393267	0.522456892215618	2.55094273354601	3.12794973777184	906.350743588305	15.1995564398046	0.0806603026787185	64.0461728165673	0.060979046381458	16.4888751889419	2.64680005051596	49.3423151091374	32.996834778114	6.03509602655492	96.6164836855777	13.3143892606291	23.8238520520903	79.0754629586978	11.0136017257317	84.7499991030425
TCGA-CG-4444	0.142728643541881	0.013672079202593	31.0786334513995	3.16999212722951	0.00789373719612994	22.2311165929937	3.74916373917602	1.5812164674964	10.8683527997485	99.7968348728723	21.159345357729	0.458501252558377	140.473307119442	85.0502277802422	6.89940125556319	0.0449507317937805	137.145516771436	13.3709321190878	88.0355504912807	2.8171396114854	107.676404703449	128.793816037718	15.8161479797263	28.093702941754	8.07387721893143	18.9325948892305	9.48622489125286	24.6868345086999	0.324770938916242	3.75757734633304	0.807603781276094	1.00712290220745	4.36809703937591	167.235922643856	9.56575144659026	0.0360664267444019	12.6843520108172	0.1700048950258	8.46819084310389	0.770222081566626	18.5673012313693	49.5398489504388	4.04219061505014	64.8198189749224	17.1633619861217	55.2567740855985	74.5004990776613	14.1334185317603	119.68392399935
TCGA-VQ-A91Z	0.265768995694617	0.0245523310525818	75.7520911275506	5.50777942687062	0.0100309643361858	27.3429830605431	6.48339868984081	3.65938751430886	102.424614234699	127.497314592002	21.7742810435254	0.684141010251925	253.593032350807	106.035804955875	5.68315538360978	0.0489018837095763	37.1008687735009	15.6761973320439	83.4061704184887	3.98167033336065	844.525936361536	107.742051799506	56.0007785091328	12.1187511272637	11.2958100136601	22.8873225560834	14.5711668759423	26.7624316218513	0.448560243517075	3.06007894692404	1.1176	0.623151469501292	3.50184650019145	49.4698353883473	10.8067879627555	0.0165070323472994	16.7898782895947	0.0822733681182706	24.6696666270009	0.671345453529072	39.0623226106974	36.0387929824106	5.99131381583965	81.0756411175139	15.1952222586474	51.9751700417849	116.804225508237	25.758022819505	97.9879529678459
TCGA-CG-4305	0.0936161227795027	0.0132572594152327	27.814844709445	3.2851746284884	0.00738555817514717	20.2176320358042	4.56734376900724	3.63547827430498	20.9046936691086	79.0661902408414	17.3854323608066	0.572021639745879	138.560676202937	59.8883658026689	6.01017918141165	0.0368840665125915	88.7218223187358	11.3362624258918	92.8036006825671	4.19911973673051	50.953066139652	91.7636438910193	45.8405544047433	15.7732429432307	6.08079240920897	17.3447810971004	17.6387196588749	41.5947099469298	0.123465274682182	3.17506255606974	0.716996810884633	0.87525998527047	3.88906684860077	66.4218352514305	7.63230035638121	0.0335851056676469	21.1219527985276	0.0816891201665249	9.90141391321647	0.729616633689963	16.752801862448	35.7891063138959	7.67159288318956	66.4799171860407	14.8840541546026	39.5561275418598	88.7046475219028	10.3973657574381	73.7626742042106
TCGA-D7-8574	0.0659441150884596	0.00997378392706378	17.3514553016745	1.39536197861038	0.0105582831871203	24.4677872958469	3.48599511136533	2.85791905463712	13.1706913121877	37.8217501328843	13.8627520985448	0.843076713313121	98.6616158091524	48.6810478495182	6.12122	0.0240821064532727	51.2643806664576	8.77095751396727	54.1119934912249	6.13281008019539	9.07984562730465	61.6496994792133	25.4286718901827	10.7329051511492	1.95140221054973	17.0872616100037	6.94402952355131	25.5848558215224	0.130993072682023	1.94722466245692	0.672408825520283	3.54943303558402	2.65630505522684	244.151298193182	2.24430785562952	0.0868758817772059	17.5994029564704	0.0749337490927484	8.00497379150836	1.40390565237857	8.3588597528187	31.5456066047415	8.72212451402443	60.9155999444671	9.61827996611714	31.2280829303189	50.2277489726813	11.5308739515155	33.1759496816788
TCGA-BR-8367	0.121110191099011	0.0151966047269823	59.4461117453133	3.0268705750401	0.00856307088277528	32.2363966074594	16.0277634772214	4.51451185386683	27.5402229788526	65.910865136857	17.1072594696956	1.90674185555898	163.587917876565	60.8132883669836	6.54936505537069	0.0317753835229993	59.1697081804979	11.0097568399675	72.9274797202852	5.61514976281678	42.7320539712788	129.782764690297	28.0657410677059	15.8673468930626	5.07707921953844	17.4005727687073	12.067738287082	20.7505102147007	0.103705019708102	2.53562219310774	0.871901051468825	0.9641193016548	5.18780221990581	107.017848098952	7.35732749160361	0.0331185353907221	17.6924476130225	0.154796405299283	10.2208179481991	0.741940961039777	23.5290522755344	49.3925233866314	4.60758391304028	72.8492645470889	13.5371736861238	53.6231309411901	138.292834034307	18.9596319731978	79.5529491400227
TCGA-BR-8296	0.107500230510497	0.0297757408962474	43.1883450283027	11.5011666898695	0.0109337824191963	31.6185925492521	4.74723738452955	4.27097817661556	36.544662419874	69.2335335403886	21.1519281455261	1.49382983786554	177.21830755741	59.2326498175444	5.83677071268791	0.0469397662397602	66.5318238584262	13.2066149776061	67.8795824672059	13.5893594921353	120.617902913481	156.996191837482	47.2655492926461	14.426480206595	8.17673326669784	21.1188353527398	10.2142617192453	35.338210922284	0.22281176829535	4.25735871186237	0.718871353327741	2.79184131561486	3.10679297030798	186.900163176197	5.37266678542528	0.0609692561206766	32.8548054897347	0.100202894369172	16.8409379317338	2.40613712746772	12.2521929978696	38.5683332391354	11.8937560554511	60.3982872231155	22.1377881085023	42.1499944659452	75.9034387659031	14.6372887824042	58.5423414201934
TCGA-CG-5724	0.022745609066477	0.00983056164262358	7.19171349720152	3.34623343276216	0.00539614985722035	44.584580150814	46.4473292641605	5.76233469464396	93.9817123567448	148.96910955406	49.0884811599465	0.306567590511394	451.462998276728	207.674312612496	6.44854453179838	0.0179321241302826	171.742079943656	22.5385036083899	239.861955162496	5.50606588410108	315.610856701502	101.913137939765	223.492476464115	61.2280125598312	10.4493975115382	30.2172229732419	45.9117980966888	11.8825472104846	0.0694554622350153	1.74915945630878	0.864622530482323	0.674114192118852	2.20254070950636	18.543526429141	0.112503815418079	0.0190157630572088	21.2527614417771	0.343849851466314	45.5709070903946	1.94373642051923	3.96067063831012	29.3960175215223	5.04070289897476	193.379818983092	43.2177376277315	109.467089538887	157.21162237361	19.3510636409848	131.580209070401
TCGA-BR-4279	0.249414901683158	0.0140069445625167	20.3313061950991	3.11537456423829	0.0083613268911484	47.1219262553614	19.5875418278527	6.27263936961998	17.4363751391315	96.5245250150264	14.6322325639714	1.96920599994749	104.775300547589	37.2169417066298	18.6328141801184	0.0366800178759511	180.821735165077	7.18890286749791	50.5693598348167	12.4610799037302	35.556475828951	155.878461467088	20.1092283116245	11.9663811629515	8.98303954811379	15.9882198919069	16.4400410056945	59.7487963458493	0.142268967048768	3.72216264815498	0.582185662392018	5.41629438985861	4.10304856743635	331.264329189824	6.9877658801231	0.10876459028762	36.2435842545721	0.0937636164674044	13.7794570526264	0.824170404488437	20.7324741990134	94.3143917827085	11.4703346265399	107.982209672922	12.3507031781696	38.8914006638798	199.472461825246	18.1713699037506	72.5792481190029
TCGA-BR-A4J5	0.137326427791302	0.0312538177069933	53.0235459811432	7.21086785657283	0.0122443759277316	49.5052721445322	7.95271743568771	4.17759774810152	23.7695815842566	67.4083130723286	24.8374614524166	1.02415976529833	175.898592558778	80.9848548205041	10.5119633716676	0.0247258527137663	75.9788992901943	10.7442272657466	81.0865776953412	8.57268840291564	44.2674715389735	101.030869553365	48.5187308875319	21.3218614757907	4.66610566828761	18.2484806526089	24.2893140759998	39.3922139662178	0.156280368548959	6.02525076326961	0.774216432958449	2.01213213510157	3.62513950243773	240.87152619708	3.52749557767683	0.104804467678594	30.5536721023421	0.174308855007625	18.9445611746607	0.669453911661109	14.1403573211732	78.8359138507137	7.89066647786843	89.4830864908223	17.7984034072497	62.8316920479895	49.8707929727906	23.4789025931037	59.6474829628349
TCGA-HU-8602	0.00638952710198631	0.00157473742435046	0.708854452521731	0.087728713359696	0.00225200070744564	37.0821877735797	18.222067814456	4.51039170690413	26.0722316700382	17.0295819264462	16.7793122543231	0.106800359337162	217.831718539078	93.223182127877	14.6966599317324	0.00986526706577102	65.8224776523058	16.2594931630167	188.330440734454	0.571981563163272	50.4175765768176	63.272578689662	13.9167720630651	16.9928623798439	1.86146715409735	20.7341121372014	41.1086928012411	9.12793703345334	0.0404886901388683	4.4483809957661	1.01018541632866	0.24633839650126	1.99862309600573	1.82490012936947	3.65265390068164	0.0048456133922052	5.81124120170335	0.0673953916939613	8.07054344045851	0.527136807321736	2.25061546277064	4.9146308387772	4.5627871138276	42.0278368350281	8.67175701123697	68.0405249274231	150.794902836163	16.9313392601342	23.9412865715679
TCGA-BR-4187	0.130510660621037	0.0717906897349144	24.5093390427593	6.27901676236501	0.0198207624397936	25.355077002154	4.45200815565886	3.42173615086364	17.6412610701781	51.5628228255117	22.4354486561103	1.4447461089372	134.359896415574	53.3795062900419	10.5315396464096	0.044325928604512	64.4899469372488	8.39469004240522	68.1737918267309	12.1343995234324	35.4296909130488	119.976463359787	25.0362327014551	18.7237873455116	3.38880839154304	17.9354833257485	23.0538188665992	58.2343692762671	0.226644636555792	6.11377706830043	0.705709275391207	4.31559701624178	4.41195995533027	433.587301398955	2.13535034816233	0.163191111914893	29.4595842980867	0.104693482137147	12.0653941812069	0.943973095240196	13.4500311596275	97.1944076842963	7.92129019475304	91.4446616885723	20.6609082049542	57.7290939857101	86.6697702011708	12.7196921776338	80.4282929949158
TCGA-CG-4477	0.0909492959484686	0.0312787167336635	25.237639018613	5.33670245831159	0.0147032936868523	24.0450068669133	2.73287918506713	4.29516262764991	44.2765311889322	65.6407022700798	17.2270760853735	1.28934344411609	125.812073692953	56.2853718939614	8.96331742908179	0.0719808845408876	93.5278483632093	12.7170263373715	85.1222111383665	5.55309723341924	298.19312809009	127.603399023509	85.3597733087897	14.3934433898027	10.0509885065183	17.9733400196236	32.6461932614235	60.5347665850074	0.288289315208796	8.32903737336451	0.801393496306963	1.32310719678351	2.81419176644393	124.882954605792	9.04129276840117	0.0940329229700245	24.1412378284862	0.131875497592307	15.6832478542591	0.747033937372579	12.0300269965503	58.0461861154239	12.9611410170886	86.9904910003742	11.7735297569204	50.5536674804456	129.089382305548	12.4889860975661	65.6513183766858
TCGA-F1-A448	0.0701718013194338	0.00917456100411763	13.5192588267687	2.16823131079127	0.0060445321876715	26.5093983510682	5.69368690970497	3.4269639618096	17.7452313196818	54.9926035415318	19.1683562763595	0.748115816262476	135.556497615728	54.2085971869878	6.94635141272569	0.020932475518887	59.5501096015234	11.0250880911758	67.9565706755372	6.35994838441627	20.7124915222377	60.7101850263306	24.209047497566	16.2417459072389	2.21836996375008	19.0773556121504	9.11700769344242	22.3419012454767	0.139570960313942	2.59556850653057	0.690590016478028	0.831354449511357	2.8610573997892	75.1975666824799	5.07528966168498	0.0562744537794738	13.4425682626982	0.0791006235262205	8.10173670935805	1.44077038717552	7.48874	19.9584078883813	6.51725253735034	67.3014583482801	17.0935708181093	40.9517835081697	56.4360727241121	12.4939115569469	45.3718190082544
TCGA-CG-4466	0.181415396928909	0.0509746552015647	35.8697395537308	6.02434068573235	0.0124637635728725	7.76066837214473	1.71943121087705	2.12122973457624	19.4448378761303	59.6282877085831	18.9336406579184	1.2192234332009	181.252086222018	82.389441395102	1.88746650708913	0.0895285931349867	69.4128501855574	15.5831033153352	81.0925397553963	6.86947459747015	165.728216842552	170.008002915942	31.7779371157328	15.8291075313707	7.88498608720817	18.8483231424739	14.4778480168854	35.2295918057555	0.331543442049211	5.80358187530605	0.946751785074263	2.82023548810636	5.64583700734757	258.523613716849	6.55048149198725	0.107302403001984	17.2177687147787	0.138616799236937	9.35517210456545	0.37800044461941	19.835066134996	54.9611346041734	11.8430246598675	47.8231064435065	14.407977020796	55.2458918673109	81.584939874839	6.39691845731438	90.5026142147074
TCGA-HU-A4H0	0.0146585025056149	0.00691003284991231	3.41523769813257	0.739812666874312	0.00578455703996176	12.2024618830078	1.16262000493121	3.85449824037319	77.0505039160997	49.2577387889953	22.2466350495034	0.496742112930554	238.745612406775	61.9212336489206	5.51680441326669	0.100894991575343	88.6235375976604	18.6816395313703	89.091914210179	3.1101095713044	105.088800465059	88.6993308440012	35.7029333995373	15.8679099243456	0.745520375221905	25.8912395858961	34.6379989630062	30.0418544076275	0.136619910348723	6.47809389999902	1.0017750765101	0.420094736911076	2.96165610772722	12.0175110397329	11.2769863000356	0.0125046622319865	12.754985631971	0.0418600014651921	8.06123189806829	1.54492781855123	2.89406329148357	11.959726717115	6.03631814375383	66.8391128528037	25.1946889117311	75.3539549145463	102.172980485782	9.87840685635901	64.4457515241478
TCGA-VQ-A8PQ	0.0253021279227687	0.00492818128435105	18.5327257873589	1.53156428045437	0.00608241747807933	29.332583101347	1.61680570667507	2.40277886298033	12.4488747679124	22.0694769308153	9.70486121016036	0.377327820584445	81.4126809950631	38.6247266152951	5.20041679708277	0.0183643970413733	34.2853623622172	9.46697831836178	57.1630674010941	2.12579626553215	26.3584963370462	72.0394912570617	26.6808490176359	8.2330263402115	0.975117983900951	16.2285936533703	5.32079102698051	10.3062846702565	0.0911225430285735	2.0278645879599	0.630786873958684	0.751471609179513	2.38364120994304	102.098624667345	0.799398313601731	0.0200479374813303	8.84429604176646	0.0533578820381748	7.5228750187515	3.29790833606942	5.1255808600061	20.6164541759528	4.79529774103541	50.6442670890917	5.66517939723615	23.0197266986945	31.0761981889736	17.2151737378518	20.036034608403
TCGA-RD-A8N6	0.208582210563917	0.0300265132212251	95.2306092974162	10.9710068973425	0.0092256441583233	34.489945190412	4.12839995638178	2.95821952101882	36.3157530377281	96.4592885632045	18.8395389705414	1.57249314100524	217.970918371204	103.935873441885	9.03091206758986	0.0494868124393147	59.3781835535803	12.6186846625091	85.1832468332516	5.15060237796852	378.511125306551	122.063959380195	35.2034642588358	18.7279242335461	9.6543092120867	18.9297822237946	16.4346343762644	47.0126723950214	0.252274180599313	3.21971866416656	0.908780633003598	1.76034159896139	3.93362836977182	209.503360370844	5.09564897314922	0.0357660846252073	32.5892838092188	0.145351602345496	15.9991440463257	0.604465982307196	35.7729627992544	69.7381408722967	5.88677019229636	51.5745955248935	11.6303295431266	59.5820483396054	106.972101850019	24.6600218030424	93.6993811262497
TCGA-CG-4438	0.0941041423030743	0.0440161744364111	34.5438450166032	3.82213080197789	0.0168426890485682	34.2982115069355	2.64139975152309	4.1527531472972	35.1259163947529	96.7877729190196	27.0012761234836	0.675285616262045	192.579997840339	97.6867977205579	12.8146435397006	0.0707754367616504	158.038365007759	14.3456775539322	107.982362514164	5.81362833152563	778.16268409805	603.526739196633	83.6303725781888	23.6645884899234	25.4336941833132	20.7867788068178	39.1263594956401	49.2620678149096	0.228061811007411	7.56162516743929	1.04884986781531	0.574050905873209	5.05803336248638	114.611961229081	6.43911	0.0607214376424732	21.6129946486065	0.212626194858407	25.7791326699793	1.02378562176505	21.9168831355601	41.4810624838667	5.84370240333063	113.604716288788	19.432313006092	61.5000975062202	265.316043968881	21.8652582308586	122.197448190067
TCGA-BR-8483	0.154836639391207	0.163054912994102	89.487052766574	17.9225979935855	0.0337590016044419	14.7149874399697	1.47310078620581	3.23001403611232	49.8165509028475	164.434972799665	26.1483996713811	0.959962198785531	255.027317487468	134.500170501832	1.79130298203786	0.162173653064374	134.827474751096	16.3423415141332	81.6037602494496	9.82088889628085	221.667371067184	159.191032769371	110.150985706465	18.9191985887534	28.6464811818791	21.7971818078432	18.8748193913076	68.3690391672859	0.274432362001552	5.09251018802048	0.985353636460334	2.7290300279206	5.42662166443112	591.63684507615	7.7241369435369	0.228731589450872	45.4139453943859	0.13188966057557	19.9403348404286	0.830024577601362	21.6662354277259	101.519017787103	27.891598492126	102.435075191634	22.3783547526121	63.2858449080844	70.5718622543493	11.6641995289192	100.386423215031
TCGA-RD-A8N4	0.654577912979442	0.195779081310638	409.65163074494	59.0658693628718	0.0192106634275631	79.9250083731918	2.45380586878823	2.4159384252156	10.0828998092191	81.972773973805	27.0194359396749	3.16337036521728	215.318340518502	99.1409091642738	13.8361621371609	0.0480948132787235	54.0778980299115	10.3625450520158	64.9373125291619	7.87705188653907	61.5208595116442	74.3604816365904	31.9254196924878	24.3457408040085	6.33057074512719	18.1026794929893	14.4564047442865	92.5639892921099	0.219943347550529	5.32472012830682	0.713614262210108	8.11111366298972	3.72265172003486	646.963746830955	7.73113148263504	0.1559794741444	48.9441864564195	0.164420538739276	13.5777051053446	0.892530257546635	52.2076486248133	187.930476571018	15.3939187212283	51.3203074006767	21.9645451252284	88.2731086413934	15.4350663746707	40.2364766667419	100.153453782191
TCGA-D7-6527	0.128855590647553	0.0645934215780631	27.8926407797426	10.6041398362839	0.0213634947701339	33.4349579499162	19.4767322432943	5.76282897027013	72.734384176364	110.384499431828	18.8645672455859	2.11055936718049	213.681655657327	63.0086743548703	11.7644519817369	0.187052085164517	177.169263426424	16.1103750814501	55.7606018704888	15.2084234523381	79.5625173212474	203.97113343083	117.419	19.4032769598731	10.6172763961163	26.732507393226	28.5075745908177	53.1524722045656	0.254789530079295	7.58047890801598	0.704615572406379	5.32357220094047	6.24035805571359	382.146072796099	25.3895198679554	0.215769835165745	38.5016032330549	0.080987023924941	10.6334744219326	1.6908869133174	14.830309267191	66.8441554575105	23.6498529125275	114.528916132191	41.9261807970021	65.5657646960776	126.183945406325	11.3511027290971	90.3316855331929
TCGA-D7-A6F2	0.414419298511656	0.137163176066539	264.527593145396	8.68496815394245	0.0190522233308393	19.3543097027062	0.304904068231447	1.5018812615368	16.9402271030749	216.942868408501	23.5748077344378	0.648380603857107	202.936868013263	98.8904111251196	4.00130986269346	0.207032764600572	142.726252542994	19.7669975182479	61.2579546181044	4.5197370362058	116.411545578673	170.073026290928	28.595263332833	20.9019856535798	16.4731802522776	24.2683745380934	8.65597312486795	56.3725633236939	0.77962425300831	3.94930396071682	1.06745258316819	1.85653388323435	15.6004154514856	478.374421846339	9.54903618943783	0.32267827547069	25.693525811796	0.465907827430205	6.92599806860681	1.86563362361495	31.5348017593151	75.1838197860705	6.18287442043767	135.803122289264	38.7085699277058	64.5132636590721	86.6592671279488	10.3759132300183	270.941900237082
TCGA-CD-8525	0.0784584356089816	0.105434452338099	15.2873807710138	11.9370617851074	0.0276215684662647	27.5798702580817	4.08892955240199	4.75585992646745	36.1800240305884	67.4011240010863	32.1757110216199	1.0986594480682	249.476272539451	103.536481711245	5.45336211506332	0.114039818168445	97.3091492262057	16.3114430060337	109.996680660482	12.2165815548818	170.057739154644	130.344003999887	103.641897915956	31.1966715329629	10.1233431287946	24.0396526088801	37.3008096728295	59.2019500821617	0.29842078281421	5.91150485139296	0.869954741484914	4.18392599976031	3.18956203558849	310.145065144936	3.24507211371281	0.158770660942414	49.4391299061557	0.215091726990091	13.8893242344931	1.48654304618151	10.8913539327636	79.8593304899817	15.8751529135362	69.5772693293817	30.8655661434696	56.9306717183235	55.8364218535361	11.9521010875549	87.6349807948964
TCGA-FP-A4BE	0.0268769494464493	0.00934652864598125	5.70392147443447	2.5600277801281	0.00608170367165585	21.3909664138725	9.60403315750486	5.56020643084414	25.5047615214892	48.7701000130392	16.4014773503227	0.754976393982799	189.679561572357	54.9313131031897	8.25601704914126	0.0535866494750402	35.2249679117146	13.6637344961395	101.64276102959	4.15878650196723	151.690369571366	102.133452745528	20.9520678373026	15.7911736173404	7.56114216743762	19.7956000611734	17.3196807167696	24.9432822501402	0.166043852349866	6.59480171810634	0.703391857574565	1.94262072685574	3.63351127672088	13.9205701283576	10.2112431070138	0.0169356893967394	16.1058438329118	0.0732358477239338	8.71029692075563	1.60121939325982	4.02798245433615	11.6448581124843	9.7820077093492	44.4811446207141	12.1218092595583	34.2112518278397	87.4848144210366	13.4157647154507	42.2935578419409
TCGA-BR-A4CS	0.236577605171093	0.113661222742042	146.543	8.51969155079131	0.0250631566189248	20.1839425861885	0.497835054357605	2.29796817643952	15.2791013107735	127.306473832348	26.7975961218582	1.16035473092917	218.116725709996	107.409749956439	4.8775557853912	0.230312930392577	118.633483292395	15.3226762613753	85.581512490986	8.95914391691478	104.52432728539	97.0718408079885	60.3001142678624	28.8811273573476	36.6749112032416	20.2821125326191	16.5775948191322	70.143038386832	0.376692051034094	6.03577435552193	0.941439696513425	3.32627402081292	6.83944463805788	718.01158394875	7.45269551231317	0.513516120095026	58.2750331619042	0.289311513896503	10.4526960564778	0.848111882900199	19.3303061824474	107.732503055593	19.2333893428718	68.9380212591344	27.6626289308647	59.9909369482059	51.638406623206	12.8473380983025	112.674818943984
TCGA-HU-A4H6	0.200707402966701	0.0568820737027697	43.5190609204374	14.8642950956321	0.018318011102643	32.292441897998	3.42984979651852	3.79834826401229	33.2217368527763	98.430875938191	28.7347547137517	1.23015064058192	182.922683560315	75.2920900100618	8.30044851555346	0.0855122870477193	155.937032301604	13.6978610778358	75.8464	14.0560048223114	138.102490422328	154.059109348981	90.4753700417667	21.9706184157015	14.8065052836488	20.7257471021375	17.3767306866407	83.0493738377164	0.366007392771593	6.2580815080191	0.800674379434448	3.04000578298407	4.00284523933882	437.745183594912	6.99067343965905	0.19295109637744	52.4063985346828	0.184724531380762	17.2831184050626	1.19394199610555	16.8092661780015	74.7438652004396	13.4693385146961	103.924962440972	29.7380760466385	52.1881832266438	78.1342795083899	15.5979517348004	91.1421912357463
TCGA-BR-8297	0.551600685124558	0.0647325690756543	234.786529767013	36.4782650321079	0.015020078341907	69.3160497504926	14.8877906274898	3.74122138770248	22.8245615495771	96.8224921122632	27.2701735164682	2.70314983135067	210.872155106076	86.9896831220004	15.2321001879507	0.0358647798772048	83.7069307570545	10.8851711486331	81.8210632229586	13.4993644358638	91.0678350078813	139.25220878724	42.5628566638273	21.9854406866676	10.7339	18.5505091972971	19.8986900043493	64.4490121799737	0.181492065581463	4.43363771152685	0.747941311034713	6.93577313745789	5.21638419077967	401.986693075899	5.02874395511993	0.106972731478955	50.6811353981931	0.187058813677699	22.697629837487	0.819089767734843	60.1133769504989	187.816989708783	9.25165126678172	65.6234362296107	21.5160851379353	77.4530162621966	69.5192430946957	33.4416663660733	126.80032482178
TCGA-BR-A4QL	0.0368861061559623	0.00988714155773626	16.3040992065821	1.46668035945208	0.00663380841473694	18.4381980639695	2.73761252003662	2.19315332510934	10.5227788169419	61.4599875387443	20.6820648799997	0.411777247315757	158.592345771149	93.8046879394807	4.68017379821835	0.0511669014344093	59.9030748850375	14.5415617798256	103.001557320544	3.28229844310804	26.1816542732048	53.6297973820271	59.433789428654	27.2267353068702	4.08381474912226	18.348936015641	12.2772093031951	17.2750715099944	0.13573661314304	5.99198590329275	0.836172495415592	1.21062736591616	2.15262958997725	89.001828302291	5.2075884946852	0.0319843537609385	13.7547549197539	0.169405419347994	6.10135812662211	0.2848334133611	4.77087859445371	17.1679502893127	9.03033978291426	46.8803099515503	14.0093523733933	52.532616706989	39.1782903886097	8.40441384848593	43.378599856227
TCGA-BR-6458	0.0349425795476979	0.00935088979139146	7.57954502050206	4.5461502971716	0.00591472336569492	32.1035160011982	11.202631133985	7.04996918106283	47.7711401875607	50.9082814532089	22.2387073050432	1.23085417195978	252.704398245213	81.7725411065784	8.81941399485409	0.0230970923738094	75.9575692461778	15.4580530630835	114.607177666714	8.52964948597016	207.633356262366	154.457303262938	40.4194218747712	14.4085512689466	10.1560608452519	21.8926196509405	19.7406839663035	44.4161446851564	0.0619766521528422	2.42275908776619	0.770248482097303	1.07006322672174	4.44320059802802	43.2127985228881	2.26035703580608	0.0129155050031887	24.6479777243744	0.0246045595276194	14.6979828681609	2.19310984216687	8.59696219816857	59.2885720945151	3.29004569602332	73.6469497884676	15.9815237195804	49.3290566562997	206.181607711152	24.2896128294163	62.3450904477296
TCGA-CG-5721	0.0377790173662172	0.00877067695145084	6.36198890905016	2.30272364564591	0.00575753314146605	28.5713970104346	14.8798479812392	6.82113301009767	38.7303856209353	44.5609627306942	22.4169214107361	0.372785698852877	192.496466836001	74.0182916580618	8.21883905853525	0.0334066612978102	37.3975412707306	15.6774268682679	125.244005432529	4.52808357744172	94.7643660586218	53.5987880283837	46.7860857235861	22.2264370377104	2.39648983413609	23.5824649680702	18.3834247672688	14.5763739379268	0.0830414995588755	3.36568142600985	0.754646494089633	1.09826828333932	2.43524539778978	24.6309626640381	3.2117644686447	0.0268407082482943	15.7666785864073	0.0923555061068247	9.77161296417254	2.89722177633467	5.54636469375014	19.1235436208773	5.72071412104341	62.9777923976443	21.500265631286	36.8131671733573	69.3738322114714	15.2690762871834	40.7760677133372
TCGA-CG-4441	0.0424881400499714	0.00995939179533851	15.0701019219151	2.70207584041195	0.00594992026603304	22.2709340926624	10.836085055339	3.9555274437383	27.2401815467674	73.0960886563907	20.462686513106	1.21644453775291	212.094209223075	76.9389640555231	5.23631570599002	0.0366228876835078	62.2532453800773	14.367748403246	98.7975067425998	7.54450150278637	25.7818341898619	97.0811187836849	42.4109144634962	17.6271366276925	7.00102417051241	20.6711218816761	18.3225138786526	21.4786482073151	0.126564014973234	3.20866073652499	0.852470524565676	1.30419322843118	5.28930007597716	49.482255298119	4.69194838632125	0.0343604624608325	15.4842010966817	0.0985936400169907	8.58183575382835	1.49904485950734	6.85298335153958	16.8948	7.87750081546984	70.4018165804409	17.3335319865822	32.3466714308864	129.922774342956	11.8039099716199	84.120558837297
TCGA-FP-8211	0.0918380606164287	0.0715151265012312	62.7893598610656	9.70936348012958	0.0169077746977258	25.8800028681764	6.21520822093415	5.86341138655687	58.9653484816894	125.324404438837	21.3909388855435	0.921408020569965	241.773556065136	100.49510128207	5.13507075147334	0.153760095981203	156.178851973516	17.3771537954242	92.0081417822456	7.41833815442024	72.4680700343192	110.15728889576	111.261272332939	22.767443394335	13.1899325432161	22.335788792238	38.0027872626448	77.1535952076879	0.711720008873339	10.4776646508304	0.903637863964414	2.72085589414863	6.18954743592848	316.55829905886	8.76205859995478	0.246483499195885	38.6537927845728	0.236106669827513	20.8347664071317	1.54391453016409	9.59708439562838	87.4556272507636	18.1930562265523	123.537596415634	21.566726357323	44.8679726784762	74.4874498109097	11.1621119677386	135.60982546378
TCGA-BR-8058	0.12267497911106	0.0119809845043947	15.4460259854825	8.83392139135583	0.0114331546329391	44.0785034728788	23.2671580452974	7.16671835470808	62.1040821452473	69.0215792280802	15.8818324959914	1.99237106090937	143.79125494586	38.2666464934686	10.0258493018368	0.0310184194081189	87.9622905844957	12.5792898132203	60.350441835946	24.0367384717448	70.0405388718794	295.346314371226	66.8732495677903	17.9031797171795	7.63172393331888	23.5990794762245	15.078875464743	28.4124341001382	0.180048577808889	3.41599515655063	0.637167730482054	1.5194206419312	5.32535899678855	103.526047003902	5.08289968116224	0.0523896308431763	38.1222402847488	0.109732686624453	22.7409619763812	3.58997335141902	16.8173477874021	33.9494446978437	5.23740981853457	119.626461058661	24.0419544586067	43.1577788013384	206.914285719767	25.4972669491417	74.495573930919
TCGA-HF-7132	0.132840715906244	0.00330989043606383	19.254043929323	2.05916699748858	0.0037981937146759	20.480665251687	14.6316410266147	3.45975844957881	22.8007214047159	48.7385045795834	11.2355225485504	0.781680280096251	112.384254416852	37.8162630160937	4.07884526635992	0.0195941455419727	113.719260220137	10.8230695781311	57.1602853535432	5.51194995877684	39.2862489538864	108.255877239131	35.389475520086	10.543339759585	2.29391372585082	19.1572753612867	7.83435740953037	17.4137121613236	0.0991505798792744	2.04490840416177	0.676230133143737	1.43616227798927	3.33104905334471	67.7377784534835	11.0508726055426	0.0187123810513139	19.5930089045295	0.0449893056063071	7.48098740214866	2.13539893930224	18.6626124352543	16.4480648992577	4.37048162979957	51.7757880562184	12.8119455569379	28.305458851175	113.184531625486	9.80259464222175	40.601708389553
TCGA-VQ-A92D	0.0863797178650593	0.0289436338252798	17.7983960382126	4.52310921632644	0.00750504093813263	11.0867875830567	11.7727828904159	3.58388359619006	43.0966615879628	127.886605583686	23.4633773349151	1.77555814583606	209.17697323459	91.8709890226499	3.82331646958465	0.0681161586498566	90.2084037306439	14.6929195172857	106.918164259664	3.25995040320648	55.0378356123336	213.644738538077	72.1434111059142	15.7185569259143	18.9822913579675	19.7701534914949	27.4232671887968	40.4234652275473	0.184037042981436	4.26908700664277	0.914577635024288	0.570040387748884	7.33602731042039	21.1419186397152	7.08068150597426	0.0245220839793519	14.4892562231549	0.133958069080018	13.5828434066707	1.26460481191702	14.7307853781215	61.9497616417835	11.4371808798083	144.693729904438	19.5015427599889	35.650115928107	85.5591187429465	19.957330051904	93.2377266049546
TCGA-CG-4462	0.0647161199228228	0.0199434403675103	18.1320262295245	4.3944900479383	0.0108375964528633	24.1931800134987	10.1091841330372	6.48623308633032	26.0143953943365	40.891941325758	16.314465708207	1.40961962987896	108.489928766186	43.5200071836596	8.10838206827308	0.0201500046095722	50.9137122743462	8.48325017346486	65.145299486059	9.99082426000651	24.5824385975782	130.634609454186	31.8096272074939	13.3066719885395	4.00249262281496	18.1856095286244	26.2530940332327	37.4588862274908	0.138770885899254	3.81017587147614	0.653200157821106	1.23509705526835	5.1579334305599	143.726862610715	1.5372605455656	0.0714687766514744	24.4796566872467	0.0889474311706125	12.7743934458994	1.32993834400049	11.1167834435879	71.691158500449	5.35903791312667	90.5131612118095	16.2085879641849	48.7885848204448	100.794119447699	13.2633441157236	55.8818662775054
TCGA-ZA-A8F6	0.137571665465631	0.0729825988348874	58.4669694411809	10.6632056901405	0.0228204558998336	25.3383985382314	2.12416449279442	3.38533875846183	34.4232021094578	104.848386214285	22.1582905730106	1.68807560060901	170.303891433215	85.8904919061706	6.77745716282433	0.0716137659400733	103.727795100038	11.9508185564483	83.1336699209376	11.0192757391589	64.9004305022419	127.498004325199	45.4994747758019	18.4799902601179	6.24847642895454	18.4860596035716	23.0626391915689	64.4580815660934	0.311700790825294	5.36628150597607	0.904677841915724	2.60015919214907	6.72424445234448	350.297215141987	6.60232207982404	0.213019196728512	31.333698266909	0.245766448644791	14.0002906447988	1.1044646984633	20.8897217560519	87.0415408235757	9.95773345997391	105.19624108618	20.064238683159	49.3071723700877	87.8409772539641	12.9897910926111	110.479337051008
TCGA-VQ-A91S	0.0997765802532177	0.0114513865350797	17.9019310796676	2.19770741558277	0.0113787176381789	14.7914419810728	1.13225153709051	1.6066452493438	22.614694253178	75.6251272220321	16.967973311584	0.749374613329888	174.608277270254	118.626443371629	4.72270603179657	0.0613990710397894	69.8836982195736	18.3089998182884	97.4645325093471	2.07645570904501	258.510693771463	90.6492235638902	55.5291414732576	19.6671618303547	6.13931248949903	22.8104615031932	30.8170405550028	43.8374471993128	0.354099431331899	7.94641865689425	1.25666097983848	0.300434096242682	3.36913512862981	84.9739157971904	12.0964371324037	0.0224052699990464	10.1084355135104	0.136169500758935	9.92704096341419	0.81532561510244	24.4281276799676	25.0686212855518	7.03036451415717	63.1945699599783	16.9327493508354	74.5951406818304	62.2342213573627	11.9295895240711	66.8864753661303
TCGA-BR-A4J8	0.095400304804198	0.0786856199629221	46.7589176574897	10.4307280610284	0.0178578351579829	27.2372295705288	1.98398273010209	3.54571591181685	20.146387980531	73.9147878975065	21.584771242625	0.819708987526746	199.119307993557	78.3816802338677	8.1440614321843	0.0760777820818408	45.5708768318628	12.6560192944888	82.971879203233	7.00647667381129	79.6158940592797	130.319841693186	50.1840859369183	16.8216977340734	14.4578631527172	18.5286690346051	12.7165677471882	47.2835035899036	0.207742787449823	6.82017590899397	0.842918846308161	2.54748477998579	3.35579415701899	408.215466876999	6.20769629857937	0.168654684139474	35.5641843201625	0.160810236407699	14.6600058738235	0.78945656151029	9.90970541089882	62.115670029956	12.1802188989336	56.5716385378431	18.2078602217994	56.0433870347462	46.308981419654	13.6333	70.6933613035531
TCGA-BR-8369	0.250592457251707	0.0737126411243218	280.625106671382	5.50577377738616	0.0197219280988257	36.6579189262325	4.46708201131353	2.01788180439164	28.2832322188654	122.850723527035	32.5410009691711	1.28353194680974	193.724393452173	135.082272974925	7.60014072844905	0.0892483047112222	190.142107300141	16.3611576853966	96.5586142150041	4.80581338131937	172.885675118742	143.716078784792	61.6025860830236	28.8718985112483	12.4722991748079	20.3649363547445	17.5054588723486	74.6976662806008	0.225360161091663	2.91535712629829	0.992916413580849	2.95259057156679	7.75076432570283	415.672467913759	4.08575058574928	0.18654039022902	24.8693553355846	0.235628475475985	13.8473874033362	0.962795541039233	29.3907872929055	121.521962595679	7.19670998744042	101.688804401623	20.9092216822166	73.8059662834617	94.1815576768078	18.5138127561105	149.377880998399
TCGA-D7-A74A	0.120809565240448	0.0286132639882635	42.3788486455211	6.88437358641471	0.00871731970035714	54.9382304354021	19.0839730691386	6.89942341973419	41.7381729735572	201.93721721156	30.7350339792689	0.585088798463522	270.106688029153	133.577110471564	14.2803036055586	0.0690591716951004	167.02914746368	18.4608745190367	121.242906240022	3.91305707768743	285.177314435914	160.038669740676	165.124422731309	47.3004255042566	11.4069829151309	23.0389126589599	22.3215436215759	38.3060219391735	0.157837895769123	5.00558403270184	0.877870242645227	2.0128821400295	4.84065116822665	210.51907624884	7.98579542542638	0.0490014055536399	39.0439446157642	0.224679193894154	14.7047896802467	0.912912345530366	13.6843878355729	41.1402671001094	10.2933057441627	119.242221170648	24.7368530299546	64.8997535388274	198.519468677663	32.8120888518102	166.64943265299
TCGA-B7-5816	0.0125632952048491	0.0102982134490257	1.93890564067178	3.29879957409927	0.00452652767852878	25.7128781986562	56.9397310791394	13.2358620407679	53.3885644554708	34.5378449856042	29.3985216290784	0.849646617312036	197.290933152083	43.5745706208727	8.82269038404723	0.00902069820025062	39.3590705398323	11.8083311866709	132.780160253163	10.0153	26.4635109526204	52.0616042329361	37.1013112567159	20.6080009996207	2.9831166959569	24.7697024631121	30.6030415455855	28.8286054755935	0.105976186183035	1.60924287554955	0.733236784584465	0.967783542662563	2.30006764267223	8.89948974883063	0.288435009974247	0.0309377377331291	12.9433889688366	0.0598148114477414	23.8148	4.30191242322622	2.29552414495281	15.874184602264	4.13019321927781	87.147131648687	27.9596921631978	48.0089280483462	94.2831356790909	13.066728306534	41.6071732413706
TCGA-B7-5818	0.024734302755205	0.00867468218122782	3.50624540148861	3.80969353012717	0.00518268829331997	18.0526933769515	25.0337312253481	6.40175	47.1516386774446	149.594784827302	27.1479066001642	0.323700862398541	292.782160866723	86.7595539819465	3.24311233069585	0.0298118320341914	49.0233026021755	15.9772768209222	143.648134910882	5.19035324670566	207.549690870006	100.513	46.7130946375071	24.2149385980129	3.05462054784631	23.4308833290823	14.9585247092312	13.9193311524854	0.138656131836887	1.56420107423157	0.78401543802218	0.644055347964428	2.94119558419773	8.85736284800546	0.244897180875412	0.0210827889013442	11.2461242260925	0.111291645692697	24.6664159463149	2.51212330924559	4.61921061222448	15.1027020425283	6.57244679522457	101.469968409429	17.7090930853481	34.1541569342548	137.466468271875	8.6637139195241	62.6393930303107
TCGA-FP-7998	0.0540014472640401	0.018084467673205	13.5666736067656	5.87906823224952	0.0149713000658705	27.7650195632553	6.11094848156913	7.48154034476534	54.7541215372578	33.7114593749649	16.8926452548721	0.831750945099405	113.925100733292	38.5655623058001	8.6488317493714	0.0354543553773993	35.7299373049213	9.99437829021291	58.2822008354743	7.75930354080187	49.1119142741059	127.70325907263	37.1585112842756	10.0350610513196	4.70191778028866	21.6593474172947	13.253455467273	35.6239696485926	0.153427955125631	3.90130224894397	0.652850045714825	1.16659949947712	2.62938565062827	82.1745780263555	3.81163498867009	0.0836804231706342	25.6517007975011	0.0935023812982206	15.5264535513241	4.22610411337472	10.6374760131202	24.8379735796493	5.72555111067814	71.9078890672127	15.8770255711264	35.3041365690841	72.9314045258349	13.2541332810341	53.0718056813027
TCGA-VQ-A8P2	0.0864827547665848	0.00393461271519892	18.7373856572412	1.05405438542596	0.00284369860457799	12.5561656723239	7.52169720734117	2.35441605913876	14.4623206809587	64.0419	16.4698472444978	0.507392729898711	180.393926403028	77.5536943404793	3.54157666074071	0.0522494092923033	70.1660397123721	13.9015	106.280014829062	2.0614043072134	38.7460291297078	57.6672899938747	31.9000011591107	18.5487413901851	1.7954528539009	16.6565789666161	10.5980553065341	10.7285871865617	0.0869836333231603	2.99583482557583	0.843367574438283	1.2627628633152	4.18909901796022	26.2289707570281	8.39825175166795	0.00964469630666295	8.18350251785389	0.0571579016213556	5.13244055197943	0.265414670665889	17.0134700153803	13.4778025867907	6.03854501161864	37.6167825932936	9.22552342437443	36.9800985462154	89.7010545401558	6.64616085861362	57.2246480985351
TCGA-BR-8678	0.0548333071249414	0.00268647212205486	7.53309382079511	1.40291501363891	0.00211570513525765	32.6447125560986	0.231796313031287	2.02009772895398	28.1355613909693	14.067720094038	10.5182044000835	1.32863386028198	322.58921911286	79.6642663380704	8.2885772914436	0.0260903263017184	14.2492564132243	11.8008057924749	102.334947136258	1.77903944759679	669.588348649488	60.3434789876147	11.8397608434036	5.37361363002901	2.94532606703221	16.039342519008	32.0052422094237	12.8841716661878	0.0642714776039506	4.12669826527548	1.12048191540782	0.736798583332895	2.29130335758805	16.3550781038142	7.8562489358589	0.00361526592522147	9.10572911501593	0.0764620642700116	7.39232205675684	0.0789093469868235	4.89710323776572	17.9801867408364	4.03078383611281	24.9263522161633	2.08998623917403	35.3700307458797	348.684471524457	22.9605697750702	25.051115574191
TCGA-HU-A4GF	0.0864684701781339	0.0711708056844238	18.3013513820081	7.39901475059839	0.0136332318760472	12.1209541015238	1.31374669650864	2.29122253790031	42.2169891195259	83.1342828233801	23.0555110059765	1.17014438473113	233.594332803738	93.8803541841666	2.40815765486719	0.106780832535232	64.0332560965897	17.8657167395027	100.532490882277	3.76992290994038	213.793109118742	98.6033531927869	59.5282679866977	16.1958198099395	15.3436473390522	22.3945535625062	16.5267067750147	62.6425620856516	0.310534696766892	4.24217442637452	1.03844872504116	3.08813519580353	3.89908902280622	72.2806864428591	9.05491365736456	0.0590796860042258	30.8007318801609	0.10614399324127	9.6278532351725	0.970350477265541	16.7192002185021	44.2116596805231	15.2369257479698	71.2063864186266	17.8775165738841	46.5741530071005	49.086454875868	6.54719973245272	124.264357474975
TCGA-BR-6709	0.146531495549576	0.0197298338027232	24.1794006900555	10.6586575923547	0.0113243661454966	51.4125697457548	129.346200052558	15.9983135409243	127.564006674884	36.7885248798513	28.2035706321283	1.34547443927374	198.073239870309	70.7817	22.5253565287568	0.0261166201131918	47.2027605848513	12.494338599562	101.391478429529	16.2966168781981	53.3866642472357	160.273473245798	67.7058246169061	19.3399887199688	19.9927414333416	22.0749407920854	48.5145530026259	55.5073404075967	0.161901354066741	5.17891029205267	0.636719960558219	2.29825565778712	2.78093234120811	99.3363356322709	1.5692397036768	0.143927737817933	48.3957810992093	0.101326815257448	30.5000183309952	3.03535095533084	26.4998397417543	30.1063223707775	3.47267327327277	70.4599302063069	24.0299201282582	55.2080205933623	272.182050948044	27.9289499480341	101.233061184648
TCGA-BR-4361	0.0284325079762046	0.00386970993736209	8.60805412924855	1.09568097067138	0.00488786860425727	23.1429095279953	6.22083652500503	4.07525746385045	10.977974027852	40.9135492047546	15.1538885419943	0.5292542058935	130.906661794108	56.8344348541248	8.4693324782564	0.0148262057826603	67.0564092786634	10.8583856249514	96.0245706720372	2.58291291853899	49.0436039693152	78.0617477330025	22.9488641065018	15.7865740832922	2.7380364918031	16.7613374444123	31.5742062326793	19.254633330991	0.145174103773548	8.02057560122167	0.776608912789475	1.04352742466256	2.23855700919234	33.7237893329824	3.8533991910522	0.0165510913797792	10.4581014770966	0.0718306538824946	9.94204853389994	0.282181590800175	5.04613588488885	18.5796248166877	7.11791634505912	37.2370757386972	8.42784218450428	60.5844522205652	82.9601882606633	10.4594111263523	25.7256518141443
TCGA-IN-7808	0.051567405726118	0.0102691302641351	27.6124943067943	2.18572376945478	0.00477184810603415	28.1404109420354	1.86014672242349	1.44300020115527	7.33689037719394	30.9329185176512	14.792724059428	0.339551660479774	112.347024334147	57.8101036856345	4.50015	0.0359574329081284	44.6430845588398	11.3642942619116	57.8906090604283	2.57908411961314	55.3474895564663	65.2152037041088	24.9809228186168	13.625	2.75656625627186	18.1143832838526	3.00032120439758	14.468192024104	0.102847341180636	1.84470677873942	0.634845798234521	1.51930468947274	1.80227454974953	193.042853982269	3.15917167410199	0.0312058314840691	14.3485514865375	0.0845982352916404	4.94129601403237	1.70057627623596	4.73371203927551	17.3603053075167	5.1950270746026	48.3122759628732	10.2544911339782	28.6891997298713	25.4094633294477	12.0108943168582	46.8594444458161
TCGA-BR-8284	0.0554292633448409	0.00834737001906051	9.62595370170087	3.08449950399679	0.00582911929749299	26.7803374217354	10.4233374228607	6.33390291155156	24.7032980548711	70.5214293325472	17.8475631100781	0.853876122454647	168.158455741008	43.9609441915775	7.65242608376727	0.021192507298279	54.7016744763482	12.3418477423188	94.2991098863178	6.32382630156096	65.8850352607365	131.67151003693	28.151452647196	17.2868956276426	3.02674446596125	20.3645054927849	10.7243630891996	14.235571981167	0.0861936324174828	1.92973359198433	0.684645849451046	1.01012019536934	3.93215719669055	26.8894937612408	1.95037297021779	0.0210751929391655	13.2181500056433	0.0875447030614218	16.2520324979509	1.47623044035615	10.7837818558044	22.0550811846921	4.3250546374382	58.4125663443115	14.0042082225285	49.8605343105929	135.022303135374	15.5827797832822	55.6181968282813
TCGA-CG-4465	0.036611002314229	0.00494706428938607	6.31931672698273	0.574405105237889	0.00587817946571914	14.8563480575285	3.84145197880792	2.25732818760607	20.3448669001715	46.3887	14.5097088959286	0.991474263533353	118.78	58.3190069920145	7.71940588552715	0.0245370978967643	52.0670518377389	12.7057672898621	108.734493983489	2.96372327746267	59.5859635306185	57.8911441755648	28.6733560034104	20.2456446471197	2.68609602262782	17.7957703906195	32.2037457874016	19.3919955928478	0.170357305267131	9.06123347077502	0.871238795232461	0.230203701428768	2.2236069161648	17.8433819918132	11.5917898388866	0.0221395179823505	10.1024324005765	0.0994159914136409	7.40115813344435	0.716531736339472	8.42853023155058	9.05872170084132	6.87050304323387	51.9053765491306	9.56406627883129	48.7422617260636	90.894923660962	6.82551649312208	47.6571955835522
TCGA-VQ-AA64	0.187390375160111	0.019189186624336	41.3329205415954	5.83468487670706	0.0103371138442774	38.0777998813027	20.763578706779	6.18480982477416	52.8575306765832	51.722193868485	25.5493719108872	1.14957521927867	266.747767292333	80.176911178301	6.72128868828859	0.0207713188322096	95.3926442705236	12.2711933179406	92.968168028357	11.4474551940481	172.893704120106	279.638489841538	32.3258933052307	14.094961520775	35.9937503888515	19.8840287942259	24.779008516191	43.7280218262463	0.139974524908949	3.28969235556777	0.83763465872242	2.86563235276556	8.01034456002603	51.7966647259743	2.1373097098829	0.0503458149543271	37.6627742525329	0.0438157752147667	28.170198144859	1.17266444059078	28.624783988619	106.521521041607	6.52774995591676	73.7122279134394	16.5889102826562	44.6767054024579	276.569436292982	22.7666911652333	100.528933205118
TCGA-BR-7704	0.191541077218377	0.0658926827340609	50.7605551343238	9.53846613483505	0.0148169100279349	41.1823870592043	0.734204208664909	4.18886893055236	26.8510451875046	94.5924860196217	19.9870762802506	0.75889240149402	235.966550775149	75.6817569669955	9.1666499261848	0.0635594500504406	49.1738139769691	15.1571725966924	105.324161056484	8.03846645205095	918.324536454216	104.684056815315	48.4301271040463	20.5634455072748	10.5625636772547	22.7998494318945	10.3195186595674	24.514023641942	0.137501265523475	2.33414110724899	0.71058737760782	2.93780684619561	3.09802887987001	61.0483981769335	3.29536309242629	0.10361605094534	29.2880635676341	0.0784446482508757	12.0138687541948	3.63561239606385	19.8352692884591	44.837176507099	9.31866765403006	46.8929428662043	17.8348467635887	38.9448535620501	38.9911329439051	25.6026917503848	79.4629021416761
TCGA-CG-4475	0.92687292017269	0.0564923852903308	81.3477787918425	41.429865931824	0.0289033059013422	57.1890493931292	41.6422242733017	13.7005789200862	76.385822155716	177.86730900265	27.2427890355482	5.54238472504143	189.220185350232	72.602114722162	10.853067898153	0.0457048916210533	151.486587071357	11.0342021152896	88.2162148081189	46.2041197778581	750.671647364101	1572.34391193468	91.1824328949578	24.1578123687648	37.1762287486708	17.620347848438	41.1487273818776	94.4805986420806	0.343121101543819	3.95209209040709	0.69378476299609	5.73958412470488	11.1882642483769	244.797854653615	3.03768566219276	0.24604703082227	40.0589262276708	0.14834975459789	44.8851696353103	0.978284352368109	185.849046944868	388.39126716604	7.16933244322669	140.767030779608	20.0274173240007	54.0042408995716	1385.60500204028	24.1089934323619	218.362253994295
TCGA-B7-A5TJ	0.0967106073375867	0.0742678081278574	78.6014499342419	4.33578530874041	0.0196719324743602	23.5144801606987	2.49937371917636	3.40242660338104	36.8156712145782	123.69396988858	23.4475003973137	0.54535814602958	213.600897530002	111.352055570338	5.49928579374933	0.0947453197660254	103.989	15.5326970593747	86.6437925475055	5.74887674348022	126.987436342929	139.647312048804	79.6152817646161	19.6623510279405	18.5324108716326	20.8808127936948	16.132571734241	39.8468230780043	0.235124152174782	5.33075	1.02131975437292	0.794713199226701	5.04246521351425	190.539479389369	11.8910134299702	0.133043280961507	23.0567257496309	0.214478343985411	13.815	1.04533737607833	11.7832925716581	35.4927292445038	8.50634135211427	81.5040191350446	22.1714365616355	57.8834185712771	99.9039233045268	13.9278095823982	89.027407420125
TCGA-VQ-A8PU	0.0236113586659026	0.0916579361421835	12.4069936581154	3.09245685508824	0.0241291202923374	17.652599092861	6.93640194777605	11.6191127661688	137.134702764761	91.8596413159249	35.7497287146536	1.9973194899476	277.556917435414	92.0857593507166	3.61769823504146	0.179276827039138	308.208193086421	20.7971787429284	84.8544029616665	11.2676934332273	116.092701101519	306.82041028655	281.629306128794	26.2709149265993	6.94035745180907	26.6031330723343	124.829468089452	109.405165687159	1.04832853240779	15.7757092219239	0.960938849079433	4.3377360397096	11.0175218912171	113.268542230732	14.7537247238519	0.258122685693846	39.8455829372543	0.239085487156659	14.0556416201131	2.20333976439446	4.83793066592514	58.0377491326496	16.7999402234702	161.597389500276	54.1801492167345	49.8177998860564	258.958261146672	8.13123417435963	134.634647725863
TCGA-RD-A8N9	0.261794909255269	0.0493489029816131	53.1243128774068	14.1356058955755	0.0176251660870635	33.9447004643105	7.12599247913997	4.0542007364679	24.4882643083981	68.0346601189514	25.1789094910241	1.67256368555264	146.950577157289	73.7604634913267	10.6267509491411	0.0370302994536705	83.6178457999281	11.6390002115313	70.9335483486513	16.6217926494555	63.2387992407403	168.338434022584	53.833	17.8658623998412	9.2098978849654	19.1676583357207	17.8092680004338	64.0888816922845	0.273758624582209	4.42254986886687	0.723341227260948	3.14408735784727	4.8721679227894	472.128595415713	3.71514485229384	0.146333998744337	32.2238344671578	0.1485104631313	15.3010969481051	1.14803387432581	27.4375744975092	72.8582972655863	8.2959499194229	96.2124391276943	23.7070796867352	58.736762082016	71.7897784907362	18.0958889258586	85.9410952758081
TCGA-BR-8060	0.0523486003482046	0.0466395499682954	7.21963657273252	8.40499343313977	0.0134188331095354	61.517434324892	15.558210174841	7.2657652827493	48.0889731862542	23.7212780857139	16.7895453257521	1.11589861218926	251.585824737091	82.8519246267005	26.0389719085119	0.0495409291775448	65.8022236367313	11.9076341674791	76.3792922521432	3.96330738432846	312.107089953074	85.5020809004747	30.4600673192982	19.3942628833068	4.56220032443027	16.0929297253601	53.2351199016799	87.7964332983035	0.606099008251855	16.1134491919076	0.732438190396723	4.16371810725486	3.18564234074621	454.081536513046	27.4346115742537	0.0761030202742413	33.7175394076401	0.118850242366993	11.2352804085258	1.48977	7.05709274476091	43.6823991335759	8.76846219591508	35.269072889249	10.8939664739635	47.9478795612696	74.7204078258867	22.6552302226896	58.4468267931058
TCGA-BR-8682	0.489577372353448	0.160482559788295	402.331043371992	9.04934948764699	0.0265107837109349	22.5069389179443	0.774040513343081	2.10054645481301	20.501508468162	182.611259115218	20.8174621263647	1.41916860237269	139.367141049752	90.4573568639756	5.76550672875493	0.121294171750764	107.44389889911	11.8729461938704	70.0557742181168	5.63893921030082	72.1663806829424	134.573586416411	36.6808165256143	19.6858807332051	9.99013537655181	17.106115238736	18.765220034123	78.8932544556325	0.634367006645391	6.25112633419785	1.01478444376096	1.3832504214614	7.31587583649509	676.653617189166	7.38301235412854	0.297128395309951	20.8531097152203	0.361336617394212	8.73368498017114	0.977628436865417	78.1733372673391	113.367307033891	8.91181051147203	112.807055005431	16.8525771901533	48.3964436022777	69.3518599170137	11.4297128259126	179.107428562771
TCGA-BR-8368	0.035861342484252	0.00484651494258357	9.70004020626831	1.3157940614935	0.00451942710703101	20.3963182614913	12.5291775383897	4.44691407898346	22.9854783302888	53.7494476257133	17.0458933246711	0.606161032295265	213.965037608564	75.393445683692	4.33791262269906	0.0339772933396897	63.6569337696726	15.839672570541	103.327327749575	2.62603345798504	67.7559204357573	73.6685293886434	37.8162327819358	20.9169403683078	3.02458006172346	21.0105349200856	15.7545487726745	12.1065928053829	0.128929193727692	4.3953397118375	0.833931041285969	0.876350297261444	3.11769615895427	24.9652377751117	10.8501650076598	0.0187968984354341	10.366798093397	0.0828347423857456	7.37216073029331	0.993847943485891	6.10252886586738	13.5638410249504	5.9318356579964	40.9015072767628	12.3168750574106	39.9269406327914	77.7335511148705	10.1678817807889	59.9970256623296
TCGA-CG-4304	0.116916457373906	0.0868894594246728	55.4458999742349	7.24876897986707	0.0352127443756185	15.7411710841185	0.677818318068797	3.06809759346739	39.5109031962276	73.3950131725678	20.4205058516774	1.34520294820461	142.525441801395	77.8633379261365	5.35580844011076	0.36889233861447	300.277837359101	13.2463654743206	62.0088341234998	8.55588185440304	80.3115445610015	168.468563056083	106.951354906802	18.5863709445627	3.53370181206147	20.3563290401793	57.8611276019986	163.744615509229	1.73837871132483	23.4100212775126	0.879809714436971	4.39960235445027	5.94653801883511	1133.57783413451	19.5908969154088	0.462364542140016	28.1693647826503	0.270757905384958	6.68491103924627	1.1814190213599	15.9142518412928	111.476712331753	24.5750072006943	93.8108707556193	24.1429538170146	40.9120498162989	63.9078089698707	5.69909885137326	123.545425473159
TCGA-HU-A4G9	0.0509744244136686	0.0208244464261545	34.0222760386111	1.31857124376795	0.00818575905479983	23.4695297133599	2.51793961445711	2.41191118733839	10.5431753644074	90.8328900006975	22.7581526830387	0.664233070866773	183.591580563804	69.0039861188888	6.72604070024083	0.0815489974906936	95.6420259174644	16.7182791707467	82.3606097728071	2.76455761787042	24.5465631136854	47.1980687293302	35.2758546270882	27.8863974673734	4.14934594147329	19.7947412044141	11.292198935428	30.9763323148215	0.184959219463932	3.91761374862465	0.901316476450681	1.83918447645443	4.99709474913307	77.2223138798924	18.2520698990984	0.0624977909720923	13.7867257558503	0.155476061212931	4.03866796029506	0.758248291129011	6.70727796353153	23.748257856127	10.3663809212195	51.6625681127212	29.191965982535	54.9465865084577	58.9719140072194	10.8682910834209	64.4511215400478
TCGA-CG-5723	0.0235197657620162	0.0145935009544504	3.92594842314571	2.14517220302779	0.0081717478422779	34.5356506621614	12.245287589892	10.5952073385633	51.9491607232386	53.2369004895706	33.4642225236632	0.438987154144363	209.546258770443	76.543929301465	7.73539198056506	0.0232118750771216	66.4346218265588	14.9834129678544	133.662555552566	5.72166896909926	104.117249162676	62.8132294715696	125.849262796161	27.9129741347103	6.7959506915993	22.0553066622264	35.1704977680201	31.127133365417	0.0925547362043489	3.68616572725834	0.692713417611551	0.787212166056642	1.72268420605384	31.0075306946769	1.99131380509125	0.0790857039169555	18.2110924297421	0.109213992314144	20.7635941333561	1.70492977227121	2.36581456863113	22.2497371634084	9.06924	100.248782928133	18.8796818800718	52.8670362540693	84.8602988518632	12.8109395033093	40.0543855664778
TCGA-D7-8570	0.0689146575597949	0.0816128843036838	6.47920388104305	13.5760826301733	0.0306996002088159	21.0631418084944	2.68254909366539	7.01041178964377	73.8389740225107	64.3881090430387	32.1956160669416	1.33500611121069	185.148982289379	65.3799394439173	5.02233588787734	0.0903203724238825	212.598416559031	13.9884020059199	71.3611911225606	30.7504139583898	92.4647522037508	361.117760626275	66.383227451758	20.6019749463086	6.03561939068723	26.3485343588287	20.8163031374212	90.1675412250586	0.460567641293209	2.69564140698366	0.669065680409026	4.36627681126868	7.80522146992263	257.717559771421	1.72168400820362	0.18298995423167	38.8471863769884	0.16796003993977	15.2621430502516	4.11007910064235	8.80940679450712	66.6128060167027	6.45221252868424	193.045466025007	37.462472621958	35.2491145838209	112.448926197306	9.70006409970374	139.411167942562
TCGA-IN-A6RN	0.094888965919984	0.0409944537571179	33.106545812167	7.68087637530052	0.0191577311522283	26.7110527282956	8.34306223172731	4.76616682396897	37.1353681730979	110.800512302632	27.3747118386639	1.8285119180963	186.09829332905	69.8808	7.2754481410374	0.0927768425925272	134.644812528397	14.1430486853501	70.4748915661441	11.7549720699575	34.4487743554323	110.239799859307	86.1233770780835	20.8824676223568	15.1319290743735	20.7623049257072	21.3583207401177	51.3430301634868	0.360826189809955	6.96036714294637	0.822618725501108	2.74178867649763	5.01308216493127	308.507785393705	8.02360605180062	0.163995502603744	33.5466311866497	0.17824535384786	14.5759499538034	0.75489996353304	9.96171417917246	53.6693770321357	21.1391474676728	81.0325460999523	26.1876953778006	55.8705268677682	118.942533329085	11.7081380075105	79.0130307543483
TCGA-BR-4256	0.0173946070106239	0.0117583654213265	4.52546882338675	2.5162347977656	0.00440112224100205	33.2063462770596	9.15687111988587	5.00436275877669	21.9012858687421	39.3488515236072	23.1522458412866	0.5855144683317	113.129220345704	47.7136632089113	12.4405602354635	0.0126463952058229	58.7941168810614	8.98373972578828	72.2154940068497	3.40226071340346	74.6284400544446	72.4473496527723	34.7777610772809	11.9428805161142	1.65481880082073	18.5566916127091	43.0710662824867	29.9520025349784	0.159401634501048	3.14590375373148	0.607525848256315	0.569009026839081	1.93699774545861	30.7405581941249	1.73048015939265	0.0159040055429907	19.9738249586963	0.0880150949060865	9.63776161958892	2.68676589678509	2.72796769677988	32.3113901235307	4.75671414770684	86.6441762583534	19.4498358875097	42.2843372582784	96.4983911554343	15.2617376240816	39.4505265066961
TCGA-EQ-8122	0.368931774911852	0.096252597971566	50.2297945472369	22.5256773401081	0.0351528518699496	28.5627628409872	4.59846317765443	4.78783084135291	64.972741257531	149.943495887717	33.5161916841323	2.34902601488262	291.583718349244	130.32830905381	3.98631298240838	0.111298084919947	146.463308918215	17.4358196808258	103.586270196503	14.9901491385854	435.660956285572	318.630088879953	63.5141785950822	23.283435335066	21.826504669022	23.924838712278	25.2043844663375	78.9087469934788	0.33463787120412	4.18678428411973	1.00168669107758	3.99508205259429	10.9551438208019	202.147216013513	7.30578609633756	0.134042372037758	55.8423584286199	0.166693400987323	22.9308874508167	1.3799351482663	50.5330288531421	167.590865495823	15.5235434538955	147.499909474012	29.267644724711	63.4098002798313	114.70856726467	25.4699476990394	140.477123240815
TCGA-FP-A8CX	0.232084432626916	0.0270982913302565	47.3559402634634	19.4172790673953	0.0153392592430737	40.1937681509405	12.1059648882895	6.16819685350116	49.4343536262499	106.423	25.553429534612	1.83568254561127	200.357523728289	60.9729177642428	5.53831470606141	0.0913107381667965	161.916176683008	14.8849887900659	72.4681285250218	15.1105199144517	158.248666471138	186.060413286331	83.2773713928705	21.8776502243855	18.6726809271258	24.0852493965335	27.2107118058144	63.9989939727398	0.346959423947433	9.52062759601853	0.822384108413617	2.92686243607909	8.01451439504193	168.127102191405	31.6994676659238	0.0992625834161069	48.9459877227141	0.0948648109785562	10.4227791104851	3.21206509672652	27.5153691249071	39.1292935410558	14.8186166509828	78.8237004753629	29.3348335348163	36.8969328577794	186.380185381499	24.0058	89.8601972707867
TCGA-BR-8078	0.0379156254140837	0.00750368287766194	8.47157876523926	2.45916374851124	0.0076069315351154	33.3685165156162	18.9038124323537	9.02245494876919	50.0973243778617	60.1241468628021	22.5808567312055	0.572046369336856	183.426296548175	67.4856869540629	7.01821595685025	0.0187741884944696	66.740124126044	12.0421576212304	110.209360010525	5.27842808325907	98.9922740927961	107.575618941197	54.6408178064614	17.7404436601981	5.30903376768398	20.305674900368	26.0027538076266	16.6836690261804	0.104822253801862	2.79027649717692	0.868481242603042	0.539846112650858	3.04580184979094	19.8938023833733	2.69492304820764	0.0251076120214761	10.6590549726203	0.160001617050118	19.1866355474865	0.859494235022417	8.73995903770441	15.6573704479804	4.56617866867358	74.2067237107518	12.895146396965	55.5199648515914	174.742160915502	14.267792246142	45.9126581491604
TCGA-HU-A4G2	0.045815488989558	0.0256800446332096	17.7674504451301	2.55249873489696	0.0103760343450729	38.1344813675258	1.74145527386852	4.06288955698361	20.3096043584656	95.3810999369435	28.7278246532084	0.892186851435802	212.776038660496	92.1682184942759	4.9241803276437	0.0447664800483942	118.694145973157	15.7992406998356	100.931535663756	6.32065929447657	54.7219337971377	111.35870118949	72.8188739380633	32.7985428068991	2.87195421896847	20.3233443669961	15.155083415422	40.9455009467214	0.126392265689466	2.84922964402822	0.792811623090469	1.94278884355309	5.10214708513347	177.663651141415	3.46543642114104	0.0686821390076675	22.7140669259822	0.125189572102473	7.61596481585555	0.626681053378289	4.07031285754459	24.3279164772709	9.36754137454223	100.433302711281	23.6325776688277	57.5534762107602	71.8152401775506	15.6969268273981	74.8939440166592
TCGA-BR-8679	0.097189509160427	0.0262005965289879	29.3379371671731	3.95523562545704	0.0108556949557068	24.9585363871366	2.45480746663277	5.35198900881527	60.3587141346641	83.7785219333441	21.592408305878	0.944555377460262	200.677031280655	107.366464885513	7.10531082596308	0.0485227800281011	83.4988	14.7286624232466	112.730645111044	4.15481965774705	305.434610776956	263.756358220867	57.6123468831408	14.6281665188518	19.5792272284281	19.3496602911968	36.700624683477	31.9874970694121	0.08101001969423	4.26056	0.949686024080088	0.324977844694475	6.04668470622692	53.6134465875112	9.21645081447232	0.0186091398899576	20.5199623458213	0.0667776062980214	23.7079441773413	0.704916966743263	13.8183299512357	59.0395726537554	5.6893229592808	96.8564684453106	14.5492368656613	55.034606997689	114.825798225431	26.4729589846241	72.8856117886609
TCGA-BR-8289	0.165285148147966	0.0173868618725107	29.5594829396007	3.51594703798058	0.00674118543469496	29.5876656900574	20.3149156742594	3.3388	30.4983479744209	85.046992857891	27.2931541625474	0.899822295095228	257.06924029054	146.030949013799	8.68756856790755	0.116961854684687	137.781214222653	20.4322795712402	110.621541026187	5.35208965127991	219.423057802518	160.906532968456	38.3346826582868	35.4025711209057	16.9681128273686	23.5478933253931	16.3096371407795	52.9884799531716	0.0795308818913488	2.52923660702265	0.822919750735601	2.84184410660112	6.89871259901176	194.208395855585	6.50391371688803	0.0277938452261382	36.2718317668873	0.0744874605200894	14.5664338893423	1.22325739651343	24.1244620101743	96.0702360161716	7.64072072635322	69.5427108745911	26.7673577574075	56.1116569538294	138.169114565768	21.8698020528845	120.882725401649
TCGA-CG-5726	0.01648708324277	0.00670869688428646	9.52303732437279	1.49300768481827	0.003130277644002	14.9819432867328	8.93140911899528	2.72432628196401	21.8247461180763	59.6541047828589	18.5963716460388	0.374511768376091	267.076655071321	91.2401964143688	3.90256554821909	0.047922572026804	61.4054636019303	17.5723974824656	133.818319525432	2.20815774949324	49.2300262061425	46.3438257858344	61.3251572557704	21.204862314422	2.02174229197054	21.3385739220041	11.0253405734805	13.2968440622166	0.0553362032569392	1.87873587109449	0.821640205171599	0.852671403291895	2.8613778528907	25.3542755853783	10.0156718101038	0.0139195241141503	10.342472524906	0.0444561209615146	5.72508822666988	1.20425809943809	3.27451951118567	10.0208763783919	5.80358492624178	33.3718383862362	16.5998493991403	36.1209865280827	80.9139473543098	7.93781225287895	66.3817
TCGA-BR-A4J9	0.578124184642207	0.15196650931222	582.999233995557	38.1808047763758	0.0145712629665971	70.9457178103393	3.80039796395207	2.10434596044841	13.0507658693247	95.1585091153406	28.161009917069	2.0155362962611	165.408381384382	77.8534906699907	12.2101565680181	0.0313910862369614	56.8861926635482	8.73236086356142	66.5722049740297	8.80064459038751	37.6651496503534	75.3797020798907	40.8244986777061	20.2320744239292	4.9982327455425	15.9952413508627	12.3824731946481	69.6235996036689	0.217191727640437	3.87785989582961	0.721318238651948	4.48096245439495	3.9067487325406	613.398847170558	3.57810310435488	0.189312501547427	39.3579442016511	0.211960701514863	17.9832679208118	0.448619605906352	45.3249153822248	186.246857227789	9.21748732948057	71.1655911321497	18.2302019887516	79.8018599411702	23.7345424177756	32.5053154874557	111.659695187719
TCGA-CG-5716	7.43467765958208	0.00496022356894959	99.1303199761618	41.7626807502363	0.00335039769248403	43.3277545442165	345.494002640671	6.64531160101009	57.0739193062833	53.8832757224783	14.6097699820531	1.49049705202584	108.291359703832	34.9060924909965	10.429039421154	0.0127004936922351	236.180859785289	9.38015360418859	49.5521781889355	86.066894580469	59.6933164322399	443.474775345461	143.017106723526	10.5114358660984	24.1437152576205	18.5655925092622	6.78285582625315	29.3009841398959	0.154164787345261	2.37753291686617	0.454880881241725	2.34316189648047	3.58494882465207	436.995394119869	49.1346830950406	0.0292073427407309	111.501695576855	0.0342658862610649	16.7930518634132	7.14878579069788	118.026875295518	18.3438972365266	4.68367939670141	109.088714284601	15.3610248640492	13.8643043566734	284.534186733935	16.2504896207873	114.714779218126
TCGA-CG-5734	3.96781087926623	0.0119548120317229	93.6267942200239	45.1930692625224	0.00587279599980732	37.7940991653619	95.2527806991898	5.23428	49.5600295488726	70.9565980286247	19.3072461295814	1.16526703760959	111.896570037421	49.6664334943236	11.3765850043398	0.0168274692109409	156.748518666853	12.1158322697196	54.1935846831924	83.6891204269971	89.1713299770488	314.28576308487	119.267247929342	14.9430579439784	20.7932670473576	21.0501241950988	6.40828783558136	36.880207739914	0.229332773333794	3.27591401745942	0.558973796601379	1.3006458220659	2.8630335692804	440.134299144468	33.2072904808972	0.0892069971640623	81.2237953154456	0.0801769061053214	19.9205315653039	7.53774987106215	99.3090928267134	21.2029142599761	6.21375748810612	129.147367466446	23.8610659803865	21.1561509891019	182.523071675606	14.0021102031743	139.40904233543
TCGA-BR-8291	0.16753749867516	0.0681179548498189	30.3862	14.4382638465295	0.0258671266661307	41.2772621522841	7.12056372075391	5.77254757235998	45.2962885805985	94.6737581470424	23.1540405845042	2.5397276813091	161.431146643912	57.0851024479503	11.5884102676768	0.0452036403898628	95.6237713997921	10.4815737897777	69.2433219789699	27.5985	72.0651826069036	271.486118780729	45.3414491104569	17.889359662119	7.6437892582367	19.6552681366952	22.4786377904995	72.047590205878	0.353818287549399	4.03737245166647	0.735011965321637	4.13751081496746	8.90896571064301	312.445726696161	1.31421273979395	0.179289552591426	31.1800113130585	0.221906979797035	22.5738581951354	1.48713625966907	18.900164879807	126.231011314711	6.39847997726634	154.408850062971	28.0208744402488	56.165450897077	139.392341051867	24.6010062807608	102.576153387947
TCGA-BR-A4J2	0.0406515918066984	0.0156818910887099	19.593721326579	4.02368965845092	0.00857169670960337	35.2127231876124	12.022246607346	3.56195211522012	14.9407072341798	40.1848086624695	16.5966749801089	0.767742480433177	148.952793961704	59.5772	8.75426897307875	0.0208629505531099	39.2371688559714	9.78944412766434	72.8471897113481	5.23998806880458	26.2951890610162	85.9083160564851	33.9870275562192	13.0110422077828	3.45990816421009	18.0623864092525	13.2064781512014	25.7884314017299	0.077751546514175	2.44835516604917	0.680735467153061	1.77970455291828	2.9123422019857	139.272017928454	1.20953122677956	0.0421717959923308	17.2893235954049	0.0606117771214503	14.8978557802799	1.00565780029953	6.45048773664595	49.9708376398656	7.47021953234868	63.1759849626335	11.6289098206159	50.4732287296117	49.0333008734746	21.3544662224877	33.988593975064
TCGA-HU-8608	0.0120377857574907	0.00179568896491949	1.78741615985326	0.41694804401711	0.00246695050942222	9.34622620016534	6.44031925647126	4.51714781640423	19.717668863343	15.4864153483887	17.609711813328	0.299573818348351	101.855335554348	35.4184956547616	4.19862478355691	0.0165980879152592	24.4343629894829	9.82580333794125	81.5775602863408	2.43042035089002	18.3744454774172	45.9354385711383	14.4656494726007	11.8773063719471	0.488296658758984	20.6593272125966	11.3955238869142	10.9562575136039	0.0548996514324154	1.95527928138722	0.498452465090483	0.365723580564372	1.41856879040445	4.51692546510397	2.43744819402083	0.00702322319008121	9.16117900738007	0.0144939799168396	7.46624358309797	5.20796558597855	2.09868147799575	3.24898041341554	2.57607040797625	38.7402646220813	6.9444328665047	27.0903133049204	33.6707068465229	6.95842960967298	17.8996483035114
TCGA-HU-A4H8	0.024690525398612	0.0137717157798532	21.5212424286468	1.05097354221134	0.0078191483202843	15.9875468258903	3.46398017023524	5.99704621111428	25.6430453102461	47.331879700113	22.7092229530514	0.755278032254683	183.120619272525	71.3713534870975	5.70858053776755	0.0546357588723147	82.8655808296721	14.8535325640838	96.9789043792643	3.08216339941063	37.6049508195547	61.5075136792463	35.4984400728926	16.2171361649671	2.08820528200183	18.6331327421508	19.4085876269278	28.7481237001362	0.179362237167297	5.55358635447543	0.91742742428947	1.48100144454311	4.22534613863982	85.8958770968503	15.398243165902	0.0523365770380697	13.2866785053427	0.0769917879368226	7.4064777737109	0.869872612069318	3.68182952865275	23.9182344362838	8.30276774057979	38.9645527038602	18.3145459411291	43.2524010767638	95.9057666958851	6.70721192385123	39.9498445289261
TCGA-BR-A4PF	0.0540555327223309	0.0266931905224732	17.8325178497613	2.40189299897238	0.0132462920874989	19.5362826649804	0.629358956330031	3.74396408800925	34.716950503125	102.451900939048	20.0638335966006	0.797733739443869	182.224805273062	89.255114426265	5.64107029830916	0.117326797373367	48.5871957203729	16.1224303226661	120.054383001213	2.99396661804457	107.403964714381	140.369511424783	53.2015413620356	23.6144469545908	7.52717107753196	16.9256367693289	27.7931973739596	31.4988640658622	0.125792134381885	5.58560662839449	0.997831681858086	0.711745100037872	3.37581923124337	150.10768727533	14.4013959143931	0.0250102586142455	22.2331168225423	0.120014251892726	9.95910661399446	0.803452108795882	12.2925170173814	19.5081787181352	4.88003887214447	79.5870716904373	10.8877488639853	56.4053361947749	222.310396505599	8.81187081767475	91.7813026151799
TCGA-BR-6705	0.0579809993626455	0.01366361201996	21.8723808778469	5.88598628505115	0.00779580950474912	48.7751694900396	45.3882763943366	3.56470556473759	20.391867241885	40.0844951264996	17.1956798496565	1.01515542835824	199.018339423066	72.038094561718	10.5544844807039	0.0106083428182068	29.8623710874866	10.7253474021903	96.8848238532079	7.29909250032344	28.0008490880592	74.6616372512412	31.4817089964764	16.796713813921	2.2481073187201	20.3592367875342	12.0218564984952	16.8889481314953	0.0468080715819135	1.43170450428641	0.686561665822391	0.961862214632805	2.63877118870611	90.1009	0.377366505171135	0.0496805431930764	18.904184764427	0.0528297783309153	18.4351929063113	1.34206527793214	9.27046824442914	55.2978860080151	3.33145448225414	62.4099426415647	15.6879234836126	61.2133996925597	65.9136999530527	33.6216658360243	43.6847399776275
TCGA-VQ-A928	0.0190679017147099	0.0126866131467696	11.3249055257817	2.04070426512242	0.00985720854835461	14.2287177706754	3.96348859490911	3.22986914828608	89.3058320044385	38.4906638496414	19.8143336282331	1.50060075198242	216.454696370409	122.867545061763	2.39764983243596	0.0359675715486637	126.020162763996	13.933389873781	98.2071883573356	4.59283021128004	18.4357957290559	101.312911003399	81.2961869340871	17.728079395244	0.961566326073407	21.5923446991995	35.1353670194844	39.8864697009835	0.163839684180282	3.00160638820279	0.989121676966048	2.06941016347368	6.27913196829562	119.447748262919	4.9611938738163	0.0409413165881284	16.1858464447406	0.0690105317410656	7.8092880539373	0.750580007173102	3.36792421510153	36.4630511456119	7.02453267341221	69.133854298516	14.7571033549289	41.8856402216913	93.4308653985346	8.2676493773537	51.3675095583908
TCGA-IP-7968	0.168673582835676	0.0310219127694078	57.4873708530783	2.34888975338335	0.0206608410961866	19.654583494746	6.2230406126251	4.41287025938578	66.9349571978758	96.1465358527736	17.128184951363	0.761090469844684	250.625097437045	99.8705682314187	5.20272054518168	0.0734838401816436	67.0047327225509	15.3515419727126	98.3602467828358	4.53586484293945	260.574829408675	222.43337763427	49.9149405278997	13.1178529782148	14.2665650015719	21.2255198697149	52.972250252382	47.1660502391042	0.44804945060693	9.81533028026679	1.18725910450651	1.13997187368606	5.93306125384967	169.59295915532	3.80992113246918	0.09385950581497	18.7210662603491	0.191619919782993	24.4022510410324	0.676279565264903	37.8730320331532	84.5279276743502	8.97505094510314	42.6673525434177	8.05685660143468	61.7141171437199	247.738170654654	12.8416816088892	121.298556077545
TCGA-FP-7829	0.0390969251575509	0.00392354780688353	8.65562911159577	1.25068652342082	0.00281426921011985	14.3506210747222	14.6860601573063	5.84054817222653	29.2703690311293	42.2312711420612	17.4985942457823	0.515037228788157	209.10088806802	50.872873640217	3.65722691575458	0.0173075859047992	50.1941277951583	12.8123312430141	112.437055380134	3.39258331097662	155.297182950664	104.018656810674	19.2139870032332	14.1200285517088	1.65664686016397	19.7509625401255	25.3292525250668	8.56775717419642	0.0892664525160435	4.71582950065089	0.806035612672464	0.815793743104629	3.27302430807182	11.4761026661904	6.51824570866657	0.0114365956521001	9.36925766581467	0.0783696596125528	10.7805412896322	1.27588099067166	8.54949833971293	10.5183826089758	2.6074786204342	32.9641263100068	11.9337671554905	33.0934527120383	228.107245721999	7.74569501593154	61.7425473912867
TCGA-HU-A4GN	0.00749994798048892	0.00343175070668483	2.76277182918333	0.223655899164254	0.00338147998057774	12.5424688561049	11.0049856730203	3.42689113784515	33.9760420093357	25.8356080100656	19.8269723532713	0.396263566975451	213.306257363986	81.4614384336684	3.99853781003666	0.0254797587749538	39.1630360048917	15.8712063843303	143.573260494421	1.71149801666409	24.6586284547099	44.6628976468511	41.0238473147759	18.6221423178043	1.60067942567262	20.1680871976442	27.9990201806678	9.86385554783357	0.076570213435303	3.68535864919744	0.993107848487362	0.288609501211588	1.80369980642651	8.62403801332814	7.00846340426391	0.0109462270143413	8.18469506469918	0.0676913790545611	7.62003748570971	0.61993755502025	1.22370930722948	7.11873750522867	6.07863373621161	34.1967753805013	11.6492506502182	49.1006294221157	105.251342330209	6.2621061202622	24.483441379813
TCGA-KB-A93J	0.0915930628084509	0.204864729344576	38.1508514376816	15.3752246105911	0.0237199094703881	31.6056187757235	4.48513126679848	16.6114735999459	76.7090264822212	158.284697393345	32.8932295432417	2.72288681870976	285.399830012669	85.8944	7.16845874579264	0.236596921421276	274.289616071012	16.9763134609568	112.011218702487	22.4716321444088	266.704557622316	498.466620696595	96.4745729735962	21.9516644767888	23.5903959713652	21.8439342386129	29.297172342905	86.2870133974877	0.655156009141955	6.42673575523959	0.873140250932395	3.15560160236368	22.7366771651505	156.15692787376	7.05994031715761	0.216065192683552	67.7290007319546	0.111871430803914	30.2757709639455	4.43963004506538	14.0828619433287	112.580781094392	9.13910489916449	161.504130218125	31.033975871938	23.5860527561498	204.908785989222	22.9350876562811	130.951716624652
TCGA-CD-A48A	0.246335565050778	0.115971539533276	164.424662349011	13.9300355796554	0.02731409447717	35.531	0.737667042983122	2.43707630910909	28.4443828220446	207.178125325197	35.3368751639128	0.695331160733218	207.814170271794	148.618779449425	8.9850272524863	0.206706242898512	134.302902757017	18.6006678361963	91.3105051212745	6.90266491932438	210.035713736236	117.952918418592	92.1066779843138	32.7122092172352	14.9166395960823	21.8183582611938	21.1495664152545	82.9707034306137	0.567534503815414	5.31236325160175	0.943518457286347	1.85441675688291	5.31279190954338	616.92756819951	7.45591267716831	0.484294248008817	33.6095439678918	0.440131349695394	15.4095393132963	0.90924469359635	25.9393392217984	109.758166806714	9.80426682264505	115.016965982273	27.3530284361106	65.8992062093992	68.8726217464585	16.8660584901032	166.31129738876
TCGA-CD-5813	0.145558006222675	0.0222363462756839	17.1566374501052	4.21661854087111	0.0148142159870447	45.1703887178358	16.2525959713944	3.89271197861555	14.2463027185663	82.8980590257616	28.6776075377533	0.757665981971467	186.476073634652	89.0150766968571	13.6299743719744	0.018432287881052	79.6691402295245	13.439112547154	82.4897191655561	12.6671306148803	31.5266512740936	93.2560389040317	19.0676081934699	23.9316569204011	3.04323427845648	24.0392082764983	6.09044705426926	23.3754296162206	0.0718785532441347	1.05299457170738	0.653445281974742	2.41709907490805	3.74889231966534	137.716614585325	0.689071561467405	0.147802457208984	15.9481023345725	0.0849671187428774	10.7438885310412	2.73125124054224	10.5381900450603	63.4681962108626	3.40989005064725	98.6129071822048	37.6250944387982	57.4636596261566	78.6748030930047	27.4767391982313	75.5287109630235
TCGA-VQ-A94O	0.313829853227101	0.0162092686628041	12.5350742688157	4.95183445403358	0.013432751541133	11.3768365058476	1.12419551034913	2.3379981526919	36.9073273155845	98.4052545241899	19.0128731208405	0.481398822610352	305.721967027626	121.103682464962	5.66203965194148	0.0431653560240606	57.7769811320605	14.9595056724834	101.817287276627	4.71396404215963	281.369647834635	153.151944402793	17.1721750337717	13.4476317761664	37.9299756747101	24.1019239338206	12.4688906119894	48.1763249411758	0.200720578030375	2.10663543986035	1.06666312873971	1.52134328766198	4.84152856441421	83.746403632405	3.88498380967168	0.0411606346867094	34.5570032197964	0.0560799331138013	12.8467286032788	1.44758745911104	37.7917206802404	47.5233869266432	6.18803766386452	82.266965770809	11.5083217103915	52.5020071546953	56.6388543906825	8.44924801341342	102.977466424699
TCGA-D7-A4YY	0.0328725668388454	0.0151216204778029	27.8472577154688	2.00585917008622	0.00727972787787125	19.1982936892963	3.16228746047671	2.96438776997593	27.5804120769779	68.6011747730781	21.767578146298	0.779128052612264	158.326388314099	67.9986539306379	5.78601497999811	0.0453268644141223	63.587780046694	14.8173051997667	107.497308272667	4.17467157233281	29.2479615245992	94.3052728969206	66.0584955425813	23.0553252812646	6.20674904019025	19.6949979252688	25.5009744160772	26.6244671936533	0.216297573660433	4.2191573703102	0.918756144243388	0.964774351560145	4.43289681292046	64.7300844494225	5.12750076702106	0.0558520875995399	19.7471024090254	0.149796871442893	9.85534151725924	1.27450939699462	6.56594514877447	30.5119529609276	5.94048601168502	79.1966584201101	19.0843852144319	50.9581877732398	108.542141633518	9.27791033071769	68.3761057160899
TCGA-RD-A8NB	0.0166822369102392	0.00824347124451512	7.99306968310458	1.08610446587607	0.0057736473074763	17.614633324593	4.75853866918635	4.87501528892846	27.9440187813933	23.2112592964474	21.1080189345427	0.844718005634881	168.825027385101	66.9931810359969	3.68615816936708	0.0289897500126207	53.5854745182359	12.3866225611582	100.17939947044	3.14578198319905	37.2027717337599	61.1064	34.5011715328979	16.2408409739347	0.952252541677399	20.6663222460096	25.3948820609784	25.0556552494004	0.102599563422319	3.50231635660739	0.813156590330032	1.40790323802804	2.19766998518354	34.9368	3.41486347322615	0.0248875433853944	10.6763783783797	0.065685239427017	8.63625753274206	1.2748527882126	2.8356260799389	22.7447268690043	7.7262449771048	41.0223312427064	12.7655436395382	48.3987848046713	44.8342069327574	9.61954825226124	28.3631132238016
TCGA-BR-8591	0.0241448669969765	0.0044935362098236	6.79888778676405	0.888995681859805	0.00392161473845803	14.9349868886892	15.8807415763737	6.32523292826872	30.2362023615462	29.3945848663261	18.7079962139033	0.73177600775418	163.077597793021	56.8580172783346	5.01134421164531	0.0235865244966182	48.9328666763801	11.5964045060204	99.4153437406734	3.56425844983068	13.7620675565111	53.783215907291	34.8732264992373	14.7611624363313	2.6445550205067	17.6803271581459	20.3400297584039	17.3921668887175	0.0841224486582842	3.17685536090128	0.782593088599764	1.08062122242874	2.29140061833952	13.492016684206	5.26194860893935	0.0180700111516133	11.6076751914392	0.0427408069298376	8.19207452523354	0.823737019851361	4.41368298694346	10.4476849979586	6.30734663583492	38.8091526806922	10.9253140918385	33.1206894434339	126.266198116652	6.93797317551281	38.7384736315338
TCGA-VQ-AA6G	0.0861338490407172	0.0350177324260718	26.1672676051047	3.31930140419124	0.0110776599241718	10.2846614698494	13.2029787283062	5.75349476394756	103.28859204813	76.7098462793799	24.8317358684217	2.1216045359827	178.055587312139	62.871924277061	1.09053235056251	0.066564128420903	104.36165888717	14.5382232175406	93.5396201709893	6.02501846246363	176.498772115818	241.516039633995	75.7076131956465	14.8333932952148	17.4223384189585	20.8607699374478	44.1361178534716	51.9950550617209	0.29334893097231	10.3516197306387	1.03924819187637	1.46700764945837	10.3014592631616	76.1881441161017	32.0044359683814	0.0728629498274199	21.8622814379459	0.259214634514975	23.2498855871372	3.70546017705495	22.9057643466615	67.2612887021041	18.5988353111364	158.122842051587	22.3162463295009	29.564670337372	287.994584665661	7.38114279560102	119.350973910167
TCGA-R5-A7ZR	0.106051668171469	0.106394947382779	12.2424067455957	13.0408315188917	0.0364647960319097	41.6954650842188	7.36104349717171	8.05831527415864	57.0278148906019	144.382068885141	62.5852349641006	2.01285821386518	283.545722565433	130.290887528508	11.865457589985	0.0935092228474127	164.530746429804	19.7923199797609	135.744383013668	43.1726621266547	157.973279143599	449.616767703183	65.4189559848385	46.4905113054555	29.5261919046729	24.943786214634	30.6537808195136	73.0525197885506	0.556057376020769	4.28979177654659	0.930217998130458	2.73659425769016	10.823558506413	128.906368323354	4.6414585447239	0.296883468201808	44.6769896744977	0.284283051614621	25.8403844762643	2.08663	14.0614226027952	38.6356133717285	9.67348924615213	171.875162283713	49.2190681319712	54.6952769964046	241.111322270169	16.9244542300166	141.398052071696
TCGA-BR-4201	0.0822341065884399	0.0115307623965727	23.3234564677117	3.44504646982313	0.00771508564626199	32.0991075665187	10.1048978127644	4.0931266479544	22.0816123437972	65.0784481604194	19.2853895629754	0.77034464061917	133.421089321622	67.5500024447784	9.54921574449956	0.0202411352383512	102.068083972406	10.4644358017553	93.0967731855021	4.83785802397874	60.1108015134004	91.9306044829725	61.7677694379503	19.9969254451812	6.93479259315933	17.4478624325562	30.4480358296642	46.6511507253922	0.157527932649301	5.72597432674729	0.716194199490381	1.00255040031839	2.77023089626326	108.716061567577	2.54586309526213	0.0444017305263633	22.5594716706598	0.0912472016355973	15.5867950995807	0.37165399865961	14.9479008908898	55.3975390496399	8.44003628678134	91.4890755751473	12.7312378021495	70.0327116933534	78.0283533648049	14.2049004770862	66.0695386365479
TCGA-FP-A4BF	0.0828558274595495	0.0290107659191249	13.7396138479642	10.9955594919418	0.0167039254722142	26.2904508215133	11.3717243062235	7.22797274226733	35.371831991158	56.9580733958256	27.1111869907613	0.844914926050267	136.442424598327	78.9916254522456	8.12335477962123	0.0271055475545532	88.5097064642126	12.8176228860866	82.2260949253672	15.6596342344069	130.100033674401	184.023968249684	112.738	22.3036706181565	13.2925186076682	23.204816443343	20.8555782978944	61.8799287987246	0.170506456350734	5.58670824595173	0.633657904709648	1.42118157805814	1.94620585817962	131.258366438474	1.58031928543359	0.109596766957169	25.0025632673204	0.107266958439057	24.7789966862629	1.83694618628907	10.6449315946844	35.0021242268873	8.8347834522544	102.731284115231	17.2637432732618	52.2447956760262	112.378680777002	13.8343427880285	55.3058774360934
TCGA-BR-A44U	0.110994260485798	0.0882174439455457	60.2535634055875	7.14990433248859	0.0235668108522224	16.315282156119	3.52279945779784	2.98184835212092	20.5022756594791	98.0457612182902	25.871346918991	0.876850288036362	179.59253977181	83.8548444895407	2.25838212825061	0.0714675219558088	66.7957401591225	13.7280039479719	81.2050508486834	9.40618760126998	93.4548731993915	110.937357223888	85.1343832664296	21.5698499083524	14.8709838495891	19.6421010039896	11.6240862989796	41.8423311629233	0.278351222826786	6.75393520378297	0.92056098872226	2.45164813382897	3.20447130828473	254.936896530709	5.37954016899427	0.158849652049436	30.2926890570701	0.154335624010753	12.2089	0.490357007432082	17.3451591229892	55.2101496441987	18.1727853902278	57.7255224316818	22.4605521138263	56.5520984643044	106.675765826296	8.16457613061507	91.5345164692438
TCGA-VQ-A8PO	0.0107715567224702	0.00220241005568135	3.86224147978135	0.297106670435187	0.00235128079795433	12.0688942093146	2.14331953756714	1.66832611863895	12.0824608191354	27.2731674848762	14.8324503337689	0.278162362333851	145.185934936785	70.2042423061684	3.32688523432333	0.0157348785543107	46.0969510408556	14.0942938554969	117.012871068734	1.41225158831885	12.3296235371878	34.7733618209011	19.0847170712249	16.8250465652003	0.757464138644236	19.2453951368392	11.327138176972	6.22247889444955	0.0687886268897838	2.37890932318539	0.860407228492404	0.264480105043032	1.86261551782212	8.17289696731444	4.60961767615538	0.00832661866094462	4.87013170617392	0.0470012638529116	4.32783336913818	0.970564964297111	1.85085635890691	4.79133623711079	3.9374997829018	37.0203230044737	8.98983409568345	40.4480484726045	38.7382643909113	6.24679099894678	20.2345474959766
TCGA-CG-4476	0.111065827048161	0.0252148895147102	34.8003460324752	7.56573537298433	0.0138619286001653	27.461376720534	2.33099251122144	4.00894887256431	34.0534340306072	53.7724363980061	16.2489401869289	1.32090954596255	135.782313329459	49.546548526188	8.78788709601121	0.109668199365029	157.462536295947	9.20664630997592	58.4102653218219	7.52205558703279	99.1019818778149	239.917224279626	66.5577659116195	10.8707516435103	7.57349844321828	17.1645729173039	41.0713813405565	108.909853622254	0.800751681588524	14.5448675967406	0.787301319323329	4.85613327364769	5.16118235225541	546.402615487338	13.3055762165326	0.0902126948580968	36.7701296314457	0.155343694336435	8.14858762740024	0.874118681696197	12.9678571931945	82.5315894715916	11.9365435053495	69.4635615907342	13.975729621288	37.0755549873613	112.235322539166	10.8818750828896	76.4510516191022
TCGA-BR-7959	0.1222340238508	0.0314952963027384	49.7465014814638	8.38699660253269	0.00915420002719215	40.2899867878862	3.48847745637623	3.10361799203807	27.7991292056855	73.9294865436668	20.8702763532046	1.53079494193249	179.518693660005	70.8659196890647	7.13132382984115	0.0282868643524403	29.3581136532267	11.7894170631522	81.1796634591104	5.83489667681673	125.061226293511	123.674161775834	40.469555234581	19.3582072870856	4.28693062741543	18.8474664582346	14.6983427951013	38.2192502716093	0.15492656445967	2.14127269844751	0.84674933636448	1.58110511038454	4.04852258154174	384.279435471864	2.31967312117534	0.0569107509854719	23.0594493800903	0.20536728923415	15.8572392205072	0.811904010372968	22.3485307694146	109.495934680108	3.27327421340158	74.6188813180032	13.7716273131077	64.3596005250209	100.75697656832	24.2534028984962	102.608304395941
TCGA-CG-4306	0.0693466700034668	0.00766785169523656	21.0366846922826	2.3612559634646	0.00447209007585258	23.9751903002623	11.3694674297649	3.87627409784619	24.4510622435905	45.6947190330972	17.389501530962	0.747160563570895	122.231645909045	53.145372862272	9.54207116741906	0.0248153283635237	105.509707789235	11.0003118112629	90.8976198248106	3.80403104407712	67.8278831728415	78.8045982170288	48.6175123664816	16.7485281830562	3.24633435213986	16.3852173639628	26.9560922807936	36.4765993080907	0.18763250560844	4.95011362288719	0.683637568381616	1.13600303897141	2.66868947870276	81.2265637861755	8.22892799383042	0.0282649968357264	15.8634736931504	0.0618285886752041	10.2311906032692	0.744808713831229	8.53350985982718	26.3849206636195	6.57395304721763	64.9738063381706	11.2647318162875	37.8513427355554	93.520944841166	8.7050813388119	54.4056318324396
[truncated: 149 more columns]
