# Supplementary material for: Programmed cell death-driven remodeling of the melanoma microenvironment enables prognostic stratification and therapeutic prediction
Source: Front Immunol. 2025 Aug 20;16:1612217. doi: 10.3389/fimmu.2025.1612217 (PMC12406059; doi:10.3389/fimmu.2025.1612217)
Supplement: Supplementary file 7 [file Table7.xlsx]

## Sheet: Sheet1
Supplementary Table 7. GO Enrichment Analysis of the 15-Gene Signature
ONTOLOGY	ID	Description	BgRatio	RichFactor	FoldEnrichment	zScore	pvalue	p.adjust	qvalue	geneID	Count
CC	GO:0005839	proteasome core complex	20/19960	0.1	133.066666666667	16.2047985181394	9.93753571258111e-05	0.00844690535569394	0.00523028195399006	PSMA6/PSMB10	2
CC	GO:0030017	sarcomere	222/19960	0.0135135135135135	17.981981981982	6.97768386162634	0.000559521202654654	0.0139061286386235	0.00861060596818791	PSMA6/CALM3/PARVA	3
CC	GO:0030016	myofibril	243/19960	0.0123456790123457	16.4279835390947	6.63574798238379	0.000727720567008365	0.0139061286386235	0.00861060596818791	PSMA6/CALM3/PARVA	3
CC	GO:0005840	ribosome	245/19960	0.0122448979591837	16.2938775510204	6.60541728390734	0.000745238836155204	0.0139061286386235	0.00861060596818791	RPL35/PSMA6/MRPL36	3
CC	GO:0043292	contractile muscle fiber	253/19960	0.0118577075098814	15.7786561264822	6.48758326063832	0.000818007566977852	0.0139061286386235	0.00861060596818791	PSMA6/CALM3/PARVA	3
CC	GO:0000502	proteasome complex	64/19960	0.03125	41.5833333333333	8.91769909939493	0.00103447838368619	0.0146551104355544	0.00907437178672097	PSMA6/PSMB10	2
CC	GO:1905369	endopeptidase complex	98/19960	0.0204081632653061	27.156462585034	7.11833719663662	0.00240322203713361	0.0285830198729049	0.0176984643175882	PSMA6/PSMB10	2
CC	GO:0015934	large ribosomal subunit	114/19960	0.0175438596491228	23.3450292397661	6.5613749727046	0.00323419867906759	0.0285830198729049	0.0176984643175882	RPL35/MRPL36	2
CC	GO:0043679	axon terminus	117/19960	0.0170940170940171	22.7464387464387	6.46956989039466	0.00340300407634793	0.0285830198729049	0.0176984643175882	ATP6V0D1/CALM3	2
CC	GO:0005925	focal adhesion	424/19960	0.00707547169811321	9.41509433962264	4.80310512831318	0.00358081369219096	0.0285830198729049	0.0176984643175882	USP33/PAK4/PARVA	3
CC	GO:0030055	cell-substrate junction	434/19960	0.00691244239631336	9.19815668202765	4.73535382298321	0.00382347415954224	0.0285830198729049	0.0176984643175882	USP33/PAK4/PARVA	3
CC	GO:1905368	peptidase complex	129/19960	0.0155038759689922	20.6304909560724	6.13411208825416	0.00411869352079604	0.0285830198729049	0.0176984643175882	PSMA6/PSMB10	2
CC	GO:0044306	neuron projection terminus	133/19960	0.0150375939849624	20.0100250626566	6.03223156577718	0.00437152068644429	0.0285830198729049	0.0176984643175882	ATP6V0D1/CALM3	2
CC	GO:0000220	vacuolar proton-transporting V-type ATPase, V0 domain	10/19960	0.1	133.066666666667	11.4556507497163	0.0074913502469881	0.0424212368689214	0.0262670197330783	ATP6V0D1	1
CC	GO:0019774	proteasome core complex, beta-subunit complex	11/19960	0.0909090909090909	120.969696969697	10.9145375057649	0.00823759735206531	0.0424212368689214	0.0262670197330783	PSMB10	1
CC	GO:0044391	ribosomal subunit	186/19960	0.010752688172043	14.3082437275986	5.00066718518978	0.00837378646744513	0.0424212368689214	0.0262670197330783	RPL35/MRPL36	2
CC	GO:0033179	proton-transporting V-type ATPase, V0 domain	12/19960	0.0833333333333333	110.888888888889	10.4422172318372	0.00898332074871278	0.0424212368689214	0.0262670197330783	ATP6V0D1	1
CC	GO:0038201	TOR complex	12/19960	0.0833333333333333	110.888888888889	10.4422172318372	0.00898332074871278	0.0424212368689214	0.0262670197330783	MAPKAP1	1
